# Supplementary material for: Long Noncoding RNA and mRNA Expression Profiles in the Thyroid Gland of Two Phenotypically Extreme Pig Breeds Using Ribo-Zero RNA Sequencing
Source: Genes (Basel). 2016 Jul 9;7(7):34. doi: 10.3390/genes7070034 (PMC4962004; doi:10.3390/genes7070034)
Supplement: Supplementary file 1 [file genes-07-00034-s001.zip]

Archive with 12 entries (11 files):
- genes-127123-supplementary/
- genes-127123-supplementary/Table S1. Categorization of reads annotation.xlsx
- genes-127123-supplementary/Table S10. LncRNA-mRNA pairs.xlsx
- genes-127123-supplementary/Table S11. Primers for qRT-PCR.xlsx
- genes-127123-supplementary/Table S2. Known mRNAs identified in porcine thyroid.xlsx
- genes-127123-supplementary/Table S3. Candidate lncRNA identified in porcine thyroid.xlsx
- genes-127123-supplementary/Table S4. Candidate lncRNAs included in pig ALDB database.xlsx
- genes-127123-supplementary/Table S5. Candidate lncRNAs with seqence similarities with human or mouse.xlsx
- genes-127123-supplementary/Table S6. Novel mRNA identified in porcine thyroid.xlsx
- genes-127123-supplementary/Table S7. Differentially expressed mRNAs.xlsx
- genes-127123-supplementary/Table S8. Differentially expressed lncRNAs.xlsx
- genes-127123-supplementary/Table S9. Genes involved in microtubule-based precess.xlsx
