# Supplementary material for: Long Noncoding RNA and mRNA Expression Profiles in the Thyroid Gland of Two Phenotypically Extreme Pig Breeds Using Ribo-Zero RNA Sequencing
Source: Genes (Basel). 2016 Jul 9;7(7):34. doi: 10.3390/genes7070034 (PMC4962004; doi:10.3390/genes7070034)
Supplement: Supplementary file 1 [file genes-07-00034-s001.zip › genes-127123-supplementary/Table S1. Categorization of reads annotation.xlsx]

## Sheet: Sheet1
Samples	Yorkshire_1	Yorkshire_2	Jinhua_1	Jinhua_2
mRNA	14926363 (58.29%)	15699617 (57.89%)	14195551 (51.21%)	15794045 (56.17%)
misc_RNA	686134 (2.68%)	714212 (2.63%)	623545 (2.25%)	772107 (2.75%)
ncRNA	0 (0.00%)	0 (0.00%)	0 (0.00%)	0 (0.00%)
precursor_RNA	72 (0.00%)	71 (0.00%)	129 (0.00%)	87 (0.00%)
pseudogene	37331 (0.15%)	39075 (0.14%)	32130 (0.12%)	42118 (0.15%)
rRNA	76009 (0.30%)	86337 (0.32%)	69352 (0.25%)	52175 (0.19%)
tRNA	1384950 (5.41%)	1404821 (5.18%)	1913628 (6.90%)	1503655 (5.35%)
Others	8497902 (33.18%)	9175124 (33.83%)	10884144 (39.27%)	9955716 (35.40%)
