# Supplementary material for: Long Noncoding RNA and mRNA Expression Profiles in the Thyroid Gland of Two Phenotypically Extreme Pig Breeds Using Ribo-Zero RNA Sequencing
Source: Genes (Basel). 2016 Jul 9;7(7):34. doi: 10.3390/genes7070034 (PMC4962004; doi:10.3390/genes7070034)
Supplement: Supplementary file 1 [file genes-07-00034-s001.zip › genes-127123-supplementary/Table S10. LncRNA-mRNA pairs.xlsx]

## Sheet: YT_vs_JT.network
lncRNA gene id	lncRNA expression	target gene id	target gene symbol	mRNA expression
XLOC_1411136	down	100153038	IFIT1	up
XLOC_1411136	down	100154248	IFIT3	up
XLOC_170511	up	100621284	LOC100621284	up
XLOC_194798	up	100628107	LOC100628107	up
XLOC_194798	up	Novel000245	-	up
XLOC_250893	up	100154771	RAB27B	up
XLOC_250893	up	Novel000261	-	up
XLOC_2810042	down	100523846	MIA	up
XLOC_3275377	down	102167653	C8H4orf21	up
XLOC_3395051	up	100516747	GRID2	up
XLOC_3395089	up	Novel001052	-	up
XLOC_3496931	up	100516458	TNFSF18	up
XLOC_942121	up	Novel000366	-	up
Up means Yorkshire pigs has a greater expression level than Jinhua pigs;
Down means Yorkshire pigs has a lower expression level than Jinhua pigs;
