# Supplementary material for: Long Noncoding RNA and mRNA Expression Profiles in the Thyroid Gland of Two Phenotypically Extreme Pig Breeds Using Ribo-Zero RNA Sequencing
Source: Genes (Basel). 2016 Jul 9;7(7):34. doi: 10.3390/genes7070034 (PMC4962004; doi:10.3390/genes7070034)
Supplement: Supplementary file 1 [file genes-07-00034-s001.zip › genes-127123-supplementary/Table S11. Primers for qRT-PCR.xlsx]

## Sheet: Sheet1
Table S11. Primers for Real-time RT-PCR
Acession No.	Primer sequence
RAB27B	F	GAAACCCTCCTGGACTTA
	R	TGGTCTACGCAACAACAA
XLOC_250893	F	AGAAGCTGCAAGTTATTGAG
	R	AGGAACATGATGCTACCG
Novel000261	F	TATTGAGCCTGTCCACCC
	R	GCTTCCAGTGCCTTATCC
XLOC_1411136	F	AGCGTGAGGTAAGTGAAG
	R	GAGACAAGGCAGGTAAGA
IFIT1	F	GGTCTTGGAGGAGATTGA
	R	GTATGTTCTTGTTGGGTTAA
IFIT3	F	ACCGAGTAAAGGGTGATC
	R	CTTGGCATATTTCCGTAG
PDK4	F	GCTGGTGACTGGTGTATC
	R	AGGGCTTTCTTCCTCTTT
SCPEP1	F	AGCCTTGTAGTTGATGCTGACG
	R	TGCTTCCTTGCCTTCCTCTG
CALCB	F	CAGTCTCCAGGCGACACCAC
	R	CCTCCAGTACGCACTCAGCAC
XLOC_3395075	F	AGGGTTCTCACTGTCTGGAT
	R	GATGACCTTAAATAGTATGGGTAG
XLOC_3395082	F	CAACCAAGTGAGGTCAGGGAT
	R	AAGGCAAAGAAAGGTCAGAACA
XLOC_3395055	F	TATAGTCACGGAATGGAACA
	R	CATAAAGGGTAAAGGGAAAT
GAPDH	F	GAAGATGGTGATGGGATTTC
	R	GATGGTGAAGGTCGGAGTG
