# Supplementary material for: Long Noncoding RNA and mRNA Expression Profiles in the Thyroid Gland of Two Phenotypically Extreme Pig Breeds Using Ribo-Zero RNA Sequencing
Source: Genes (Basel). 2016 Jul 9;7(7):34. doi: 10.3390/genes7070034 (PMC4962004; doi:10.3390/genes7070034)
Supplement: Supplementary file 1 [file genes-07-00034-s001.zip › genes-127123-supplementary/Table S2. Known mRNAs identified in porcine thyroid.xlsx]

## Sheet: Sheet1
geneID	Gene symbol	YT_1_FPKM	YT_2_FPKM	JT_1_FPKM	JT_2_FPKM
NM_001001258.1	ATP4B	0	0	0	0
NM_001001259.1	TMPRSS15	1.97981	0	6.20222	2.9511
NM_001001260.1	PGLYRP1	86.1352	53.7801	69.5873	63.3626
NM_001001261.1	POAT1-1	0	0.696455	1.36146	0
NM_001001262.1	PVRL1	1.64116	0.751439	1.10171	1.63087
NM_001001263.1	PROP1	0.218438	0	0.391033	0.651206
NM_001001264.1	WT1	0.593944	0	0	0
NM_001001265.1	FCER1G	64.5146	96.4951	64.4817	59.8361
NM_001001266.2	MT1A	0.997826	1.8275	0.89312	2.97471
NM_001001267.1	HTR4	6.92935	7.49921	6.76606	5.00793
NM_001001532.2	CCR7	0	0	0	0
NM_001001533.1	ESR2	14.4886	8.65293	32.1388	20.6577
NM_001001534.1	RYR1	0	0	0	0
NM_001001535.1	DES	19.5357	31.1922	45.7321	11.9466
NM_001001536.2	PAG6	0	0	0	0
NM_001001537.1	ITIH4	143.037	134.128	256.055	68.2273
NM_001001538.1	OPRM1	0	0	0.240603	0.267125
NM_001001539.2	AKR1B1	420.476	395.644	592.728	428.062
NM_001001540.1	CHI3L1	0	0	0	0
NM_001001541.1	CHAT	0.884597	0.810061	3.95887	3.5162
NM_001001542.1	ATP1B1	4191.98	3855.16	3855.45	4224.6
NM_001001544.1	ADCYAP1	0	0	0	0
NM_001001545.1	GLRB	6.68187	6.11886	4.98393	3.31999
NM_001001546.2	MBP	76.4463	58.9516	69.1448	60.7736
NM_001001587.1	RPS28	2636.44	2041.66	3791.57	1755.39
NM_001001617.1	CCRL2	0	0	0	0
NM_001001618.1	CCR5	29.9709	38.3486	26.238	21.3785
NM_001001619.1	CCR2	3.12378	4.08654	3.69471	2.32815
NM_001001620.1	CCR3	0.406944	0.558982	0.546362	0.404392
NM_001001621.1	CCR1	3.58071	4.37201	4.57854	2.8805
NM_001001622.1	XCR1	0.464826	0.141887	0	0
NM_001001623.1	CXCR6	2.01581	3.46117	3.04473	2.75436
NM_001001624.1	CCR9	0.277174	0.507639	1.24044	0.275436
NM_001001625.2	DIO3	0.177507	0.270917	0.211841	0.235192
NM_001001626.1	DIO2	221.838	147.396	404.296	103.879
NM_001001627.1	DIO1	0	0	3.43508	3.81373
NM_001001628.1	C-FLIP	0	0	0	0
NM_001001629.1	TMEM251	48.0086	49.9976	50.554	43.2642
NM_001001630.1	PDZD11	479.529	441.44	568.761	517.559
NM_001001631.1	ICAM-2	0	0.455054	0	0
NM_001001632.1	TPM3	0	0	0	0
NM_001001634.1	RPS17	5313.64	5503.72	6642.09	5602.81
NM_001001635.1	LOC414417	0	0	0	0
NM_001001636.1	RPL32	3026.66	2955.62	4516.2	2906.94
NM_001001637.1	PDLIM3	56.2798	38.305	8.84951	31.7423
NM_001001638.1	RPL11	8502.13	8829.6	12419.2	9733.55
NM_001001639.2	GNRHR2	1.56694	1.14793	0.561005	1.24569
NM_001001640.1	MAOA	0	0	0	0
NM_001001641.1	EPHX2	0	0	0	0
NM_001001642.2	PRKAG1	0	0	0	0
NM_001001643.1	GDI2	1651.47	1441.2	1320.2	1480.34
NM_001001644.1	MED27	0	0.64897	0	0
NM_001001645.1	WDR83OS	0	0	0	0
NM_001001646.1	C5	212.605	183.442	605.562	500.48
NM_001001647.1	NGB	2.18821	2.00384	0.979298	0
NM_001001648.4	ASIP	0	0	0	0
NM_001001769.1	PDZK1IP1	0	0	0	0
NM_001001770.1	CYB5A	3.61531	0.993206	0.647188	0.718529
NM_001001771.1	FBN1	3583.43	3828.41	3555.37	3957.23
NM_001001859.1	MGAT4C	0.798516	0.43874	1.2865	0.476106
NM_001001860.1	MAGED1	5.93944	3.26339	1.59486	4.72176
NM_001001861.2	CXCL2	50.0768	47.9803	161.442	116.574
NM_001001862.1	TNNC2	1.29925	1.18978	5.81458	3.87332
NM_001001863.1	TNNT3	0	0	0	0
NM_001001864.1	MAOB	411.087	470.392	530.455	558.125
NM_001001865.1	SPI1	0	0	0	0
NM_001001866.1	CCS	211.274	228.437	221.002	142.918
NM_001001867.1	LGALS1	745.491	875.969	488.64	729.376
NM_001001868.1	PRLR	5.83834	3.8883	13.7769	20.5698
NM_001001869.1	RNF114	512.67	531.621	652.602	438.369
NM_001001907.1	CD8A	0	0	0	0
NM_001001908.1	CD4	0	0	0	0
NM_001001909.1	GDF9	19.0453	20.3473	22.2277	26.9045
NM_001001911.1	KLK1	1.48486	0.679873	1.32905	0
NM_001002801.1	APOC3	0	0	0	0
NM_001002824.1	MYOD1	0	0	0.69775	0.387332
NM_001002832.1	IFN-DELTA-1	0.113803	0	0	0
NM_001003662.1	FST	18.2351	13.3589	8.48725	13.047
NM_001003663.1	NAT6	0	0	0	0
NM_001003922.1	CCL27	0	0	0	0
NM_001003923.1	IFNB1	0	0	0.398004	0.220938
NM_001003924.1	C1QA	400.28	437.433	240.303	179.326
NM_001003925.1	APON	0	0	0	0
NM_001003926.2	ANGPTL3	0	0	0	0
NM_001004026.1	CSN3	0	0	0	1.0286
NM_001004027.1	HMOX1	19.7355	13.3737	10.952	9.0214
NM_001004028.1	HAPLN1	0	0	0	0
NM_001004029.2	CSN1S1	0	1.93591	3.78441	2.10078
NM_001004030.1	CSN1S2	0	0	0	0
NM_001004031.1	DSTN	2923.33	3094.33	1756.51	1855.04
NM_001004033.1	SLC52A2	0	0	0	0
NM_001004034.1	HMGB1	0	0	0	0
NM_001004035.1	ULBP1	0	0	0	0
NM_001004036.2	GAST	0	0	0	0
NM_001004037.1	PLA2G1B	0	0	0	0
NM_001004038.1	CA11	0	0	0	0
NM_001004039.1	SLA-DMA	0	0	0	0
NM_001004040.1	PDYN	0.325661	0.198814	0.485814	3.55981
NM_001004041.1	TTL	23.837	29.9507	14.3892	19.8314
NM_001004042.1	ATP6V1A	2683.78	2644.9	2396.84	2481.45
NM_001004043.1	COFILIN	1235.98	1185.64	761.66	905.795
NM_001004044.1	PC2	207.648	196.533	1584.79	1707.55
NM_001004045.1	S100A11	2.26779	0.692234	2.70642	0
NM_001004046.1	FABP1	1.18789	0	1.06324	0
NM_001004047.1	ST3GAL1	0	0	0	0
NM_001004048.1	XPNPEP2	0	0	0	0
NM_001004049.1	HSD3B1	6.34844	4.10366	7.35353	9.64851
NM_001004050.1	PREP	218.068	242.809	141.953	196.18
NM_001005149.1	IL-1beta	0	0	1.75811	0.975954
NM_001005150.1	NFKBIA	1013.61	1076.4	1065.53	1403.42
NM_001005151.1	CCL21	289.143	290.738	484.112	208.455
NM_001005152.2	FGL2	150.455	161.823	195.807	151.451
NM_001005153.1	COL10A1	0.35234	0	0.315367	0.175065
NM_001005154.1	MYC	14.5845	12.3818	13.5981	23.5513
NM_001005155.1	BMP15	0.209276	0	0.374631	0
NM_001005156.1	IGFBP3	11.2571	12.3703	22.9729	22.8204
NM_001005157.1	DDX39B	0	0	0	0
NM_001005208.1	ALB	0	0	0	0
NM_001005348.1	TMBIM6	9300.28	9498.24	9347.92	8542.47
NM_001005350.1	ACVR2B	101.891	116.632	59.751	115.218
NM_001005352.2	CYP7A1	0	0	0	0
NM_001005462.1	PHEROA	0	0	0	0
NM_001005726.1	ANXA2	3.56366	7.61458	2.12648	9.44352
NM_001005727.1	BPIFA1	0	0	0	0
NM_001005728.1	HIG2	16.868	19.5803	22.9659	10.3879
NM_001005729.1	IL17A	0.31497	0	0.281919	0.625991
NM_001005730.1	GBA	613.247	505.93	500.949	424.277
NM_001005844.1	RXFP4	0.222332	0.101799	0	0
NM_001006591.1	P2RY2	0	0	0	0
NM_001006592.1	MYLPF	1.3269	0	4.75064	3.95573
NM_001006593.2	KCNA5	0.691289	0.768693	1.63527	2.35527
NM_001007103.1	SLC9A1	75.5615	55.9245	44.0075	50.9157
NM_001007111.1	RNASE10	0	0	0	0
NM_001007191.1	CPT1B	49.1056	72.8481	88.7846	83.9321
NM_001007192.1	ADIPOR2	0	0	0	0
NM_001007193.1	ADIPOR1	0	0	0	0
NM_001007194.2	MBL1	0.712733	1.30536	1.91383	0.708264
NM_001007195.1	QKI	1686.8	1550.11	1549.67	1892.64
NM_001007196.1	TAC3	0	0	0	0
NM_001007517.1	COX5B	1920.4	1764.25	1367.36	1622.57
NM_001007518.1	HSP27	0.599655	0.549128	0.536731	0
NM_001007519.1	IFRD1	81.3445	85.2502	104.359	88.9179
NM_001007520.1	IL27	0	0	0.979298	1.08725
NM_001008481.1	NR3C1	0	0	0	0
NM_001008482.1	NPPC	0	0	0	0
NM_001008684.1	MCHR1	0	0	0	0
NM_001008685.2	SMCP	0	0	0	0
NM_001008686.1	CD3G	1.09411	0	0	2.17449
NM_001008687.1	PRNP	0	0	0	0
NM_001008688.1	CA3	130.398	72.2126	77.5022	55.827
NM_001008689.2	SAR1B	719.586	652.051	809.083	723.927
NM_001008690.1	MC1R	0	0	0	0.128708
NM_001008691.1	CXCL10	107.921	138.115	63.3419	130.1
NM_001008692.1	LMCD1	144.39	181.174	214.481	170.96
NM_001009576.1	RDX	1671.36	1730.59	1430.35	1729.24
NM_001009578.1	MSN	3266.36	3295.93	2614.6	3410.23
NM_001009579.1	CCL3L1	5.30758	3.64528	7.12596	2.63715
NM_001009580.1	CXCL12	12.2501	8.15848	11.9614	6.63997
NM_001009581.1	PAP7	1113.38	1053.72	1367.59	1269.84
NM_001009582.1	STMN1	0	0	0	0
NM_001009583.1	SST	15.591	9.08558	48.8425	1.40848
NM_001011504.1	KLF9	204.378	173.501	239.359	225.326
NM_001011505.1	KLF13	46.7731	44.6491	59.1185	38.0289
NM_001011506.1	LOC494564	0	0	0	0
NM_001011507.1	LAMP-1	5.19701	5.2879	2.58426	4.01677
NM_001011508.2	SIRPA	26.0626	21.5936	23.8832	33.299
NM_001011509.1	HEBP1	129.319	133.138	126.708	132.311
NM_001011646.1	ASIP	0	0	0	0
NM_001011647.1	ASIP	0	0	0	0
NM_001011648.1	ASIP	0	0.601151	0	0.652348
NM_001011693.1	AGRP	0	0	0	0
NM_001011694.1	SSTR2	0	0	0	0
NM_001011727.1	AHCY	156.863	205.494	75.0767	104.461
NM_001012296.1	FZR1	341.361	288.552	325.127	310.953
NM_001012297.1	SLC5A10	11.2368	14.406	14.0807	13.3996
NM_001012298.1	SLC26A6	0	0	0	0
NM_001012299.1	SCG2	26.9756	30.6174	208.949	218.389
NM_001012406.1	MYOG	0.554348	1.01528	1.48853	0
NM_001012407.1	ABHD5	291.47	271.119	184.5	232.888
NM_001012408.1	DMD	12490.6	14489.5	8930.4	11141
NM_001012613.1	SLC7A1	66.7151	39.1797	36.3479	30.2659
NM_001012956.2	PIK3C3	1499.94	1536.58	1572.5	1968.31
NM_001014427.1	FXYD2	0	0	0	0
NM_001014428.1	HAND1	0	0	0	0
NM_001014971.1	COL5A1	735.756	820.064	947.059	614.16
NM_001018032.1	GUCY1B3	560.488	610.853	345.519	349.089
NM_001018033.1	GUCY1A3	127.127	135.305	120.657	90.0993
NM_001024587.1	LEPR	125.894	179.868	585.328	1066.28
NM_001024588.1	SLC35A3	0	0	0	0
NM_001024589.1	CCL20	0	0	0	0
NM_001024695.1	CCL28	562.747	424.186	116.151	323.011
NM_001024696.1	TNFSF10	665.663	505.16	460.934	604.836
NM_001025210.1	AQN-1	0	0	0	0
NM_001025212.1	TYR	0	0	0.502883	0.279158
NM_001025214.1	CCL25	0	0	0	0
NM_001025215.1	CFL2	21.3678	27.5308	21.1271	30.3693
NM_001025218.1	ATP5G1	1.03081	0	0	0
NM_001025219.1	TNFRSF8	4.96078	4.54279	5.07455	7.74664
NM_001025220.1	PDCD1LG2	48.2078	36.4379	30.8209	57.0305
NM_001025221.1	CD274	0	0	0	0
NM_001025222.2	MYOZ1	0.533027	0.976228	2.38547	1.05937
NM_001025223.1	SPDYA	31.1821	30.5943	42.8618	64.1864
NM_001025225.1	AURKA	0	0	0	0
NM_001025226.1	TYRP1	6.56464	12.023	1.6788	2.79578
NM_001025227.1	DCT	26.7935	27.4971	21.9145	15.608
NM_001025228.1	NCOA1	1222.34	1189.78	847.069	1096.92
NM_001025229.1	FABP7	2.49456	1.14219	2.2328	1.23946
NM_001030533.1	SLC4A4	0	0	0	0
NM_001030534.1	TLR10	3.92227	3.27251	4.68092	3.98429
NM_001030535.1	BID	0	0	0	0
NM_001031775.1	TLR1	29.0629	27.5998	20.9551	19.6549
NM_001031776.1	SPMI	0.878368	0.804357	0	0
NM_001031777.1	KCNIP1	1.46739	2.6875	9.19388	14.5819
NM_001031778.1	PLIN3	227.679	288.266	322.516	226.251
NM_001031779.2	CASP8	69.0113	72.4981	27.8097	31.3205
NM_001031780.1	FABP2	0	0	0.734474	0.815435
NM_001031781.2	CCNG1	2384.82	2308.73	3855.1	3374.46
NM_001031782.2	KLF4	0	0	0	0
NM_001031783.1	RAB14	0	0	0	0
NM_001031784.1	ARL1	2124.96	2251.89	2049.46	2055.91
NM_001031785.1	ARL3	79.7681	119.531	83.0809	126.829
NM_001031786.1	SAR1A	0	0	0	0
NM_001031787.1	RAB1A	125.939	78.7333	143.073	69.7949
NM_001031788.1	RAB11A	899.962	912.871	880.239	892.413
NM_001031789.1	RBP1	11.7799	13.3255	3.10111	2.75436
NM_001031790.1	OASL	1.41737	1.29794	0	0.469493
NM_001031791.1	LOC595121	0	0	0	0
NM_001031792.2	LOC595122	218.743	336.654	229.482	104.219
NM_001031793.2	NAMPT	0	0	0	0
NM_001031794.1	SPARC	1123.73	994.564	937.355	1004.43
NM_001031795.1	RABAC1	1821.48	1690.64	1935.09	1275.19
NM_001031796.1	OAS2	1376.75	500.972	115.88	200.824
NM_001031797.1	FADD	8.51881	6.18194	0	0
NM_001031798.1	ITM2A	367.31	388.523	232.071	294.738
NM_001032354.2	LOC606743	0	0	0	0
NM_001032355.1	DNMT1	0	0	0	0
NM_001032356.1	TCTEX1D4	0	0	0	0
NM_001032357.1	RAB27A	0	0	0	0
NM_001032376.2	HPRT1	230.038	246.22	137.712	190.001
NM_001032379.1	MOBKL3	602.022	624.395	649.001	566.847
NM_001032388.1	HNF1A	0.393464	0	2.11306	0.781995
NM_001033008.2	AGPAT1	0	0	0	0
NM_001033009.2	ITGB1BP2	62.3641	58.1291	30.9004	64.1864
NM_001033011.1	FCGR1A	0	0	0	0
NM_001033013.2	FCGR2B	0	0	0	0
NM_001033014.1	MYBPH	0	0	0	0
NM_001033015.2	ACE	0	2.56671	0.627191	2.08898
NM_001035535.1	DSG1	0.582842	0.533732	3.13009	1.15838
NM_001037145.1	SNCA	0	0	0	0
NM_001037146.2	RPSA	5424.39	5585.69	7826.35	5652.8
NM_001037147.1	LOC641352	42.236	52.5768	31.3065	26.8878
NM_001037148.1	ADRA2B	2.88335	4.25871	21.4788	19.8721
NM_001037149.1	CAV3	0	0.928607	0	1.00769
NM_001037150.1	SULT2A1	0	0	0	0
NM_001037151.1	TPI1	0	0	0	0
NM_001037152.1	ATG5	60.843	62.681	60.5851	36.2769
NM_001037276.1	SMAF1	0	0	0	0
NM_001037322.1	ST8SIA4	93.723	99.4285	71.1204	130.858
NM_001037721.1	CTSD	223.759	198.591	186.254	181.871
NM_001037961.1	PSMB9	0	0	0	0
NM_001037964.1	CITED1	0	0	0	0
NM_001037965.1	ID2	262.017	238.869	205.24	183.162
NM_001037966.1	LOC654299	0	0	0	0
NM_001037996.1	CAR	0	0	0	0
NM_001037998.1	MADCAM1	1.86162	2.84126	1.11085	1.2333
NM_001038000.1	LOC654323	508.343	425.082	392.466	534.971
NM_001038001.1	MITF	7.44646	6.81903	7.87691	9.75425
NM_001038002.1	EDNRB	0	0.434292	0.424487	0.471278
NM_001038004.1	MMP9	1.40936	3.87182	6.30735	5.60209
NM_001038005.1	NR1I2	0	0	0	0
NM_001038006.1	RFN19	0	0	0	0
NM_001038007.1	SRSF1	1253.23	1193.19	1053.32	1104.95
NM_001038008.1	MET	1217.88	1254.23	1135.08	1056.61
NM_001038229.1	SSTR5	0	0	0	0
NM_001038623.1	GNAQ	108.867	137.326	78.0835	88.84
NM_001038626.2	AKR1CL1	0	0	0	0
NM_001038631.1	PTGES	6.0455	8.15848	9.96786	2.52951
NM_001038632.1	DNASE1L1	95.5946	113.385	88.8231	59.7113
NM_001038636.1	PALM	108.198	74.3109	104.915	80.6397
NM_001038638.1	PLIN1	0	0	0	0
NM_001038639.1	TGFBR1	0	0	0	0
NM_001038644.1	ANGPTL4	1.43917	0.439303	2.14692	1.43015
NM_001038645.2	PALMD	1.49674	1.8275	1.33968	1.98314
NM_001038646.1	TMEM57	565.643	691.023	764.734	567.054
NM_001038694.1	ACSL4	0	0	0	0
NM_001039745.1	BMPR1B	111.317	86.3804	28.8103	13.7718
NM_001039746.2	FABP5	827.875	679.968	510.541	541.449
NM_001039747.1	SUV39H2	0	0	0	0
NM_001039748.2	OGT	0	0	0	0
NM_001039749.1	DKK3	0	0	0	0
NM_001039750.1	MTX1	283.473	217.11	217.744	173.115
NM_001040640.1	APOM	12.1686	16.7149	23.5987	16.1231
NM_001040641.1	LOC692190	0	0	0	0
NM_001042375.1	ITM2B	2.51468	1.38168	4.50161	3.49848
NM_001043346.1	HCRTR1	0	0	0	0
NM_001044525.1	KIT	1735.23	1895.28	308.544	322.124
NM_001044526.1	PPARA	240.434	199.761	125.417	128.693
NM_001044527.1	ENO3	0	0	0	0
NM_001044528.2	RNF4	0	0	0	0
NM_001044530.1	BECN1	116.351	80.9759	98.3099	148.92
NM_001044531.1	CD70	0	0	1.16901	1.29787
NM_001044532.1	LOC733579	79.1619	109.975	44.2412	39.9084
NM_001044533.1	SFTPC	0	0	0	0
NM_001044534.1	CDS1	553.143	514.339	307.183	398.014
NM_001044535.1	PSMD4	0	0	0	0
NM_001044536.1	FOXN3	522.922	582.354	409.871	499.276
NM_001044537.1	NRAS	886.956	833.071	773.506	751.547
NM_001044538.2	GNA11	290.496	276.335	354.367	284.676
NM_001044540.1	MEF2C	290.455	235.84	312.179	338.557
NM_001044541.1	MTX2	591.734	607.395	546.95	441.979
NM_001044542.1	RPL6	15049.9	15778	21650.4	17422.1
NM_001044543.1	RPL10	1087.99	1227.51	2254.32	1108.05
NM_001044544.1	TUBA1B	1390.92	1874.14	680.485	1177.64
NM_001044545.1	PLAGL1	0	0	0	0
NM_001044546.1	ICOS	3.7621	4.77015	2.84928	4.88883
NM_001044547.1	FSCN3	0	0	0	0
NM_001044548.1	UNC-6	10.0858	9.54388	17.4532	5.67948
NM_001044549.1	UNC5B	0	0.627575	0	0
NM_001044550.1	PFKM	425.255	461.371	367.445	378.67
NM_001044551.2	CKMT2	24.7857	15.3756	12.8815	17.4796
NM_001044552.1	LOC733603	0	0	0	0
NM_001044553.1	SELK	781.362	742.053	996.117	1005.96
NM_001044554.2	LOC733605	0	0	0	0
NM_001044555.1	TMSB4X	0	0	0	0
NM_001044556.1	MGST3	0	0	0	0
NM_001044558.1	TMEM59	0	0	0	0
NM_001044559.1	LOC733611	1129.2	1030.67	928.131	656.401
NM_001044560.1	LOC733612	1066.66	1031.09	1074.92	1028.82
NM_001044561.1	SPEF2	79.3725	94.3169	108.257	107.983
NM_001044563.1	CCR10	0.22844	0.418383	0.817876	0.454015
NM_001044564.1	SFN	0.0956505	0.437955	0.0856135	0.190102
NM_001044565.1	PSMB10	329.045	347.007	211.584	232.547
NM_001044566.2	SLN	1.21686	0.557164	2.45063	1.51154
NM_001044567.1	GATA3	0	0	0	0
NM_001044568.1	AKR1E2	0	0	0	0
NM_001044569.1	LOC733634	0	1.57543	1.53986	0
NM_001044570.1	LOC733635	0	0	1.80065	0
NM_001044571.1	HNF4A	0	0	0	0
NM_001044572.2	LOC733637	5.7845	6.62137	8.41345	7.90382
NM_001044573.2	ANG1	48.5501	44.4593	65.7836	29.5872
NM_001044574.2	PRKG1	170.249	208.428	222.465	247.892
NM_001044575.2	IDH3B	404.872	382.542	416.435	332.491
NM_001044576.1	LOC733643	0.70072	2.56671	1.25438	0
NM_001044577.1	RHCG	262.344	265.105	416.487	320.614
NM_001044578.1	GRN	994.242	802.813	666.632	759.349
NM_001044579.1	LOC733646	0	0	0	0
NM_001044580.1	STAT3	0	0	0	0
NM_001044581.1	TAP1	0	0	0	0
NM_001044582.1	LOC733651	2543.12	2724.52	3277.03	3476.69
NM_001044583.1	TYW3	70.1596	74.1323	97.1483	79.85
NM_001044584.1	LOC733653	4.15761	2.53819	6.82245	2.75436
NM_001044585.1	CTH	83.1522	67.5794	34.4223	80.565
NM_001044587.1	SRSF11	0	0	0	0
NM_001044588.1	FBXO32	100.306	111.024	85.0962	171.618
NM_001044590.2	PLG	0	0	0	0
NM_001044591.1	F7	0	0	0.627191	0
NM_001044592.1	LOC733662	0	0	0.489649	0
NM_001044593.1	LOC733663	0	1.40146	2.73963	4.56244
NM_001044594.1	LOC733664	0	0	0	0
NM_001044595.1	MMD	160.365	112.354	201.408	199.326
NM_001044596.1	KCNS3	19.9651	12.5817	27.0934	11.7333
NM_001044597.1	AK3L1	0	0	0	0
NM_001044598.2	DIRAS3	0	0.396593	0.129213	0
NM_001044600.1	RGS2	54.2297	84.874	135.91	96.0216
NM_001044601.1	RPS3	7145.79	6854.16	12702.6	7853.68
NM_001044602.1	CST3	0	0	0	0
NM_001044603.1	PARK2	140.567	109.686	66.4524	67.8753
NM_001044604.1	PON3	11.1489	14.6761	22.4527	56.0874
NM_001044605.1	CACNG1	0.439184	0	1.57239	0.43643
NM_001044606.2	LOC733678	4552.58	4346.9	3569.26	3988.92
NM_001044607.2	ECH1	341.211	341.343	590.281	323.4
NM_001044608.1	ITGAL	0	0	0	0
NM_001044609.1	MCHR2	0	0	0	0
NM_001044610.2	NME2	0	0	0	0
NM_001044611.2	ALDH2	0	0	0.711083	0
NM_001044612.1	TUBB2A	0	0	0	0
NM_001044613.1	MAPRE1	0	0.926097	0.30173	0
NM_001044614.2	TXNIP	6293.94	7678.74	35265.7	15724.6
NM_001044615.1	MED7	0.433837	0.794565	0.58247	0.646676
NM_001044616.1	NRAP	16.5081	23.5156	10.6715	10.9364
NM_001044617.1	SLC22A7	0	0	0	0
NM_001044618.1	AKR1C1	0	0	0	0
NM_001044619.1	LOC733696	285.283	285.547	204.871	160.207
NM_001044620.2	LOC733698	1219.76	1183.94	1146.43	1222.37
NM_001044621.2	CDK5	1.70861	1.56464	1.52932	3.39579
NM_001044622.1	CD36	0	0	0	0
NM_001044623.1	SLC34A1	0	0	0.218474	0
NM_001044624.2	KISS1R	1.0394	0	2.32583	1.54933
NM_001045679.1	RLN3	0	0	0	0
NM_001048069.1	HN1	157.989	170.376	119.083	86.7623
NM_001048070.1	HN1L	0	0.402178	0.393099	0
NM_001048071.1	NIP7	192.897	196.816	173.988	181.038
NM_001048072.1	ARF4	2726.28	2350.84	2281.4	2184.02
NM_001048073.1	ARL6IP5	221.903	208.984	182.615	157.807
NM_001048186.2	IGFALS	8.22384	6.84627	6.02254	5.44818
NM_001048187.1	DLK1	0	0	0	0
NM_001048188.1	DMBT1	1.18226	0	0	0.587423
NM_001048232.1	NFKB1	57.8636	69.7676	45.1739	47.2784
NM_001075117.1	LOC767627	0	1.4504	0.708825	0.78696
NM_001077213.2	MIF	1030.65	1013.27	658.088	653.798
NM_001077214.1	STIP	382.872	393.23	458.224	423.02
NM_001077215.1	ROD1	0	0	0	0
NM_001077216.1	SRSF4	0	0	0	0
NM_001077217.1	SRSF6	1656.07	1754.21	2352.83	1796.86
NM_001077218.1	HNRNPA1	0	0	0	0
NM_001077219.1	UBE2J1	9.35462	5.71093	7.44267	6.19731
NM_001077220.1	RGN	0	0	0	0
NM_001077221.1	TRA2B	2243.91	2363.45	1804.49	1954.54
NM_001077222.1	SNRPA	0	0	0	0
NM_001077223.1	TRA2A	0	0	0	0
NM_001077224.1	SCGN	0	0	0	0
NM_001077225.1	YIPF5	841.714	869.536	810.29	667.71
NM_001077226.1	TSPAN9	0	0	0	0
NM_001077227.1	UCHL3	472.871	355.208	401.168	360.942
NM_001077229.1	SRSF2	351.468	355.216	291.568	305.819
NM_001077230.2	RIT1	737.975	712.507	674.824	591.696
NM_001078662.1	SERPINF1	854.894	771.748	833.981	718.888
NM_001078663.1	PARK7	2702.45	2834.15	2363.79	2386.38
NM_001078664.1	APOA1BP	529.891	409.843	591.035	408.293
NM_001078666.1	PSEN2	0	0	0	0
NM_001078667.1	PSEN1	0	0	0	0
NM_001078668.1	LOC780412	0	0	0	0
NM_001078669.1	LOC780413	0	0	0	0
NM_001078670.1	LOC780415	612.092	394.125	198.471	195.866
NM_001078671.1	LOC780416	0	0	0	0
NM_001078672.1	LOC780417	34.0168	48.6727	13.955	34.5077
NM_001078673.1	UBE2D2	1.80766	0	50.1571	149.095
NM_001078675.1	LOC780420	0	1.17751	0	0
NM_001078677.1	ARF6	0	0	0	0
NM_001078678.1	CCND3	215.719	206.904	234.261	197.095
NM_001078679.1	CD81	4.15761	0	4.96178	8.26308
NM_001078680.1	CDC42	0	0	0	0
NM_001078681.1	CRYBB1	0	0	0	0
NM_001078682.1	LOC780430	0	0	0	0
NM_001078683.1	LOC780431	0	0	0	0
NM_001078685.1	LOC780436	370.287	394.054	487.727	468.672
NM_001078686.1	ODAM	1.1443	0	1.02422	4.54848
NM_001078687.2	SMPX	0	0.692234	1.35321	0.751189
NM_001078688.1	LOC780439	11.3853	9.80351	21.75	11.3139
NM_001080206.2	FYN	229.941	240.092	200.496	240.304
NM_001083930.1	HR	40.4778	37.9292	52.6604	34.6114
NM_001083931.1	SLC27A1	80.5726	76.2847	94.5273	61.5207
NM_001083932.1	ITGAV	1799.51	1747.28	1879.13	2020.04
NM_001083941.1	ACE	81.8281	90.9384	155.727	119.999
NM_001085443.1	2016-09-15	1127.69	1164.75	1193.58	1040.54
NM_001093735.1	SEPHS2	101.248	108.038	127.957	108.123
NM_001097412.1	HMBS	387.636	335.937	329.447	244.247
NM_001097413.1	IRF1	347.672	556.747	391.549	386.808
NM_001097414.1	VDR	2.64255	2.90386	7.56881	5.77715
NM_001097415.1	LY86	0.291421	0.533732	0	0.579188
NM_001097416.1	MX2	173.834	163.683	76.4778	65.3889
NM_001097417.1	SLC2A2	0	0	0	0.696327
NM_001097418.2	EEF1A1	1.71644	1.04788	0.51211	0.568561
NM_001097419.1	DESI2	0.607689	0.417364	0	0.452909
NM_001097420.1	EPAS1	2682.47	2242.84	1250.51	1562.2
NM_001097421.1	MEF2A	376.614	431.658	359.568	552.929
NM_001097422.1	SPARCL1	0	0	0	0
NM_001097423.1	ITGB6	540.489	459.531	180.009	204.655
NM_001097424.1	ITGB8	0	0	0	0
NM_001097425.1	ARNTL	92.3913	152.292	89.5877	264.725
NM_001097426.1	DDO	103.94	161.233	163.795	72.3019
NM_001097427.1	SLA-3	3668.85	3888.7	1353.06	1413.1
NM_001097428.1	IRF7	0	0	0	0
NM_001097429.1	MAVS	0	0	0	0
NM_001097430.1	CCRL1	34.4078	37.8709	22.3576	29.7537
NM_001097432.1	IL6ST	2275.79	2399.81	2089.52	2268.15
NM_001097433.1	KDM5C	0	0	0	0
NM_001097434.1	TLR7	1.80054	2.48823	2.37345	2.7652
NM_001097435.1	P4HA1	17.9168	18.3002	7.40155	28.0762
NM_001097436.1	XIAP	770.786	797.162	670.097	729.398
NM_001097437.1	DNMT3A	0	0	0	0
NM_001097438.2	SGMS1	343.789	305.223	296.143	329.829
NM_001097439.1	CPE	44.3478	54.825	155.8	132.209
NM_001097440.1	BIN1	316.712	313.541	389.646	337.814
NM_001097441.2	TNFRSF1B	83.4648	72.9969	116.676	81.0776
NM_001097442.1	DAB1	161.519	103.536	48.9931	81.1446
NM_001097443.1	CAPN7	1635.09	1955.15	1610.81	1931.06
NM_001097444.1	TLR3	0	0	0	0
NM_001097445.2	CD14	12.3776	9.7362	13.7775	5.83462
NM_001097446.1	APOBEC3F	23.3509	26.5989	25.4886	20.9407
NM_001097447.1	RAP80	721.886	834.735	731.013	802.254
NM_001097448.1	LOC100037951	5.16626	6.08265	17.836	19.0686
NM_001097449.1	C6	278.714	360.987	145.408	136.188
NM_001097450.1	C8A	0.656464	0	2.9379	1.95705
NM_001097451.2	C8B	5.37107	6.01151	4.2733	5.3374
NM_001097452.1	LOC100037955	0	0	0	0
NM_001097454.1	LOC100037957	1556.19	1583.05	1484.71	1526.74
NM_001097455.1	CAPZA2	551.125	452.89	521.852	417.958
NM_001097457.1	MFSD6	0	0	0	0
NM_001097458.1	CTSB	0	0	0	0
NM_001097459.1	TRPC5	0	0	0	0
NM_001097460.1	SEPX1	214.533	200.568	178.177	147.248
NM_001097461.1	SOCS2	0	0	0	0
NM_001097462.2	ROMO1	881.868	709.405	683.795	609.079
NM_001097463.2	QIL1	387.721	381.614	349.632	262.305
NM_001097464.1	ATP5J2	622.342	535.4	448.886	369.256
NM_001097465.1	SNRPE	620.93	654.274	748.716	588.744
NM_001097466.2	PET100	0	0	0	0
NM_001097467.1	AD014	504.183	485.832	637.606	336.051
NM_001097468.2	NDUFA4	0	0	0	0
NM_001097469.1	HIGD2A	238.814	179.319	174.509	138.329
NM_001097470.2	NDUFC1	0	0	0	0
NM_001097471.2	MCEE	0	0	0	0
NM_001097472.1	SLIRP	498.913	462.586	510.753	330.007
NM_001097473.1	COX6C	0	0	0	0
NM_001097474.1	COX7C	3650.44	3745.75	3248.27	3693.77
NM_001097475.1	NUDFV2	13.5843	12.4397	7.73743	15.9535
NM_001097476.2	PSMB7	950.409	875.047	753.801	803.089
NM_001097477.1	RPL10A	0	0	0	0
NM_001097478.1	RPL14	6234.3	6201.69	4423.03	2478.92
NM_001097479.1	RPL27	2204.63	1916.67	2552.05	2219.07
NM_001097480.2	RPS21	0	0	0	0
NM_001097481.2	RPS26	2937.29	2933.67	4465.6	2962.43
NM_001097482.1	TMSB10	3006.35	2743.46	2453.2	1911.17
NM_001097483.2	TPM1	0	0	0	0
NM_001097484.1	COX7A2	1454.46	1155.74	925.288	851.867
NM_001097485.1	HSBP1	1879.74	1512.53	1356.6	1219.43
NM_001097486.1	ATPIF1	131.833	111.327	77.0175	80.8004
NM_001097487.1	KLF7	139.242	91.3749	60.0826	109.073
NM_001097488.1	EGR2	3.49239	1.97979	4.4656	5.12311
NM_001097489.1	KLF5	4.54192	1.91964	3.75261	1.38875
NM_001097491.1	PCD1B	0.746876	0.683944	1.33701	0
NM_001097492.1	PCD1E	0	0	0	0
NM_001097493.1	CD72	0	0	0	0
NM_001097494.1	PRR2	13.5122	11.8978	13.0247	4.64798
NM_001097495.1	RPIA	846.304	642.163	772.383	719.806
NM_001097496.1	CSTB	91.2514	67.7401	103.907	81.5577
NM_001097497.2	COX6B	0	0	0	0
NM_001097498.1	TNFSF13B	0	0	0	0
NM_001097499.1	NR6A1	58.2969	65.7999	40.6515	24.924
NM_001097500.2	COX8H	0	0	1.33701	0
NM_001097501.2	LGALS3	0	0	0	0
NM_001097504.1	HSPH1	1467.04	971.765	1117.58	799.42
NM_001097505.2	BTG2	42.6628	36.509	91.7966	75.6266
NM_001097506.1	ZFAND5	2.95692	1.72313	2.64664	4.00688
NM_001097507.2	WEE1B	0	0	0	0
NM_001097508.1	ADSS	444.886	446.491	414.322	415.584
NM_001097509.1	ADSSL1	22.844	17.1537	22.0826	18.1606
NM_001097510.1	CPEB1	22.8261	25.3819	2.91869	53.467
NM_001097511.1	MAEL	0	0	0	0
NM_001097512.1	RNASEL	100.556	93.8541	73.8497	67.2576
NM_001097513.1	ADAM3A	1.28586	1.17751	2.30186	5.11118
NM_001097514.1	SLC15A2	0	0	0	0
NM_001097515.2	PON1	11.6272	11.6155	0	1.05039
NM_001097516.1	SDHD	0	0	0	0
NM_001097517.1	BTG3	170.285	189.959	201.902	200.424
NM_001097518.1	GNA14	7.07222	1.76627	5.75464	3.19449
NM_001097519.1	GJD3	0	0	0	0
NM_001097520.1	NAGS	0	0	0	0
NM_001097521.2	PGRMC2	190.149	197.643	192.269	201.514
NM_001097522.1	CYB561	0	0	0	0
NM_001098580.1	TP23	0.366848	0	0.656706	0.729095
NM_001098582.2	EDN3	0	0	0.620222	0.68859
NM_001098583.1	KRT2	0	0.984644	0	0.534251
NM_001098584.1	GPNMB	13.1084	9.4576	9.24408	5.921
NM_001098585.1	AP3B1	2684.74	2610.07	2238.33	2615.14
NM_001098588.1	HPS3	990.858	1052.22	1123.88	1300.4
NM_001098589.1	HPS4	0	0	0	0
NM_001098590.1	HPS6	7.81077	7.73379	7.25332	6.79157
NM_001098591.1	BLOC1S5	173.802	180.69	151.904	131.058
NM_001098592.1	PLDN	202.211	172.193	212.285	178.407
NM_001098593.1	RABGGTA	0	0	0	0
NM_001098594.1	MLPH	2.68233	4.91263	2.40086	3.99826
NM_001098595.1	LOC100049687	20.9823	19.2144	19.8239	30.1178
NM_001098596.1	CRYZL1	360.559	353.214	288.951	334.342
NM_001098597.1	OSTN	0	0	0.858769	0
NM_001098599.1	TNNI3	0	0	0	0
NM_001098600.1	DTNBP1	1.07524	1.96929	1.92483	6.41101
NM_001098602.1	SFXN1	0	0	0	0
NM_001098603.2	HPS5	0	0	0	0
NM_001098604.1	VPS33A	0	0	0	0
NM_001098605.1	PNPLA2	130.118	111.398	161.947	128.537
NM_001099698.1	MEF2A	7.06009	10.057	9.82994	9.35443
NM_001099923.1	MYD88	0	0	0	0
NM_001099924.1	FGFR2	285.207	368.119	371.185	551.047
NM_001099925.1	CART	1.88982	0.432646	2.53727	1.40848
NM_001099926.1	ADAM17	409.959	467.5	371.268	386.251
NM_001099927.1	ADRB3	2.03804	0.746527	2.0066	5.87327
NM_001099928.1	MYO7A	121.997	86.7061	125.493	78.7104
NM_001099929.1	CREB1	308.663	333.981	247.304	310.65
NM_001099930.1	FASN	1027.02	975.719	518.413	631.598
NM_001099931.1	FABP3	0	0	0	0
NM_001099932.1	PGK1	1913.93	2181.97	2003.1	2249.55
NM_001099933.1	SOX10	0	0.260179	0.254305	0
NM_001099934.1	TNMD	0	0	0.820882	1.82274
NM_001099935.1	IKBKB	459.584	413.657	349.001	309.307
NM_001099936.1	BTG1	513.752	331.119	459.967	496.063
NM_001099937.2	ASB6	0	0	0	0
NM_001099938.1	MMP12	1.78183	5.71093	4.78457	1.77066
NM_001099939.1	ADM5	5.62155	2.89568	5.9751	8.37946
NM_001099941.2	MYOT	0	0	0	0
NM_001100188.1	CAPN2	2238.82	2291.09	1649.27	1497.77
NM_001100189.1	SLC9A2	459.968	403.38	169.58	222.266
NM_001100190.1	IGFBP6	0	0	0	0
NM_001100191.2	EIF4E2	0	0	0	0
NM_001100192.1	PPP2R5A	155.613	125.097	120.146	96.7961
NM_001100193.1	EIF4A3	1045.34	1069.67	993.242	937.466
NM_001100194.1	IFIH1	7.79551	8.32844	2.90729	7.74664
NM_001100195.1	EIF4A2	0	0	0	0
NM_001100196.1	EIF4A1	777.662	880.868	990.382	713.63
NM_001101025.1	SL44-1	0	0	0.722589	0
NM_001101026.1	SQLE	1.62689	0.496603	1.94157	2.69448
NM_001101027.1	CYP39A1	0	0	0	0.720617
NM_001101028.1	ACOX1	1192.71	1243.71	911.727	1282.5
NM_001101029.1	ALG2	94.2003	95.6196	75.3933	81.1037
NM_001101030.1	BPIFB2	0	1.06746	6.26019	2.31675
NM_001101031.2	BMP4	0	0	0	0
NM_001101032.1	BPIFB1	0	0	0	0
NM_001101033.1	BPIFB5	0	0	0	0
NM_001101814.1	NR1H3	0	0	0	0
NM_001101815.1	C2	5.23335	12.7797	7.02629	7.80081
NM_001101816.2	CDK5R1	0.244087	0	0.764658	0.60639
NM_001101817.1	SKIV2L	380.466	328.687	399.173	307.636
NM_001101818.1	SLC44A4	0	0	0	0
NM_001101819.1	MOCS3	25.6933	23.4802	36.1923	37.5658
NM_001101820.1	DPM1	668.085	619.669	650.592	743.677
NM_001101821.1	ZBTB12	11.6533	15.4793	15.2445	18.7065
NM_001101822.1	NEU1	137.471	119.523	151.042	103.608
NM_001101823.1	EHMT2	0	0	0	0
NM_001101824.1	CFB	17.0492	26.2949	40.9614	25.8593
NM_001101825.1	RDBP	4.76062	2.61569	0.852214	4.73077
NM_001101826.1	DOM3Z	0	0	0	0
NM_001101827.1	MKI67	484.867	456.875	516.964	458.936
NM_001102473.1	CALCB	76.8596	91.9923	258.281	354.419
NM_001102679.1	SFTPB	0	0	0	0
NM_001102680.2	CD1D	0	0	0	0
NM_001103210.1	RETNLB	0	0	0	0
NM_001103211.1	SNCG	0	0	0	0
NM_001103212.1	STC1	23.4231	11.261	26.2066	30.8411
NM_001103213.2	BCL10	0	0	0	0.88533
NM_001104950.1	CFTR	498.175	465.661	331.617	448.847
NM_001104951.1	MYH1	0.760538	2.08937	9.53024	12.0923
NM_001104952.1	SYK	10.8634	11.4219	5.04181	5.9974
NM_001104953.1	SDHB	1897.06	1756.79	1304.59	1657.34
NM_001104956.1	LY96	3.11821	1.90364	0.930333	2.06577
NM_001105053.1	SNCAIP	11.8789	6.16418	0.708825	0.39348
NM_001105054.1	SNCAIP	0	0	0	0
NM_001105286.1	TRAF6	0	0	0	0
NM_001105287.1	SCG5	1296.62	1511.27	2477.74	2254.16
NM_001105288.1	COL5A3	647.978	561.343	748.805	996.104
NM_001105289.1	COL5A2	3464.53	3945.4	2848.01	3300.4
NM_001105290.1	BMP7	0	0	0	0
NM_001105291.1	LNPEP	1678.11	1749.45	1580.17	1783.28
NM_001105292.1	TBK1	239.421	266.51	192.483	179.508
NM_001105293.1	MUC13	58.1736	39.2768	80.7515	59.2786
NM_001105294.1	KCNAB1	52.7696	77.8193	49.6859	59.93
NM_001105295.1	NOD2	0.584207	0.267491	2.09162	1.74163
NM_001105296.1	RAE1	0	0	0	0
NM_001105297.1	C10orf120	0	0	0	0
NM_001105298.1	TOR1A	234.489	216.444	251.748	200.173
NM_001105300.1	COPS5	16.3437	18.1174	17.7084	11.9672
NM_001105301.1	COPS2	1633.02	1544.07	1610.51	1893.62
NM_001105302.1	ACLY	0	0	0	0
NM_001105303.1	MDM2	0	0	0	0
NM_001105304.1	COPS4	0	0	0	0
NM_001105305.1	SEC62	1874.52	2137.21	2298.28	2010.55
NM_001105306.1	LAG3	0	0	1.16901	0
NM_001105307.1	SELPLG	11.246	10.1112	7.68669	7.51805
NM_001105308.1	SIRT5	56.2633	58.3508	43.0785	42.4381
NM_001105309.1	UBB	1.11864	0.768287	1.50188	1.38953
NM_001105310.1	IFNE	0	0	0	0
NM_001105311.1	GDDR	57.0565	38.883	0	0
NM_001105312.1	RBM38	4.51914	5.17295	3.64044	4.04172
NM_001105313.1	SPO11	77.2856	59.5619	76.7097	85.9259
NM_001105314.1	KLHDC3	0	0	0	0
NM_001109772.1	INS	0	0	0	0
NM_001109944.1	PEG10	0	0	0	0
NM_001109945.1	CDH13	126.204	87.8605	36.9931	82.1419
NM_001109946.1	ANGPTL2	0	0	0	0
NM_001109947.1	ANGPTL1	0	0	0	0
NM_001110057.1	SIRT3	0	0	0	0
NM_001110058.1	TUSC5	10.0492	9.74377	10.582	6.46165
NM_001110171.1	SLC7A9	0	0	0	0
NM_001110172.1	AQP3	5.85972	5.36598	7.49262	10.8141
NM_001110173.1	STC2	23.4532	11.2266	13.8357	25.4249
NM_001110174.1	CTCFL	2.57172	0	3.45278	1.91669
NM_001110175.1	BCAS1	3.51347	4.02178	19.6549	24.4401
NM_001110176.1	PHACTR3	0	0	0	0.700261
NM_001110418.1	KCNA2	0	0	0.404493	0.299387
NM_001110419.2	GNMT	135.287	118.449	73.836	112.798
NM_001110420.1	SLC7A2	39.0337	40.675	48.1899	28.0885
NM_001110421.1	SLC7A7	0	0	0	0
NM_001110423.1	AQP4	1.34841	0	0.60346	1.33996
NM_001110424.1	AQP5	0.569535	1.04309	1.01954	0.565964
NM_001110425.1	CD302	217.501	206.726	191.91	133.165
NM_001110426.1	PEX6	9.92862	5.68252	2.77711	9.86636
NM_001110427.2	PTCRA	0.298393	0.546501	0.267081	0.296522
NM_001110428.1	CNPY3	195.551	176.973	193.766	153.579
NM_001110429.1	MEA1	1.52108	0.348228	2.38256	0.755769
NM_001110430.1	CSTF1	0	0	0	0.427401
NM_001110431.2	CASS4	0	0	0	0
NM_001110432.1	RTFDC1	0	0	0	0
NM_001111256.1	SERPINB9	11.087	16.9213	17.3662	17.4443
NM_001111257.1	LMNA	0	0	0	0
NM_001112676.1	SUMO1	195.776	261.691	288.286	205.531
NM_001112677.1	SUMO4	0.437643	0.400767	0	0
NM_001112678.1	SELL	51.6117	70.1066	40.8063	62.4005
NM_001112680.1	CBLN3	2.20936	1.83927	1.25842	0.598774
NM_001112681.1	TKT	2834.58	2728.73	1938.41	1925.41
NM_001112682.1	LOC100127151	5.27021	6.43485	1.57239	3.92787
NM_001112683.1	LOC100127152	0	0	0	0
NM_001112684.1	AQP9	1.65203	0	2.21801	0
NM_001112685.2	LMO3	0	0	0	0
NM_001112686.1	LMO4	0.502936	0.460559	2.25081	0.999566
NM_001112687.1	KDM1A	1093.42	1077.99	1191.37	1154.42
NM_001112688.1	CIDE-B	7.89419	4.33742	1.41316	8.62917
NM_001112689.1	CIDEC	0	0	0	0
NM_001112690.1	APRIL	187.535	200.085	235.157	163.503
NM_001112691.1	TNFSF12	32.313	23.6723	35.8636	21.1929
NM_001112693.1	IRAK4	0	0	0	0
NM_001112694.1	SNCB	0	0	0	0
NM_001112695.1	HNRNPAB	1650.68	1733.86	1659.51	1446.04
NM_001112696.1	CIDEA	0.542297	0	0	0
NM_001113013.1	PLA2G7	0	0	0	0
NM_001113015.1	CMAH	131.293	158.017	94.852	120.218
NM_001113017.1	RGS16	43.2227	50.8895	45.3192	28.2254
NM_001113039.1	TLR4	31.654	48.0011	43.6683	63.1996
NM_001113041.1	FADS1	352.835	366.323	155.894	304.841
NM_001113047.1	CRAT	0	0	0	0
NM_001113049.1	FOXP2	3.72323	2.55713	8.33134	2.77491
NM_001113053.1	IKBKG	0	0	0	0
NM_001113055.1	LMO1	0	0.627575	0.613407	0
NM_001113057.1	NDP	0	2.82719	2.21069	0.613595
NM_001113060.1	POU5F1	0.574784	0	0.51447	0
NM_001113062.1	CRH	0	0	0	0
NM_001113064.1	BDKRB1	0	0	0	0
NM_001113217.1	RPL7	18005.1	18734.6	25487.2	18900.8
NM_001113218.1	KIR2DL1	1.40936	1.29061	0	0
NM_001113219.1	MOS	0.0744646	0.0681903	0.333254	0.0739977
NM_001113220.1	NCF1	17.4853	27.7541	45.908	23.1675
NM_001113286.1	LOC396897	5.09095	5.12819	9.56914	4.55313
NM_001113287.1	LDHB	100.503	85.0849	146.125	177.218
NM_001113288.1	TAS1R3	16.3643	15.1682	14.6472	15.6668
NM_001113435.1	PTPN1	310.079	275.337	268.497	297.748
NM_001113436.1	LRPAP1	1788.08	1594.8	1523.8	1248.71
NM_001113437.1	LRRK2	922.042	1111.82	977.203	1013.53
NM_001113438.1	AQP7	6.28128	12.3258	10.4412	8.91699
NM_001113439.1	SFRS18	514.069	577.464	553.752	796.515
NM_001113440.1	MUC20	0	0	0	0
NM_001113441.1	FAM213B	0	0	0	0
NM_001113442.2	UNC45B	4.30097	0.787715	9.23917	4.27401
NM_001113443.1	ECI2	532.174	471.469	483.153	374.593
NM_001113444.1	CAPZB	100.587	104.393	71.4256	69.9696
NM_001113446.1	CHORDC1	1241.8	1110.81	1048.93	1160.46
NM_001113447.1	PHYH	0	0	0	0
NM_001113448.1	ATP5E	11.5264	9.33304	10.2083	8.56049
NM_001113449.1	ZFP64	2.37013	1.89912	1.32589	2.06086
NM_001113450.1	KCNG1	0	0	0	0
NM_001113451.1	PPP2R5D	0	0	0	0
NM_001113452.1	NFATC2	25.8628	31.2422	15.4326	19.1388
NM_001113694.1	SLA-DQB1	889.276	1052.34	878.172	955.267
NM_001113695.1	SLA-DRB1	0	0	0	0
NM_001113696.1	TUBB1	0.615942	0.423032	0.826963	2.2953
NM_001113697.1	SLMO2	0	0	0	0
NM_001113698.1	NELFCD	0	0	0	0
NM_001113699.1	GCNT7	0	0	0	0
NM_001113700.1	C17H20orf106	0.816997	0.997543	0.731266	1.35312
NM_001113701.1	C17H20orf108	111.965	116.649	122.612	90.2911
NM_001113703.1	SLA-8	70.7414	60.5188	33.3254	48.0985
NM_001113704.1	SLA-6	0	0	0	0
NM_001113705.1	SLA-DMA	0	0	0	0
NM_001113706.1	SLA-DRA	2390.79	2822.57	3020.09	2674.76
NM_001113707.1	SLA-DMB	63.991	75.9802	74.7503	64.6676
NM_001114062.2	SLA-DQA1	0	0	0	0
NM_001114064.2	SLA-DOB	0	0	0	0
NM_001114269.1	ACACA	2493.59	2435.18	1562.09	3113.18
NM_001114270.1	SIRT4	0.430097	0	0.384966	0
NM_001114271.1	SIRT2	215.842	217.096	207.445	189.875
NM_001114273.1	SIRT6	84.9376	68.6713	80.8191	82.8843
NM_001114275.1	NCOA2	436.549	356.338	232.583	237.564
NM_001114276.1	NCOA3	1938.91	1902.5	2082.83	2135.28
NM_001114277.1	NOD1	58.9375	59.9334	49.6859	83.7658
NM_001114278.1	SCD5	6.55138	7.61458	27.9664	104.666
NM_001114279.1	CHUK	1161.38	1135.72	1178.54	1116.69
NM_001114280.1	MAP3K7	275.102	306.362	275.448	279.169
NM_001114281.1	RELA	154.783	154.814	143.249	161.279
NM_001114282.1	CCNB2	0	0	0	0
NM_001114283.1	AIMP1	829.839	859.611	1149.31	881.952
NM_001114284.2	RPL5	12759.9	13545.8	21554.5	16522.2
NM_001114285.1	EFNB3	2.43372	1.11433	2.72293	1.81385
NM_001114286.1	EFNB2	81.697	81.0953	86.521	114.03
NM_001114287.1	SGCB	139.54	149.198	175.135	163.454
NM_001114288.2	SPCS1	537.393	458.697	472.689	450.294
NM_001114289.2	CXCL9	129.143	76.8196	64.2177	117.365
NM_001114670.1	TYK2	0	0.559895	0.547255	0
NM_001114671.1	KEAP1	0	0	0	0
NM_001114672.1	ATP9A	1204.37	1057.44	1011.96	975.132
NM_001114673.1	SALL4	5.43909	4.98079	6.85994	9.82725
NM_001114674.1	TSHZ2	3.93836	4.61039	6.21434	4.1154
NM_001114675.1	LOC100137083	0	0	0	0
NM_001114676.1	LOC100137084	66.6151	61.5517	48.5236	54.9657
NM_001115136.1	GPX2	19.0211	10.5652	1.3955	1.23946
NM_001115155.1	GPX3	210.006	141.587	898.827	702.494
NM_001122983.1	ODC	1624.22	1363.91	2030.04	734.563
NM_001122984.1	MFGE8	0	0	0	0
NM_001122985.1	F2	4.36113	5.59112	9.36839	7.80081
NM_001122986.2	RTCB	771.047	774.77	756.498	658.735
NM_001122987.1	HK2	627.967	696.536	285.876	32.2403
NM_001122988.1	HMGCR	1744.45	688.507	680.77	663.069
NM_001122990.1	NNAT	0	0	0	0
NM_001122994.1	OAZ1	4722.73	4710.46	5493.79	4009.89
NM_001122995.1	OAZ2	1130.81	1149.75	1495.65	1179.31
NM_001122996.1	OAZ3	97.5319	6.01151	3.35759	34.4813
NM_001123042.1	SLC3A1	0	0	0	0
NM_001123043.1	HPCAL4	0	0	0	0
NM_001123069.1	ABCF1	0	0	0	0
NM_001123070.1	ACE2	48.5583	56.6734	60.5072	62.4462
NM_001123071.1	ADNP	0.892332	1.08953	0.266232	0.689685
NM_001123072.1	ADRA1A	0	0	0	0
NM_001123073.1	ADRA1D	0.726855	0.798732	0.520466	0.866757
NM_001123074.1	ADRB1	0.368746	0.337675	0.165026	0.366434
NM_001123075.1	AKR1C4	0	0	0	0
NM_001123076.1	AMPD1	0	0.815848	0	0.88533
NM_001123077.1	ASPA	0	0	0	0
NM_001123078.1	ATF4	802.32	778.008	983.006	780.569
NM_001123079.1	ATG4D	0	0	0	0
NM_001123080.1	ATM	2828.38	2944.86	2429.11	3293.86
NM_001123081.1	ATXN3	704.65	694.732	653.727	785.844
NM_001123082.1	BCAS4	153.186	154.14	128.44	74.0067
NM_001123083.1	BCKDHA	0	0	0	0
NM_001123084.1	BLM	64.0869	82.6666	38.8581	39.7176
NM_001123085.1	BRD2	311.131	236.01	280.95	220.159
NM_001123086.1	BSG	1486.76	1619.16	1836.25	1457.61
NM_001123087.1	C17H20orf174	0	0	0	0
NM_001123088.1	C17H20orf85	0	0	1.6746	0.619731
NM_001123089.2	C4	0.952124	0.871898	1.70443	0
NM_001123090.1	C7H6orf153	168.903	186.134	248.089	175.59
NM_001123091.1	CAV2	96.198	101.714	122.226	141.393
NM_001123092.1	CBLN4	0	0.113991	0.111417	0.247398
NM_001123094.1	CDC20	147.179	196.456	14.1411	28.0945
NM_001123095.1	CDC25C	0	0	0	0
NM_001123096.1	CDC37	0	0	0	0
NM_001123097.1	CDK4	687.167	776.829	669.84	697.486
NM_001123098.1	CHRM3	3.9529	2.84415	1.70587	2.94609
NM_001123099.1	CLK1	30.4891	33.8426	28.9437	22.953
NM_001123100.1	CMKLR1	52.3926	45.5017	57.1815	46.018
NM_001123101.1	CPR2	0	0	0	0
NM_001123102.1	CREB3L4	0.77471	0.709433	1.38683	0
NM_001123103.1	ATF6B	0	0	0	0
NM_001123104.1	CTSZ	347.759	289.418	237.472	185.394
NM_001123105.1	DDR1	0	0	0	0
NM_001123106.1	DHX16	294.74	269.905	270.211	260.524
NM_001123107.1	DOK5	35.7916	70.5176	23.2988	32.3338
NM_001123108.1	DRD1	0	0	0	0
NM_001123109.1	S1PR5	0.161845	0.0494025	0	0.0536099
NM_001123110.1	EFNA1	5.02936	6.44783	3.60129	5.9974
NM_001123111.1	EGFL8	0	0	0.780699	0
NM_001123112.1	FCAR	0	0	0	0
NM_001123113.1	FOS	51.8974	49.5214	542.586	160.35
NM_001123114.1	GABBR1	0	0	0	0
NM_001123116.1	GNAI2	0	0	0	0
NM_001123117.1	GNAI3	0	0	0	0
NM_001123118.1	GPR4	1.0079	1.15372	1.80428	1.00159
NM_001123119.1	GPSM3	0	0	0	0
NM_001123120.1	GTF2H4	0	0	0	0
NM_001123121.1	GUSB	532.582	447.765	259.58	368.037
NM_001123122.1	H2AFZ	313.083	437.453	165.878	145.524
NM_001123123.1	ATAT1	0	0	0	0
NM_001123124.1	HIF1A	2787.12	2683.84	1919.51	2414.03
NM_001123125.1	HPCA	0	0	0	0
NM_001123127.1	HSP70	3.76622	6.08625	9.71645	7.48521
NM_001123128.1	HSPA1L	1.13296	1.03749	1.10626	0.818802
NM_001123129.1	IGFBP4	155.431	153.463	274.234	132.845
NM_001123130.1	ID4	0	0	0	0
NM_001123131.1	ITM2C	0	0	0	0
NM_001123132.1	KRAB	0	0	0	0
NM_001123133.1	LIN28A	0	0	0.720258	0
NM_001123134.1	LIPA	0	0	0	0
NM_001123135.1	LSDP5	1.24108	1.1365	5.55423	5.54983
NM_001123136.1	LSM2	50.9361	74.7504	54.3587	51.9146
NM_001123137.1	MC3R	0	0	0.309824	0
NM_001123138.1	MDC1	0	0	0	0
NM_001123139.1	MOG	0	0	0	0
NM_001123140.1	MRPS18B	376.432	331.337	343.972	312.657
NM_001123142.1	NCF2	0	0	0	0
NM_001123143.1	NCR1	0	0	0	0
NM_001123144.1	NECD	5.47277	6.52678	7.51861	3.79427
NM_001123145.1	NMB	4.48663	2.46515	4.01583	0.891699
NM_001123146.1	NNMT	0	0	0.616796	0
NM_001123147.1	NOTCH4	0	0	0	0
NM_001123148.1	NPEPL1	4.69407	7.36895	9.60344	3.33189
NM_001123149.1	NPG1	0	0	1.29064	0.716452
NM_001123151.1	NRM	18.361	23.7714	6.23371	10.6959
NM_001123152.1	NTF3	0	0.295139	0.288475	0.480412
NM_001123153.1	OLF42-1	0	0	0	0
NM_001123154.1	OLF42-2	0	0	0	0
NM_001123155.1	OLF42-3	0	0	0	0
NM_001123156.2	PBK	125.257	226.501	9.93407	27.8354
NM_001123157.1	PBX2	166.304	169.069	182.282	176.466
NM_001123158.1	PCK1	0	0	0	0
NM_001123159.1	PDE4A	0.36793	0	0	0
NM_001123160.1	PFDN4	1.7518	0.320839	1.25438	0.348163
NM_001123161.1	PHEROC	1.3269	1.21509	2.37532	1.31858
NM_001123162.1	PHGDH	458.906	511.47	643.159	593.227
NM_001123163.1	PMF1	1.76919	0	0.791773	0
NM_001123164.1	PNMT	0	0.402178	0.786197	0.43643
NM_001123165.1	PPP1R10	0	0	0	0
NM_001123166.1	PPP1R11	0	0	0	0
NM_001123167.1	PPT2	0	0	0	0
NM_001123170.1	PRRT1	42.1725	40.0233	74.3504	99.0554
NM_001123171.1	PSORS1C2	3.05706	2.23958	0	1.21516
NM_001123172.1	PYGL	136.997	115.155	95.1685	75.1805
NM_001123173.1	RAB1B	500.67	538.919	410.395	434.685
NM_001123174.1	RAB22A	61.8237	67.9967	55.6265	68.0952
NM_001123175.1	RAB28	970.542	919.698	1018.72	932.179
NM_001123176.1	RAB32	87.9142	107.678	89.0169	76.4426
NM_001123177.1	RAB33A	0	0	0	0
NM_001123178.1	RAB34	271.844	301.654	415.072	278.084
NM_001123179.1	RAB3A	0	0	0	0
NM_001123180.1	RAB5A	574.092	628.203	602.55	686.798
NM_001123181.1	RAD51	75.5929	118.372	21.6514	34.5547
NM_001123182.1	RAD52	0	0.787715	0.769931	0
NM_001123183.1	RAD54L	0.77471	0	0.693416	0
NM_001123184.1	RAG-1	0.0796477	0.0364683	0.21387	0.277019
NM_001123185.1	RAP2A	65.6464	79.6525	65.3682	83.1744
NM_001123186.1	RARRES2	308.897	279.3	354.108	236.272
NM_001123187.1	RBM4	0	0	0	0
NM_001123188.1	RBM4B	0	0	0	0
NM_001123189.1	RHOB	172.214	115.765	141.108	114.299
NM_001123190.1	RHOF	6.87478	0.89936	7.9115	5.85573
NM_001123192.1	RPL7L1	423.198	442.137	460.638	330.766
NM_001123193.1	SADC	173.84	184.891	275.611	154.158
NM_001123194.1	SERPING1	0	0	0	0
NM_001123195.2	SLCO2A1	50.4852	51.6704	62.0222	102.305
NM_001123196.1	SOCS3	6.34211	5.42055	4.91973	5.46204
NM_001123197.1	SOX2	0	0	0.348875	0.258221
NM_001123198.1	ST7	322.124	329.744	298.03	347.049
NM_001123199.1	STX16	0	0	0	0
NM_001123200.1	TES	496.645	422.164	546.311	523.793
NM_001123201.1	TFAP2C	33.8343	29.6706	15.9119	3.98907
NM_001123202.1	TLR5	3.87957	3.73031	5.1219	6.98764
NM_001123203.1	PMEPA1	0.722763	1.51283	0.739338	0.92344
NM_001123204.1	TN-X	427.791	509.367	597.63	186.71
NM_001123205.1	TOB1	51.2783	57.4461	68.2819	79.0457
NM_001123206.1	TPPP	0.708683	0	1.26864	4.92968
NM_001123207.1	TRIM10	0	0	0	0
NM_001123208.1	TRIM15	0.629941	0	1.69152	0.625991
NM_001123209.1	TRIM26	0	0	0	0
NM_001123210.1	UCHL5	0	0	1.20043	0
NM_001123211.1	UPK1A	0	0	0	0
NM_001123212.1	UPK1B	0	0	0	0
NM_001123213.1	VAPB	4.43197	4.05853	2.55015	1.25834
NM_001123214.1	VARS	0	0	0	0
NM_001123216.1	ZBP1	172.21	130.443	54.5514	49.2968
NM_001123217.1	ZNF217	0.501924	0.344724	0.336942	0.498777
NM_001123218.1	AGER	0	0	0	0
NM_001123219.1	BCKDHB	1217.21	977.997	279.1	777.984
NM_001123220.1	CREB3	0	0	0	0
NM_001123221.1	HEXA	3877.52	4194.03	3129.84	2924.7
NM_001123222.1	NAGA	0	0	0	0
NM_001123223.1	PON2	2.11404	0.967955	0.946102	0
NM_001123224.1	RNF5	222.601	202.205	301.802	202.228
NM_001126101.1	DLK1	0	0	0	0
NM_001127224.1	PEG10	0	0	0	0
NM_001128433.1	SLC2A4	0	0	0	0
NM_001128434.2	CRISP1	0.959448	0.878605	1.71754	2.8603
NM_001128435.1	LBP	0	0	1.94157	1.07779
NM_001128436.1	ADRB2	2.49456	4.2832	5.582	3.09865
NM_001128437.1	CRISP2	0	0	0	0
NM_001128438.1	FOXP3	0	0	0.879055	0
NM_001128439.1	SNAI2	0	0	0	0
NM_001128442.1	GATM	115.055	183.216	154.473	181.113
NM_001128443.1	GSK3B	1096.82	1089.61	669.84	1117.48
NM_001128444.1	F11R	1154.06	1300.89	1143.43	1018.97
NM_001128445.1	SLC16A1	161.732	166.508	169.03	91.6124
NM_001128446.1	RNF39	0.470673	1.72406	1.68513	0
NM_001128447.1	C7H6orf15	0.346467	0	0.310111	0
NM_001128448.1	CDSN	0	0	0	0
NM_001128449.1	C17H20orf86	1.11364	0.509905	0	0.553331
NM_001128450.1	STK19	100.215	75.2655	90.3445	68.7794
NM_001128451.1	PIGE-108A11.3	0	1.40433	0.915082	1.01595
NM_001128452.1	CYBRD1	0	0	0	0
NM_001128453.1	ITLN2	4.92348	1.50288	2.9379	0.815435
NM_001128454.1	AQP10	0	0.756415	1.47868	0
NM_001128455.1	LOC100144621	50.604	45.0348	45.9319	27.6223
NM_001128456.1	CBY1	0	0	0	0
NM_001128457.1	PRPF19	1155.65	1116.55	1421.7	1015.6
NM_001128458.1	AXL	177.438	189.727	228.418	138.986
NM_001128459.1	BSCL2	229.968	278.408	196.242	215.938
NM_001128460.1	FITM2	22.567	11.7291	33.028	18.7889
NM_001128461.1	WDR62	0	0	0	0
NM_001128462.1	RAI14	879.979	932.655	659.831	890.703
NM_001128463.1	ARHGEF2	0	0	0	0
NM_001128464.1	SMAP2	0	0	0	0
NM_001128466.1	DLK2	0	0	0	0
NM_001128467.1	AQP6	0	0	0	0.584652
NM_001128468.1	JTB	301.068	322.175	371.877	221.394
NM_001128469.1	ISG15	0	0.165295	0	0
NM_001128470.1	FITM1	0.565661	0.258999	0.506304	0.281057
NM_001128471.1	MEST	0	0	0	0
NM_001128472.1	HSD17B1	6.19768	7.80376	2.77366	4.61911
NM_001128473.1	GBP1	0	0	0	0
NM_001128474.1	GBP2	0	0	0	0
NM_001128475.1	TFB1M	92.7034	93.3815	92.0276	87.0973
NM_001128476.1	AQP2	0	0	0.544585	0
NM_001128477.1	FYCO1	928.858	989.895	678.596	610.496
NM_001128478.1	GNL1	294.588	303.581	304.807	220.168
NM_001128479.1	TRIM39	0	0	0	0
NM_001128480.1	PPP1R18	0	0	0	0
NM_001128481.1	RAG2	0	0	0.14096	0.234747
NM_001128482.1	MGAT2	71.3397	74.6126	90.9937	61.8345
NM_001128483.1	FLOT1	0	0	0	0
NM_001128484.1	LRRC2	1.6094	0.736895	2.16077	15.9931
NM_001128485.1	FKBPL	0	0	0	0
NM_001128486.1	FRRS1	549.223	536.54	364.941	317.677
NM_001128487.1	GPR39	4.23039	4.49877	2.07646	3.39021
NM_001128488.1	AZIN1	0	0	0	0
NM_001128489.1	NMBR	0	0	0	0
NM_001128490.1	PROX1	0	0	0	0
NM_001128491.1	CXCL11	0	0	0	0
NM_001128492.1	CRABP1	555.608	334.003	822.076	415.971
NM_001129805.1	CPT1A	804.099	800.746	1688.85	1332.2
NM_001129946.1	CCL5	55.8259	70.9261	39.164	47.9792
NM_001129947.1	TPM2	0	0	0	0
NM_001129948.1	GULO	0.769927	0.705054	0	0.7651
NM_001129949.1	CKM	1.26628	2.31916	0	4.40418
NM_001129950.1	AIF1	0	1.07753	1.05321	2.33861
NM_001129951.1	HCRTR2	0.530758	0	0.950128	0.527431
NM_001129952.1	POFUT1	0	0	0	0
NM_001129953.1	DMP1	0	0.255523	0	0.277285
NM_001129954.1	RPS20	3839.29	3539.89	4691.5	2972.77
NM_001129955.1	RPL23	8824.21	8582.55	13156.6	10780.8
NM_001129956.1	ZAR1	0	0	0.67253	0
NM_001129957.1	CD207	0	0.624146	1.83016	0.677302
NM_001129958.1	SERPINC1	0	0	0	0
NM_001129959.1	POR	328.92	220.147	379.036	362.842
NM_001129961.1	TEPP	0	0	0	0
NM_001129962.1	SAT2	110.87	103.767	90.4795	83.4409
NM_001129963.1	RTN4	7.12733	12.5874	5.92376	13.1535
NM_001129967.1	LEF1	0	0	0	0
NM_001129969.1	BAALC	520.271	477.215	389.975	333.636
NM_001129970.1	CYCS	389.374	357.101	383.027	311.172
NM_001129971.1	NANOG	4.95039	3.64633	0.674271	1.81802
NM_001129972.1	CD209	53.282	51.0103	8.67107	21.6605
NM_001129973.1	BD114	0.306458	0	0	0
NM_001129974.1	BD125	0	0.292119	0	0
NM_001129975.1	BD129	0	0	0	0
NM_001129976.1	PMAP-23	0	0	2.29397	0.848947
NM_001129977.1	SPAG11	7.0072	7.70014	2.50876	6.26694
NM_001129978.2	UQCR10	667.9	554.776	570.547	416.391
NM_001130018.2	PDE4B	1.63399	0.997543	0.487511	0.54125
NM_001130019.1	PDE4B	0	0	0	0
NM_001130213.1	RXRG	0	0	0	0
NM_001130215.2	GNAS	0	0.585737	3.43508	0
NM_001130219.1	LOC100153325	0	0	0	0
NM_001130224.1	SLA-DQA1	0	0.440999	0	0
NM_001130226.1	CALB1	3.15768	2.89161	4.23949	7.8447
NM_001130232.1	IFN-OMEGA-7	0	0	0	0
NM_001130238.1	LOC100155760	0	0.211516	0	0
NM_001130241.2	PPARD	0	0	0	0
NM_001130243.1	TNNC1	0	9.6329	1.34506	2.98666
NM_001130246.1	LOC100156936	0	0	0	0
NM_001130248.1	SLC26A3	0	0	0	1.08725
NM_001130531.1	ADAM10	1123.58	1095.93	1200.36	1250.73
NM_001130532.1	LOC100151957	280.721	317.341	426.824	326.381
NM_001130533.1	IFN-OMEGA-5	0	0	0	0
NM_001130534.1	AGPAT2	219.66	217.65	255.532	203.134
NM_001130535.1	2016-03-06	2160.86	2236.28	3525.47	4012.49
NM_001130729.1	TRPV4	0	0	0	0
NM_001130730.1	HSD17B8	0	0	0	0
NM_001130732.1	THBD	9.55219	6.73355	11.7483	6.38511
NM_001130733.1	ADSL	0	0	0	0
NM_001130734.1	LPIN1	0	0	0	0
NM_001130735.1	SMN1	0	0	0	0
NM_001130736.1	ATIC	253.385	269.808	246.135	223.494
NM_001130972.1	SLC30A4	203.811	147.755	128.742	131.33
NM_001130973.1	SLC7A3	36.4896	43.1358	40.3804	39.5573
NM_001130974.1	STIM1	0	0	0	0
NM_001131045.1	SLC39A7	14.2234	15.0288	10.4458	12.6846
NM_001131046.1	IFI30	455.089	330.308	272.311	160.795
NM_001134343.1	ACTR3	3809.56	3926.95	3246.07	3502.37
NM_001134344.2	KLF10	0.346949	0.794288	0.621085	0
NM_001134345.1	XCL1	1.08459	6.95244	7.76626	7.54455
NM_001134346.2	KLF11	25.338	31.4363	80.6208	49.7084
NM_001134347.2	KLF12	125.368	99.5753	101.335	113.776
NM_001134348.2	KLF14	0.12139	0	0.162978	0.180943
NM_001134349.2	KLF15	73.703	47.4675	93.0333	50.9735
NM_001134350.2	KLF1	0.22844	0.209192	0.204469	0.681023
NM_001134351.2	KLF2	25.5802	18.1588	38.8699	36.0607
NM_001134352.2	KLF3	158.516	169.847	129.657	212.173
NM_001134353.2	KLF6	0	0	0	0
NM_001134354.1	ACTR2	0	0	0	0
NM_001134355.1	ARPC1A	0	0	0	0
NM_001134356.1	ARPC1B	374.185	368.143	461.322	292.964
NM_001134357.1	ARPC5	0	0	0	0
NM_001134358.4	RTL1	0.0391734	0	0.0701256	0
NM_001134823.1	SEPP1	6661.32	6036.37	6311.67	4577.71
NM_001134824.1	CYP3A46	18.0528	25.5489	0	0
NM_001134964.1	KISS1	0	0	0	0
NM_001134965.1	GRB10	241.263	200.925	225.725	265.082
NM_001134967.1	EPHA4	285.979	465.709	315.799	378.686
NM_001134968.1	PGAM2	1.83424	2.09961	3.69397	6.37958
NM_001135258.1	LOC100155068	0	0	0	0
NM_001135680.1	USP7	22.0109	20.1562	9.02971	14.5819
NM_001135959.1	FOXO3	81.5483	61.007	56.5378	66.2027
NM_001135960.2	ABRA	0	0	0.336265	0.186666
NM_001135961.1	APLP2	0	0	0	0
NM_001135962.1	CD79A	0	0	0	0
NM_001135963.1	SLC26A5	0	0	0	0
NM_001135964.1	WDTC1	0	0	0	0
NM_001135965.1	PRPF3	0	0	0	0
NM_001135966.1	SLC26A11	0.82058	3.00575	0.734474	0.815435
NM_001136184.1	LOC100192206	0	0	4.85391	0.769852
NM_001136211.1	SLC30A7	76.4463	56.1882	50.4181	67.9705
NM_001136212.1	HAS1	0	0	0	0
NM_001136510.1	LOC100156145	0	0	0	0
NM_001136511.1	HUS1	263.77	293.036	205.893	133.09
NM_001136512.1	BCMO1	1.02236	0	1.83016	2.0319
NM_001137607.1	GPX6	0.439184	0.804357	0.393099	0
NM_001137619.1	RPS3A	11612.8	12278.9	18170	12670.2
NM_001137620.1	RPS16	0	0	0	0
NM_001137621.1	IL23RA	0.526279	1.92774	1.88422	1.04596
NM_001137623.1	SLC30A6	465.782	408.689	509.358	519.025
NM_001137624.1	SLC30A5	844.906	809.701	894.649	1037.41
NM_001137625.1	ASF1B	22.5978	40.5812	1.05073	6.70768
NM_001137627.1	ERO1L	1067.73	1262.68	745.902	1291.22
NM_001137628.1	GRB2	387.35	402.304	382.057	324.326
NM_001137629.1	ERP44	2448.19	2031.04	1966.58	2787.2
NM_001137630.1	NCK1	0	0	0	0
NM_001137631.1	NCK2	105.806	91.7654	121.182	98.5213
NM_001137632.1	SLC30A9	2584.71	2613.46	2532.35	2735.41
NM_001137634.1	VPS26B	21.3064	21.6474	22.9683	19.0092
NM_001137635.2	POT1	0	0	0	0
NM_001137636.1	CRK	244.366	243.326	260.101	250.503
NM_001137637.1	DBF4	157.133	166.289	107.809	137.313
NM_001137639.1	SLC9A3R2	215.284	184.106	469.5	344.106
NM_001137640.1	SLC10A7	248.28	224.127	260.142	252.57
NM_001139471.1	APEX1	617.789	492.045	450.489	369.294
NM_001139472.2	PSMA6	0	0	0	0
NM_001139473.2	PDCD10	0	0	0	0
NM_001139474.1	SLC30A3	1204.03	756.238	473.57	614.733
NM_001139475.1	SLC30A2	0	0	0	0
NM_001139476.2	DAZAP2	0	0	0	0
NM_001141984.1	PDX1	0	0.440149	0	0
NM_001141985.1	GPIBB	0	0	0	0
NM_001141986.1	LPIN3	0	0	0	0
NM_001141988.1	SYN1	0	0	0	0
NM_001141989.1	GP9	1.9189	0.878605	0.858769	1.58905
NM_001141990.2	RPL26L1	312.194	309.143	339.6	276.838
NM_001142666.1	TEAD4	32.5783	18.7523	10.8307	17.5745
NM_001142667.1	LOC100155620	268.437	215.402	195.37	221.284
NM_001142668.1	DKC1	0	0	0	0
NM_001142669.1	TEF1	834.192	862.403	452.705	740.266
NM_001142827.1	LGALS8	0	0	0	0
NM_001142828.2	ANGPTL7	2.51976	4.6149	1.12768	5.63392
NM_001142829.1	C1QTNF2	0	0	0	0
NM_001142830.1	C1QTNF6	29.5784	32.9602	12.4399	16.6442
NM_001142831.1	CWF19L2	683.36	745.536	862.673	868.375
NM_001142832.1	MAT2B	3459.23	3870.42	3004.39	2836.64
NM_001142833.1	RAD18	273.794	291.118	314.498	386.198
NM_001142834.1	RSF1	0	0	0	0
NM_001142835.1	UTP3	26.2099	27.8134	33.6024	22.675
NM_001142836.1	XBP1	0	0	0	0
NM_001142838.1	TMEM173	0	0	0	0
NM_001142839.1	TNFRSF12A	0	0	0	0
NM_001142840.1	FLVCR2	0	0	0.335255	0.372211
NM_001142841.1	LGALS13	0.930808	0	1.66627	0
NM_001142842.1	LGALS3	0.937806	0	0	0
NM_001142843.1	LGALS7	0	0	0	0
NM_001142844.1	LGALS12	0	0	0	0
NM_001142845.1	LCLAT1	181.423	172.564	159.486	159.359
NM_001142846.1	FLVCR1	196.109	186.465	139.886	149.333
NM_001142896.1	ERLIN1	787.867	783.032	734.343	665.866
NM_001142897.1	PNLIPRP1	1.10379	1.01078	0.987965	2.19374
NM_001143690.1	NOS2	0.826015	0	0	0.820836
NM_001143692.1	ITPK1	105.178	79.4876	153.986	81.9832
NM_001143693.1	GZMH	0	0	0	0
NM_001143694.1	MAPKAPK5	783.869	832.918	727.378	1001.1
NM_001143695.1	ACSS2	0	0	0	0
NM_001143696.1	PTEN	1361.67	1452.29	1528.83	1847.63
NM_001143697.1	AGPAT4	0	0	0	0
NM_001143698.1	ACSL3	1170.76	1308.26	1895.83	1720.8
NM_001143699.1	AGK	80.4984	63.9949	70.0719	72.0822
NM_001143700.1	AGPAT3	198.157	163.959	157.556	160.93
NM_001143701.1	AGPAT5	70.4248	59.8288	38.7322	29.511
NM_001143702.1	C1QTNF7	13.8862	16.5765	41.2824	35.4836
NM_001143703.1	CPNE1	847.942	888.794	810.563	1009.28
NM_001143704.1	CDK10	0	0	0	0
NM_001143705.1	DOK1	49.3577	52.223	57.3125	41.4259
NM_001143706.1	ERLIN2	6.39632	8.05388	8.58769	7.94527
NM_001143707.2	FASTK	0	0	0	0
NM_001143708.1	GK	0	0	0	0
NM_001143709.1	GZMA	0	0	0	0
NM_001143710.1	GZMB	0	0.641678	0.627191	1.39265
NM_001143711.1	GZMK	0	0	0	0
NM_001143712.1	GZMM	0.959448	7.02884	6.87015	4.76716
NM_001143713.1	LCK	0.769927	0.705054	0	1.5302
NM_001143714.1	LIPC	22.6779	20.767	42.2879	25.3526
NM_001143715.1	LRP10	804.698	664.784	618.908	611.734
NM_001143716.1	MAP2K1	287.46	269.485	242.904	291.467
NM_001143717.1	MAPKAPK3	0	0	0	0
NM_001143718.1	MGLL	0	0	0	0
NM_001143719.1	MKNK1	0	0	0	0
NM_001143720.1	NME4	0	0	0.729673	0
NM_001143721.1	PFKFB1	0	0	0	0
NM_001143722.1	PITPNC1	127.396	116.051	130.744	161.727
NM_001143723.1	PPAP2C	1.25355	0.573963	0	0.622845
NM_001143724.1	SLC9A3R1	220.018	194.03	203.518	202.856
NM_001143725.1	STARD3	0	0	0	0
NM_001143726.1	STARD4	93.0615	23.6723	14.4611	8.34871
NM_001143727.1	MST4	66.625	80.8753	87.3704	115.478
NM_001143928.1	XIRP1	0	0.0546239	0.213563	0.177828
NM_001143929.1	VGLL3	0	0	0	0
NM_001143930.1	INPP4A	455.7	424.498	497.545	544.582
NM_001144110.1	CRHR1	0	0	0	0
NM_001144111.1	POPDC3	1.73234	1.90364	3.72133	1.72147
NM_001144112.1	BVES	0	0.393857	1.1549	0.427401
NM_001144113.1	SRPK1	0	0	0	0
NM_001144114.1	POPDC2	1.88982	1.73059	2.96015	1.40848
NM_001144115.1	NOC3L	603.212	647.896	521.628	637.895
NM_001144116.2	CA6	0	0	0	0
NM_001144117.1	CLEC4G	1.23493	0	3.31604	2.45438
NM_001144118.1	CRHR2	1.21095	4.43568	2.16777	0
NM_001144119.1	SRPK3	0	0	0	0
NM_001144120.1	CYTH2	0	0	0	0
NM_001144121.1	CYTH4	67.1614	97.9017	73.6088	64.0162
NM_001144122.1	SGCA	19.9146	11.5178	8.44336	8.33252
NM_001144123.1	SGCD	20.5345	23.6795	17.0183	21.1615
NM_001144124.1	SGCE	370.225	446.903	372.133	348.23
NM_001144841.1	HBB	1452.89	2013.02	1012.88	1778.06
NM_001144842.2	NDUFB8	733.135	735.01	681.771	645.277
NM_001144843.1	ADAMTS1	126.971	92.145	129.703	98.3214
NM_001144844.1	SGCZ	1.5591	1.42773	11.164	10.8453
NM_001144845.1	DDIT3	0	0	0	0
NM_001144846.1	TPRKB	0	0	0	0
NM_001144847.1	REG3G	0	0	0	0
NM_001144901.1	PSMA5	1145.49	1134.31	1021.44	950.254
NM_001144902.1	PSMB3	581.627	619.185	555.85	447.511
NM_001144926.2	PSMB6	902.924	846.708	875.322	836.188
NM_001144930.1	NFYB	8.26729	15.1414	8.04323	23.5748
NM_001145019.1	AGPAT6	0	0	0	0
NM_001145022.1	LOC100270682	22.2488	19.1393	11.4657	6.69979
NM_001145130.1	ZNF389	0.343604	0.314652	1.07642	0.512174
NM_001145217.1	FCER2	1.40144	0	5.01753	2.78531
NM_001145218.2	CD82	181.635	206.307	156.645	149.123
NM_001145219.1	GRIFIN	5.36466	4.91263	10.8039	15.9931
NM_001145220.1	ARF4	151.186	154.599	180.428	153.994
NM_001145221.1	ARF5	636.211	542.76	467.33	444.861
NM_001145222.2	RBP7	0.897325	0	0.803166	1.7834
NM_001145223.1	RBP5	24.3882	24.8856	12.4737	39.4689
NM_001145377.2	CSNK2B	1.07524	0	0.962414	0
NM_001145378.1	DNAJC6	0	0	0	0
NM_001145379.2	ICAM3	16.1213	20.9789	12.1513	12.226
NM_001145380.1	ATP6V1G2	0	0	0	0
NM_001145381.1	GPR81	4.38926	6.92234	3.49216	2.30203
NM_001145382.1	BAG6	0	0	0	0
NM_001145383.1	GPANK1	4.22467	2.21068	3.0611	4.99783
NM_001145384.1	DKK1	0.623641	1.71328	1.6746	5.57758
NM_001145385.1	DYNLT1	782.08	669.877	659.28	618.056
NM_001145386.1	C1QTNF3	0	0	0	0.238358
NM_001145388.1	LEPROT	659.891	602.978	601.96	515.455
NM_001145749.1	TRPC3	0	0	0	0
NM_001145750.1	SIRT1	289.437	295.473	244.197	346.658
NM_001145751.1	TRPC1	945.206	916.724	562.27	833.409
NM_001145752.1	SLC22A4	0	0	0	0
NM_001145753.1	TRPM2	3.69565	6.76851	11.5775	4.5906
NM_001145754.1	TCAP	2.04892	2.81442	2.98012	0.763529
NM_001145866.1	CLEC7A	0	0	0	0
NM_001145867.1	LPCAT4	156.738	165.769	160.05	175.499
NM_001145868.1	TRPC4	6.03524	11.9745	17.5563	12.4946
NM_001145985.1	TIMP2	2.38334	10.1851	19.9103	12.6315
NM_001145986.1	IL12RB1	0	0	0	0
NM_001145987.1	TNIP1	0	0	0	0
NM_001146126.1	LOC100049690	15.591	6.89251	4.81207	3.73976
NM_001146127.1	CLTC	13647	13866.1	8743.34	11692
NM_001146128.2	IL7R	0	0	0	0
NM_001146129.1	THY1	0	0	0	0
NM_001146130.2	HPSE	0	0	0	0
NM_001146300.1	FSCN1	18.0953	15.0911	15.618	16.6974
NM_001159304.2	CDK1	0	0	0	0
NM_001159305.1	CENPM	31.317	30.1616	6.76606	9.65814
NM_001159306.1	PDK4	1088.96	512.039	2591.57	2097.11
NM_001159307.1	BPI	0	0	0	0
NM_001159308.1	APOA5	0	0	0	0
NM_001159309.1	ERCC1	142.213	128.096	99.1196	106.571
NM_001159310.1	PKMYT1	7.64843	7.00398	1.57981	0.584652
NM_001159311.1	SPAG5	130.254	159.039	16.958	38.439
NM_001159312.1	SPAG6	0	0	0	0
NM_001159313.1	SPATA20	0	0	0	0
NM_001159592.1	CYB5B	858.862	810.704	540.605	485.68
NM_001159607.1	TNFAIP6	11.6767	4.86037	7.12596	6.32917
NM_001159608.1	PDK1	1.87561	3.43515	1.6788	0.931926
NM_001159613.1	NQO1	977.993	1001.33	261.545	434.469
NM_001159614.1	CYP1A2	0	0	0	0
NM_001159615.1	KRT8	0	0	0	0
NM_001159659.1	CRNN	0	0	1.42823	1.05711
NM_001159660.1	DLX5	0	0	0	0
NM_001159765.1	LOC100294636	0	0	0	0
NM_001159777.1	CLDN20	0	0	0	0
NM_001159778.1	CLDN23	19.3258	15.8516	13.6897	14.6096
NM_001160074.1	BCL2L11	2.90066	5.3125	1.29814	4.3237
NM_001160075.1	CLDN3	334.797	214.16	224.382	244.223
NM_001160076.1	CLDN7	51.5072	30.52	50.1702	46.1662
NM_001160078.1	LOC100157354	0	0	0	0
NM_001160079.1	CLDN12	0	0	0	0
NM_001160080.1	DGAT2	34.523	36.7131	35.8843	30.9865
NM_001160081.1	CLDN18	0.472455	0	1.69152	0.469493
NM_001160082.1	PNPLA4	0	0	0	0
NM_001160083.1	CLDN17	0	0	0.129064	0.14329
NM_001160084.1	CLDN19	0	0	0	0
NM_001160085.1	CLDN22	0	0	0	0
NM_001160086.1	PTMA	8202.07	7959.16	9814.43	8123.97
NM_001160087.1	TRIM40	0.628354	1.72623	0.562418	2.18545
NM_001160088.1	UBD	0	0.932397	0.911347	0
NM_001160089.1	SMYD1	4.50825	2.75226	6.7253	5.97331
NM_001160090.1	KDM2A	938.116	927.52	847.989	1036.84
NM_001160091.1	SMYD2	495.587	483.526	474.098	429.68
NM_001160092.2	SMYD3	165.961	203.894	131.938	153.652
NM_001160093.1	PRMT5	0.917119	0	0	0
NM_001160271.3	S100A8	0.966886	2.65625	1.73085	13.4515
NM_001160272.1	S100A12	8.24649	2.83187	7.38116	19.4626
NM_001160273.1	DPPA5	0	0	0	0
NM_001160274.1	GUCA2A	0	0	0.60346	0
NM_001160275.1	GUCA2B	1.86162	0	0	0
NM_001160297.1	FBXO9	1089.54	1039.39	1045.48	1281.02
NM_001160426.1	ARF3	319.616	290.008	252.934	222.716
NM_001160427.1	ARF1	0.804698	0	0	0
NM_001161434.1	LOC780407	3.4266	1.88273	14.1084	6.12921
NM_001161636.1	CLDN5	14.2467	16.2439	30.1291	12.4918
NM_001161637.1	CLDN4	0	0	0	0
NM_001161639.1	MAL2	6.10558	7.18859	4.84034	2.25357
NM_001161640.1	CASP10	400.012	333.426	102.619	229.113
NM_001161641.1	CLDN11	6.78438	5.73483	31.2966	5.18603
NM_001161642.1	CLDN14	0	0	0	0
NM_001161643.1	CLDN15	3.61531	2.20712	1.61797	1.79632
NM_001161644.1	CLDN16	0	0.656429	0.962414	1.42467
NM_001161645.1	CLDN6	0	0	0	0
NM_001161646.1	CLDN8	302.109	381.611	255.033	192.061
NM_001161647.1	CLDN9	0	0	0.852937	0.631305
NM_001161648.1	SELM	260.611	240.509	149.761	167.277
NM_001161649.1	IVNS1ABP	1477.99	1311.2	1380.34	2057.65
NM_001161753.1	PCK2	0	0	0	0
NM_001161754.1	MYRIP	14.6739	17.2768	17.8249	34.3716
NM_001161755.1	BST2	332.97	117.198	33.9774	32.3338
NM_001162401.1	LPAR2	0	0	0	0
NM_001162402.1	LPAR3	0	0	0	0
NM_001162403.1	OTUB1	320.604	321.743	308.189	256.621
NM_001162885.1	TRDMT1	312.795	298.932	191.881	155.901
NM_001162886.1	ETS1	560.797	577.244	592.121	588.744
NM_001162887.1	MSX1	1.81643	2.21784	1.8968	2.55714
NM_001162888.1	PEBP4	3.8085	6.97519	7.66992	8.51539
NM_001162889.1	SOCS4	1.90339	1.12783	1.40302	0.667574
NM_001162890.1	SOCS5	0	0	0	0
NM_001162891.1	LOC100302368	0	0	0	0
NM_001163060.1	CDH1	2636.35	2565.04	1456.09	2194.48
NM_001163404.1	KPNA2	384.876	481.894	248.266	254.975
NM_001163405.1	KPNA1	752.731	771.575	560.542	617.997
NM_001163406.1	PROCR	0	0	0	0
NM_001163408.1	SELT	1435.33	1354.81	1208.29	1202.28
NM_001163410.1	FGF21	0	0	0.426107	0
NM_001163411.1	KPNA7	0	0	0	0
NM_001163647.2	OCLN	0	0	0	0
NM_001163648.1	MASP2	0	0.758089	0.987965	1.37109
NM_001163649.2	TRIM21	0	0	0	0
NM_001163696.1	LOC100156100	0	0	0	0
NM_001163801.1	IGFBP7	6762.05	7219.74	5916.92	4922.43
NM_001163997.1	MYL6	0	0	0	0
NM_001163998.1	ANXA1	31.9816	30.2631	49.6178	45.5529
NM_001164001.1	ALOX5AP	0	0	0	0
NM_001164002.2	OTC	0	0	1.11085	0
NM_001164003.1	F9	0	0	1.21019	0.671795
NM_001164004.1	BGLAP	6.23641	12.3737	12.0943	8.26308
NM_001164005.2	CHGA	17.9036	10.3835	561.939	1059.77
NM_001164006.1	AMBP	0.831522	0.761458	1.48853	3.30523
NM_001164007.1	IDH2	976.099	780.371	537.313	479.792
NM_001164009.1	KLF16	19.2057	19.4861	18.8509	20.7119
NM_001164010.1	KLF17	1.08933	0.997543	1.95004	1.0825
NM_001164019.1	HTR2B	0	0	0	0
NM_001164020.1	PPP2R2A	23.7776	22.1561	13.815	26.9448
NM_001164021.1	SLC5A1	26.6928	31.1101	30.4078	33.2774
NM_001164113.1	VIMP	994.668	855.917	822.462	742.893
NM_001164509.1	CRABP2	0	0	0	0
NM_001164510.1	SLC25A25	93.3397	80.18	127.166	68.9502
NM_001164511.2	BCL2A1	0	0	0	0
NM_001164512.1	SLC25A3	5458.27	5427.23	5831.93	4373.3
NM_001164513.1	ZPBP2	0	0	0	0
NM_001164514.1	SLC25A19	0.629941	0	0	0
NM_001164515.1	CCL8	0	0	0	0
NM_001164648.1	CILP	5.37842	4.92524	2.52164	16.7976
NM_001164649.1	SLC1A1	0.366848	1.34375	12.8058	29.5284
NM_001164650.1	ACTA2	0	0	0	0
NM_001164652.1	ACAN	0.334392	0	0	0
NM_001164736.1	HAVCR1	1.53041	4.20437	2.05472	1.52081
NM_001164842.1	INHBB	14.1536	4.65785	12.6684	8.35098
NM_001164843.1	IFN-ALPHA-13	0	0	0	0
NM_001164844.1	IFN-OMEGA-3	0	0	0	0
NM_001164845.1	IFN-ALPHA-15	0	0	0	0
NM_001164846.1	IFN-DELTA-4	0	0	0	0
NM_001164847.1	IFN-DELTA-8	0	0	0	0.245925
NM_001164848.1	IFN-DELTA-9	0	0	0.201153	0
NM_001164849.1	IFN-ALPHA-8	0	0	0	0
NM_001164850.1	IFN-OMEGA-6	0	0	0	0
NM_001164851.1	IFN-DELTA-11	0	0	0	0
NM_001164852.1	IFN-OMEGA-4	0	0	0	0
NM_001164853.1	IFN-DELTA-3	0	0	0	0
NM_001164854.1	IFN-DELTA-5	0	0	0	0
NM_001164855.1	IFN-ALPHA-16	0.218821	0	0	0
NM_001164856.1	LCAT	9.80397	11.9705	8.28769	15.155
NM_001164857.1	IFN-KAPPA	0.198929	0	0	0.197681
NM_001164858.2	ENHO	7.82428	8.85089	8.65107	8.68995
NM_001164859.1	IFN-DELTA-7	0	0	0	0.268282
NM_001164860.1	IFN-ALPHA-5	0	0	0.19586	0
NM_001165907.1	IFN-DELTA-10	0	0	0	0
NM_001166042.1	SLC6A14	1211.78	969.101	766.022	1083.1
NM_001166043.1	IL9	0	0	1.99357	1.10666
NM_001166044.1	CDK9	534.967	510.415	675.073	604.238
NM_001166045.1	SELV	5.52982	1.12531	1.0999	1.22114
NM_001166229.1	MMP1	0.623641	1.14219	1.6746	0.619731
NM_001166308.1	MMP3	1.52108	0	2.0422	1.51154
NM_001166309.1	SMNDC1	13.9016	8.48684	7.9496	18.0355
NM_001166310.1	IFN-ALPHA-10	0	0	0	0
NM_001166311.1	IFN-ALPHA-1	0	0	0	0
NM_001166312.1	IFN-DELTA-6	0	0	0	0
NM_001166313.1	CCNH	0	0	0	0
NM_001166314.1	CDK7	828.654	873.051	1044.54	1000.12
NM_001166315.2	LHX8	0	0	0.536731	0
NM_001166316.1	MNAT1	77.1047	32.1889	0	49.5785
NM_001166317.2	PHKG2	0	0	0	0
NM_001166318.1	IFN-ALPHA-14	0	0	0	0
NM_001166319.1	IFN-ALPHA-4	0	0.200384	0.19586	0
NM_001166320.1	IFN-ALPHAOMEGA	0.223527	0	0.200072	0.666377
NM_001166321.1	IFN-DELTA-2	0	0	0	0
NM_001166322.1	IFN-OMEGA-2	0	0	0	0
NM_001166488.1	PGR	1.54805	0.810061	5.34447	4.61502
NM_001166489.1	STEAP4	75.2267	73.1713	118.966	81.727
NM_001166490.1	IL28B	0	0	0	0
NM_001166491.1	CCL1	0	0	1.20043	0.666377
NM_001166673.1	CDS2	891.262	833.907	1002.59	956.672
NM_001167585.1	TMCO1	1676.11	1731.77	1889.37	1749.41
NM_001167589.1	OXT	0	0	0	0
NM_001167590.1	C7H14orf142	120.571	99.751	98.6153	74.7809
NM_001167591.1	TCF19	0	0	0	0
NM_001167628.1	LOC396643	0	0	0	0
NM_001167629.2	ACSL1	0	0	0	0
NM_001167631.1	LASS4	0	0	0	0
NM_001167632.2	FBP2	0.784454	0	6.31925	4.67721
NM_001167633.1	PRKAA1	308.606	366.795	364.269	372.477
NM_001167634.1	ELOVL3	0	0	0	0
NM_001167635.1	IVD	1130.71	1016.23	501.858	641.74
NM_001167636.1	NSDHL	0	0	0	0
NM_001167637.1	0610007P14RIK	36.5744	32.6339	39.4517	22.3662
NM_001167638.1	ACAA2	1233.66	1512.68	1200.83	1352.99
NM_001167639.1	ANXA4	2060.17	2042.81	1306.32	1106.97
NM_001167640.1	ASNS	0	0	0	0
NM_001167641.1	ATOX1	24.3372	13.9291	16.3376	19.65
NM_001167642.1	CDIPT	0	0	0	0
NM_001167643.1	CDO1	9.27731	3.77582	8.3038	5.12174
NM_001167644.1	DCTN6	839.634	884.498	859.084	640.893
NM_001167645.1	DGKE	0.77471	0.709433	0.693416	0
NM_001167646.1	EBP	0	0	0	0
NM_001167647.2	ELOVL1	0	0	0	0
NM_001167648.1	FDFT1	1003.22	706.304	444.75	521.244
NM_001167649.1	HSD17B2	0	0.509905	0.498393	0
NM_001167650.1	MAT2A	105.83	100.374	64.2776	46.9493
NM_001167651.1	MOGAT2	2.96972	0.679873	3.32262	0.737775
NM_001167652.1	NDUFAB1	0	0	0	0
NM_001167653.1	PDSS2	109.997	111.521	65.9291	90.7637
NM_001167654.1	PIGC	0	0	0	0
NM_001167655.1	RNASE1	0	0	0	0
NM_001167656.1	RNASE6	0	0	0	0
NM_001167781.1	IREB2	148.411	123.616	108.814	131.791
NM_001167795.1	ACTA1	0	0	0	0
NM_001167835.1	CYP2C42	0	0	0	0
NM_001168001.1	BMP6	32.907	28.1901	40.8555	24.7892
NM_001168415.1	SCP2	515.459	518.646	550.226	447.724
NM_001168416.1	PMVK	160.617	107.753	87.4162	82.4359
NM_001168417.1	RHOJ	131.125	158.149	166.983	188.568
NM_001168418.1	TG	607989	653244	849792	690489
NM_001168419.1	ZFP36	0	0	0	0
NM_001168420.1	TIAF1	30.6053	25.3506	20.7862	30.8719
NM_001168421.1	SH3GLB1	0	0	0	0
NM_001168422.1	B4GALT7	152.25	151.219	160.384	144.313
NM_001168701.1	ZNRD1	41.8551	38.3284	24.7256	34.106
NM_001168702.1	TXNRD2	279.73	250.616	288.313	206.978
NM_001170516.1	CCL19	277.356	294.564	305.541	273.986
NM_001170517.1	ACTC1	0	0	0.187315	0.62389
NM_001170518.2	SOCS6	33.1141	34.2609	36.1902	39.3149
NM_001170519.1	LHX2	0	0	0	0
NM_001170520.1	CCT2	3963.33	3651.8	5229.34	4145.83
NM_001170521.1	ESRRA	0	0	0	0
NM_001170522.1	CCT7	1790.86	1784.28	1868.46	1617.16
NM_001170523.1	FECH	358.594	432.127	271.657	337.753
NM_001170768.1	CCNB1	185.169	256.615	20.6559	28.939
NM_001170827.1	MAP1LC3A	174.62	177.515	184.671	142.538
NM_001170828.1	WNT4	0	0	0.171227	0
NM_001171541.1	ATP1A2	19.547	28.1285	23.3278	40.6988
NM_001171750.1	FADS2	417.437	364.763	265.595	367.84
NM_001171751.1	FBXO7	0	0	0	0
NM_001171752.1	FBXL4	0	0	0	0
NM_001171753.1	ATP1A3	0.897325	1.64343	3.21266	2.6751
NM_001171754.1	CDC25B	0	0	0	0
NM_001171755.1	SKP2	300.239	345.919	209.724	369.183
NM_001171983.2	GNAS	0	0	0	0
NM_001171984.2	GNAS	0	0	0	0
NM_001171985.2	GNAS	0	0	0	0
NM_001172038.1	GKN3	0.917119	0	0.820882	0
NM_001172363.2	LDHA	0.593944	2.71949	1.59486	1.77066
NM_001172364.1	UQCC	179.136	183.784	154.366	167.302
NM_001172366.1	COPB1	4503.12	4596.32	4651.92	4629.6
NM_001172367.1	MLH1	389.152	477.891	377.79	283.589
NM_001172368.1	CSRP3	0	0	1.44052	0
NM_001172369.1	ROPN1	7.55929	8.30681	4.73624	9.76546
NM_001172585.2	SIM1	0	0	0	0
NM_001172586.1	PROK1	0	0	2.10642	0
NM_001173518.1	P2Y12R	0.0767558	0.0702884	0.480911	0.610197
NM_001173519.1	ORAI1	16.4425	21.5101	20.8142	20.0741
NM_001173520.1	PID1	7.24228	22.1068	25.9293	18.392
NM_001174057.1	PHLDA2	5.33377	6.38723	7.71197	4.4849
NM_001174132.2	APOC4	0	0	0	0
NM_001174133.1	CALR	17654.6	19530.9	17139.1	18113
NM_001174165.1	UPF0639	0	0	0	0
NM_001177327.1	SLC6A8	174.62	160.722	167.46	179.722
NM_001177328.2	APOC2	0	0	0	0
NM_001177488.1	TRHR	0	0	0	0.0888503
NM_001177489.1	ZC3HAV1	516.387	520.881	331.684	322.739
NM_001177906.1	S100A9	0.574784	0	0	0
NM_001177907.1	IFNGR1	0	0	0	0
NM_001177908.1	SPATA7	208.623	191.044	180.75	270.763
NM_001177910.1	SUN5	1.40144	0	10.0351	0
NM_001177911.1	SPATA5L1	71.8584	60.3484	53.9871	68.0779
NM_001177912.2	PNLIP	0	0	1.83016	5.07976
NM_001177913.1	SPATA5	520.703	512.608	381.997	530.878
NM_001177915.1	SPATA18	0	0	0	0
NM_001177916.1	SPATS2L	2531.03	2092.67	4037.97	3461.8
NM_001177917.1	SPATA6	140.319	131.555	136.56	132.799
NM_001177918.1	SPATA2L	0	0	0	0
NM_001177920.1	SPATA19	0	0	0	0
NM_001177921.1	SPATA22	1.80243	1.32045	0	0
NM_001177922.1	SPATA24	4.18083	4.46665	2.49475	2.07731
NM_001177923.1	SPATA4	0	0	0	0
NM_001177924.1	SPATA9	8.86394	10.4362	19.2678	6.92085
NM_001177925.1	LOC100415928	258.174	254.843	339.722	254.556
NM_001177926.1	CCNA2	168.967	248.693	34.6469	81.2061
NM_001177927.1	APC10	118.439	109.42	94.7533	115.614
NM_001177928.1	SPACA3	0	0	0	0
NM_001177929.1	SPACA4	0	0	0	0
NM_001177930.1	SPACA5	0	0	0	0
NM_001178070.1	ANAPC13	835.259	870.115	944.55	813.31
NM_001184752.1	TPO	0	0	0	0
NM_001184753.1	SPATA17	56.2299	64.5991	64.0557	80.2602
NM_001184755.1	FTSJ1	475.937	462.886	329.044	331.882
NM_001184756.1	TRIM63	2.87834	3.51442	6.87015	12.3946
NM_001184893.1	RGL2	7.25164	5.97656	8.43791	8.64741
NM_001184894.1	TAF11	2.5985	3.17274	1.93819	3.44295
NM_001184895.1	PMM1	417.71	340.871	268.634	321.485
NM_001184946.1	LY75	202.025	267.046	61.3234	123.073
NM_001184947.1	MASP1	14.4314	11.3275	8.76512	8.19479
NM_001184948.1	SELH	321.454	272.082	306.783	302.308
NM_001185049.1	CPEB2	321.109	378.004	265.172	355.057
NM_001185064.1	LYPD1	29.8792	30.5432	7.15242	10.7029
NM_001185065.1	PMP2	0	0	0	0
NM_001185066.1	DNAJC14	252.921	275.575	313.212	273.715
NM_001185067.1	MRPL2	0	0	0	0
NM_001185068.1	CNPY2	1.21686	1.11433	0	0
NM_001185069.1	UNC45A	0	0	0	0
NM_001185070.1	RANBP1	0.633138	1.15958	0.566701	0.629168
NM_001185102.1	DOK2	12.9146	11.5152	11.5595	12.1582
NM_001185103.1	PHF6	748.86	821.115	600.395	832.977
NM_001185129.1	GADD45G	180.786	139.886	52.6841	57.0988
NM_001185130.1	PISD	71.7001	76.6017	57.4913	61.602
NM_001185131.1	FDPS	0	0	0	0
NM_001185132.1	LTA4H	0	0	0	0
NM_001185133.2	UBE2L3	0	0	0	0
NM_001185134.1	LOC100154462	0	0	0	0
NM_001185135.1	ARPC3	2689.36	2992.79	2114.89	2116.83
NM_001185136.1	PIGU	368.762	369.969	319.145	323.338
NM_001185137.1	HSD17B7	0	0	0	0
NM_001185138.1	LTB	0	0	0	0
NM_001185139.1	NANS	242.527	241.128	194.13	245.827
NM_001185140.1	GNPAT	578.377	498.325	514.084	430.813
NM_001185141.1	OAT	0	0	0	0
NM_001185142.1	ATP5A1	10123.5	9164.24	6187.54	6773.11
NM_001185143.1	SLA-DOA	27.7174	33.9409	32.8862	50.6034
NM_001185150.1	TM7SF4	10.6091	10.5029	1.02657	0.854801
NM_001185151.1	MRPL52	6.88683	9.81019	6.16417	9.88528
NM_001185152.1	NFE2	0.668187	0.203962	0.797429	1.10666
NM_001185154.1	HMGA1	0	0	0	0
NM_001185155.1	HMGA1	0	0	0	0
NM_001185159.1	SLC35C2	329.761	281.114	293.629	303.357
NM_001185160.1	ARL6IP4	0	0	0.610055	0
NM_001185161.1	ARL6IP4	0	0	0	0
NM_001185163.1	ERH	856.552	786.127	800.277	706.999
NM_001185165.1	C1H6orf35	50.7369	59.0452	50.1434	41.4905
NM_001185166.1	HAUS1	0	0	0	0
NM_001185167.1	SSR1	663.933	607.448	654.195	577.63
NM_001185168.1	MRPS28	61.0025	53.8673	48.2636	45.465
NM_001185169.1	SCAMP3	394.141	332.866	304.937	297.471
NM_001185170.1	SMOX	246.94	166.226	303.391	213.602
NM_001185171.1	C14H10orf84	21.2715	22.5781	32.4535	35.5505
NM_001185172.1	UQCRB	419.416	343.911	307.93	310.547
NM_001185174.1	DAPL1	0.959448	0	0.858769	0
NM_001185175.1	PYGO2	70.0333	67.3988	62.4716	67.1129
NM_001185178.1	NDUFA6	1.27274	1.94249	3.41755	1.68634
NM_001185179.1	PFDN6	0	0	0	0
NM_001185180.1	PFDN6	2.09042	0	0	0
NM_001185184.1	RGS4	19.3544	12.9973	37.3417	48.7237
NM_001185185.1	C15H2orf82	0	0	0.652866	0
NM_001185186.1	DNPEP	494.022	412.083	551.633	370.623
NM_001185836.1	LIN52	124.728	122.756	103.584	120.432
NM_001186294.1	APOA2	0	0	0.938151	0
NM_001190154.1	ZCCHC8	577.907	574.266	451.522	747.809
NM_001190155.1	CHCHD1	101.608	91.9321	108.917	86.46
NM_001190157.1	PVALB1	0	0	0	0
NM_001190159.1	TOMM34	0	0	0	0
NM_001190160.1	CCNC	795.229	820.986	851.795	860.091
NM_001190164.1	TMEM38B	261.417	240.433	326.764	280.152
NM_001190167.1	C14H10orf128	27.0324	41.692	49.6649	35.8172
NM_001190168.1	S100A14	327.239	253.304	203.918	236.916
NM_001190169.1	HOGA1	115.322	110.848	117.863	85.7464
NM_001190170.1	FAT1	2721.53	2693.93	1924.2	2343.69
NM_001190173.1	CSK	98.5033	96.0608	92.1746	106.149
NM_001190174.1	MRO	0.804698	1.47379	1.44052	2.39896
NM_001190175.1	ECHS1	724.612	682.049	553.947	488.702
NM_001190176.1	FAM54A	0.564381	0.516827	0	0.560843
NM_001190177.1	BCLAF1	0	0	0	0
NM_001190178.1	RPL30	5707.22	4621.97	8086.86	4334.51
NM_001190180.1	DYNLRB1	0	0	0	0
NM_001190181.1	C7H15orf29	321.164	341.064	303.412	346.79
NM_001190183.1	PRMT6	8.143	8.02256	11.0584	5.46904
NM_001190184.1	DNAJC3	2980.21	2773.65	2940.65	3509.17
NM_001190185.1	XRCC6	565.954	531.831	551.92	367.191
NM_001190186.1	KRTCAP2	626.04	552.423	503.454	541.073
NM_001190189.1	SLC25A1	388.859	324.515	288.951	306.949
NM_001190190.1	CHMP4C	116.504	135.975	105.915	127.578
NM_001190191.1	LOC100156657	92.5656	89.0762	61.7882	68.5992
NM_001190192.1	RFC3	0	0	0	0
NM_001190193.1	CDC42SE1	2.0281	2.32152	1.36146	2.01539
NM_001190194.1	ATP6V1G1	585.56	677.731	587.592	557.484
NM_001190195.1	CAMK1	138.129	122.714	129.17	171.066
NM_001190196.1	ARMC1	230.157	239.78	205.232	247.606
NM_001190197.1	NDUFA8	0	0	0	0
NM_001190198.1	ACYP1	5.72957	2.018	5.12834	4.8177
NM_001190199.1	ACYP1	0	0	0	0
NM_001190203.1	SNRPC	0	0	0	0
NM_001190204.1	DNAJC19	0	0	0	0
NM_001190205.1	ATP6V1C1	823.381	854.643	879.848	949.098
NM_001190206.1	SERF2	5193.89	4620.9	4068.08	3233.35
NM_001190207.1	S100A16	0.337559	0.927351	0.453207	1.34177
NM_001190208.1	S100A16	0	0.15711	0	0
NM_001190209.1	PLAC9	42.5901	46.1208	30.5573	29.2231
NM_001190210.1	C15H4orf47	0	0	0	0
NM_001190212.1	DDRGK1	739.599	700.482	674.201	536.455
NM_001190213.1	SNRPF	204.911	195.803	121.608	160.097
NM_001190215.1	PTI	0	0	0	0
NM_001190216.1	DIABLO	0	0	0	0
NM_001190217.1	C1H9orf46	0	0	0	0
NM_001190218.1	FAM177A1	0	0	0	0
NM_001190219.1	PCBD1	638.517	526.559	554.615	525.918
NM_001190220.1	C15H2orf62	4.2521	10.3835	6.34318	4.22544
NM_001190221.1	COX6A1	1999.02	1743.53	1365.63	1452.52
NM_001190222.1	C17H8orf40	0	0	0	0
NM_001190223.1	C17H8orf40	0	0	0	0
NM_001190224.1	C17H8orf40	0	0	0	0
NM_001190225.1	ANAPC16	1.19548	0.729832	0.713355	1.58398
NM_001190226.1	NHP2L1	0.512231	0.703606	0.687721	0.509019
NM_001190227.1	NHP2L1	0	0.464304	0.226911	3.275
NM_001190230.1	KPNA3	367.177	396.557	328.648	373.231
NM_001190231.1	SSTR1	0.318998	0.194746	0.0951748	0.211332
NM_001190232.2	DECR1	1373.08	1464.83	1147.41	1342.22
NM_001190235.1	RING1	562.539	504.504	477.295	441.59
NM_001190239.1	ARPC2	1331.66	1378.01	1084.22	1107.5
NM_001190240.1	GPD1	49.5907	25.229	39.9035	47.2887
NM_001190244.1	GPR1	1.16966	0.876358	2.09385	1.47932
NM_001190245.1	USF1	0	0	0	0
NM_001190246.1	RXRB	0	0	0	0
NM_001190247.1	SPACA1	2.71148	1.65534	2.42696	1.79632
NM_001190248.1	HPGD	61.1874	96.9781	70.5649	79.5127
NM_001190250.1	KLF8	48.2819	51.1221	36.0129	62.4729
NM_001190251.1	REG4	0	0	0	0
NM_001190252.1	NR2F2	0	0	0	0
NM_001190253.1	NR2F2	2.10307	3.55545	4.77837	2.73293
NM_001190254.1	SPDEF	0	0	0	0
NM_001190272.1	ATG16L1	2.54547	1.1655	3.41755	7.58854
NM_001190273.1	ATG16L1	0	0	0	0
NM_001190275.1	ATG9A	0	0	0	0
NM_001190276.1	NR4A2	0	0	0	0
NM_001190277.1	ATG2B	1100.64	1090.48	1028.14	1466.42
NM_001190278.1	ATG2A	177.335	152.292	165.561	175.38
NM_001190279.1	INPPL1	0	0	0	0
NM_001190280.1	ATG9B	0	0	0	0
NM_001190281.1	ATG10	3.91524	2.04877	3.00377	2.22325
NM_001190282.1	ATG12	266.78	295.065	290.884	241.006
NM_001190284.1	ATG4C	408.251	453.353	519.347	453.195
NM_001190285.1	ATG7	0	0	0	0
NM_001190286.1	DRAM1	71.1413	73.6076	82.6963	51.4147
NM_001190287.1	GABARAPL1	193.456	177.673	354.919	269.815
NM_001190288.1	GABARAP	0.561839	0	1.00577	1.11663
NM_001190289.1	IRGC	0	0	0	0
NM_001190290.1	MAP1LC3B	510.364	575.061	458.472	370.301
NM_001190291.1	PNLIPRP2	1.90425	2.61569	1.70443	0.946154
NM_001190292.1	INPP5K	0	0	0	0
NM_001190293.1	WDR45	0	0	0.786197	0
NM_001190294.1	WIPI1	409.453	380.466	296.423	454.754
NM_001190295.1	WIPI2	0	0	0	0
NM_001190296.1	WDR45L	0	0	0	0
NM_001190422.1	SOD1	0.974439	3.56933	2.61656	3.87332
NM_001190423.1	MBOAT4	0	0	0.166379	0
NM_001190922.1	COX17	439.89	488.489	460.515	502.425
NM_001190923.1	GPR33	0.212484	0	0.380375	0
NM_001193291.1	STATH	0	0	3.72133	4.13154
NM_001193447.1	ODF2	397.459	416.434	264.411	219.426
NM_001193448.1	ODF3	0	0	0	0
NM_001194971.1	PIWIL2	0	0	0	0
NM_001194972.1	EIF2C4	602.853	660.723	640.38	903.774
NM_001194973.1	PIWIL1	0	1.77083	6.05799	5.76494
NM_001194974.1	EIF2C3	434.239	476.334	335.747	528.837
NM_001194975.1	EIF2C2	231.487	257.476	198.681	215.33
NM_001194976.1	EIF2C1	0	0	0	0
NM_001194979.1	GFPT1	0	0	0	0
NM_001194980.1	CALB2	0	0	0	0
NM_001194981.1	HORMAD1	16.2248	13.0005	18.1528	22.1692
NM_001195105.1	IGFBP1	0	0	1.06833	0
NM_001195112.1	PDIA3	13353.4	13857.6	10693.6	13837.5
NM_001195113.1	VRTN	0	0	0.212513	0.0786461
NM_001195114.2	DYNLL1	0.530758	0	0	0
NM_001195115.1	SLC25A27	0	0	0	0
NM_001195116.1	NOBOX	0	0	0	0
NM_001195117.1	VIPR2	13.1293	15.0288	18.6067	4.34899
NM_001195118.1	GHRH	0	0	0	0
NM_001195119.1	PDIA6	3421.47	3488.15	5187.98	3012.38
NM_001195120.1	C12H17orf75	339.351	353.289	401.636	330.895
NM_001195121.1	DNAJB13	0	0	1.53986	0
NM_001195231.1	HES1	765.855	716.268	333.877	869.94
NM_001195232.1	HOXA5	1.60541	3.16646	4.64246	4.5406
NM_001195233.1	VIP	1.44194	0	0.645318	0
NM_001195320.1	ACRV1	0	0	0	0
NM_001195321.1	ACSL5	0	0	0	0
NM_001195322.1	ACVR1B	84.8742	121.653	149.954	103.411
NM_001195323.1	ADAP2	0	0	0	0
NM_001195324.1	AKAP3	0	0	0	0
NM_001195325.1	AMZ1	0.498913	0	0	0.495785
NM_001195326.1	BAT5	411.603	399.765	508.47	455.221
NM_001195327.1	C6orf27	58.417	56.3864	50.8739	42.3614
NM_001195329.1	CDK20	0	0	0	0
NM_001195330.1	COMT	0	0	0	0
NM_001195331.1	CPSF6	587.874	638.281	540.962	725.45
NM_001195332.1	CRHBP	4.51914	4.13836	2.42696	3.59264
NM_001195333.1	DIS3L2	94.2391	91.3749	117.222	92.2711
NM_001195334.1	ELAVL1	573.75	579.855	463.994	466.921
NM_001195335.1	EPHA3	628.671	556.355	891.319	591.743
NM_001195337.2	FKBP4	3123.84	2713.25	2591.49	2678.84
NM_001195339.1	FZD2	2.0719	3.41518	2.59628	1.1324
NM_001195340.1	HACE1	970.488	995.111	805.949	799.708
NM_001195341.1	LOC100359361	0	0	0	0
NM_001195342.1	HOXA13	0	0	0	0
NM_001195343.1	HTRA3	86.08	72.3921	156.453	41.0244
NM_001195345.1	LCORL	68.3838	80.2618	59.0528	107.675
NM_001195346.1	LEFTY2	0	0	0	0
NM_001195351.1	LYPD4	0	0	0	0
NM_001195352.1	MDK	0	0	0	0
NM_001195353.1	MIOS	251.775	258.16	275.987	234.53
NM_001195354.1	MOSPD1	0	0	0	0
NM_001195355.1	MOSPD2	0	0	0	0
NM_001195356.1	MOSPD3	40.0681	46.7527	42.805	40.4591
NM_001195357.1	MSH2	445.163	531.969	445.943	578.644
NM_001195358.1	MSH5	78.7757	100.693	29.379	110.899
NM_001195359.1	MYST2	0	0	0	0
NM_001195360.1	NAT9	1.69698	0.776998	0	0.843171
NM_001195362.1	NPM2	0	0	0	0
NM_001195363.1	OSAP	19.2563	35.6683	14.1019	10.8725
NM_001195364.1	PAGE2B	0	1.06746	1.04336	2.31675
NM_001195366.1	PNCK	0	0	0.938151	0
NM_001195367.1	RASGEF1B	219.993	196.96	859.716	367.935
NM_001195368.1	SDR16C5	0	0	0	0
NM_001195369.1	SPEF1	3.91524	4.60972	2.00251	7.78138
NM_001195370.1	SPIN1	1361.99	1369.6	1096.46	1384.43
NM_001195372.1	TXNDC8	0	0	5.07455	2.81696
NM_001195373.1	ZBTB38	0	0	0	0
NM_001195374.1	ZFPM2	33.1777	33.5803	40.4137	22.3103
NM_001195375.1	IFN-ALPHA-17	0	0	0	0
NM_001195377.1	IFN-ALPHA-9	0.218821	0	0	0
NM_001195378.1	VARS	107.324	85.8854	52.791	68.2184
NM_001195399.1	BMP2	5.79632	4.32498	7.87821	8.5333
NM_001195508.1	GYS1	3.37103	0.514499	1.50865	2.23326
NM_001195509.1	CYP3A22	3.25378	0.993206	6.79548	2.15559
NM_001195510.1	SMAD9	0	0	0	0
NM_001195511.1	GYS2	0	0	0	0
NM_001195566.1	SRSF9	882.258	836.313	937.272	791.995
NM_001195598.1	SRSF12	35.8131	45.2351	32.6077	28.2254
NM_001195686.1	C1H9orf100	0	0	0	0
NM_001195775.1	LDHC	28.7834	16.4738	16.1019	39.3291
NM_001195779.1	GKN1	1.00587	0.921118	0	0
NM_001195780.1	PCMT1	696.595	816.771	789.906	655.979
NM_001195781.1	PIP4K2A	0.361531	0.662137	0	0.718529
NM_001197021.2	HSDL2	0	0	0	0
NM_001197194.1	DICER1	1351.95	1365.66	1362.01	1408.68
NM_001197305.1	STAT4	12.9435	10.7753	14.7449	24.5554
NM_001197306.1	STAT6	0	0	0	0
NM_001197307.1	CMYA5	0.349624	0.160082	0	0
NM_001198694.2	SCAP	0	0	0	0
NM_001198917.1	OOEP	0	0.766568	1.49852	1.66371
NM_001198918.1	SEC14L2	0	0	0	0
NM_001198919.1	PSAP	0	0	0	0
NM_001198920.1	SPATA3	0	0	0	0
NM_001198921.1	ISG12%28A%29	8512.21	3681.29	771.734	487.915
NM_001198922.1	MAPK1	877.463	832.083	597.274	788.918
NM_001198923.1	CLIC5	0	0	0	0
NM_001198924.1	HECW2	412.976	308.226	220.075	441.225
NM_001198926.1	GZMA	22.607	28.5547	18.8393	44.9305
NM_001199132.1	DHX58	0	0	0	0
NM_001199363.1	SCAMC-1	945.781	982.774	745.338	927.367
NM_001199718.1	SIX1	86.9318	62.0913	61.0996	105.394
NM_001199719.1	SLC37A4	0	0	0	0
NM_001199808.1	ADCYAP1R1	6.31535	0	0	1.56894
NM_001199889.1	CEBPB	0	0	0	0
NM_001199890.1	VLDLR	0	0	0	0
NM_001199891.1	LRP8	0	0	0	0
NM_001200042.1	BHMT	0	0	0	0
NM_001201381.1	LOC100512899	2461.42	2438.21	2273.53	2052.93
NM_001201382.1	IFITM3	501.943	283.466	129.719	94.3396
NM_001201383.1	ANKRD17	2413.1	2500.46	1770.65	2491.21
NM_001201385.1	STARD3NL	1078.46	1169.88	1063.4	1084.22
NM_001201431.1	SELO	95.436	80.0396	76.5411	98.5936
NM_001201485.1	BAMBI	2.90817	12.132	20.824	8.0276
NM_001201486.1	SOCS7	2.57172	3.53254	2.87732	2.55559
NM_001202461.1	ODF4	0.755929	0.692234	4.73624	6.7607
NM_001202520.1	EIF4EBP3	29.671	21.6361	25.0821	22.9328
NM_001202540.1	TMED7	634.716	547.187	836.946	669.781
NM_001203267.1	ANKHD1	1890.15	1861.29	1605.76	1929.95
NM_001204116.1	UBL5	0	0	0	0
NM_001204181.1	AKAP2	310.408	238.214	236.426	300.266
NM_001204195.1	PALM2	15.6635	22.5781	9.86586	27.3835
NM_001204244.1	JMJD7	7.46876	6.83944	11.3646	5.19535
NM_001204283.1	RPS4	7231.36	7348.95	11208.2	8631.11
NM_001204351.1	TICAM2	0.0585304	0.107197	0.261943	0.17449
NM_001204363.1	TMED3	219.759	255.632	114.741	115.093
NM_001204369.1	UBE2I	20.2871	15.1374	21.521	14.9333
NM_001204370.1	TNFAIP8L2	0	0	0.190512	0
NM_001204374.1	PRKCZ	588.561	440.218	440.745	432.521
NM_001204382.1	PRR5	0	0	0.5291	0
NM_001204383.1	ARHGAP8	2.99348	5.4825	2.67936	2.97471
NM_001204390.1	C4H1orf43	17.8893	25.028	28.466	20.74
NM_001204392.1	ADCY10	0	0	0	0
NM_001204393.1	ATP2A1	0	0	0	0
NM_001204395.1	IFIT3	50.6428	47.0488	13.9641	15.2599
NM_001204400.1	PLA2G4B	8.04698	8.29006	14.4052	10.9952
NM_001204435.1	PPAN	226.696	219.267	282.767	202.657
NM_001204436.1	P2RY11	0.516117	0.787715	0.923917	1.19672
NM_001204759.1	NME1	0	0	0	0
NM_001204765.1	ACVR2A	144.513	191.415	176.314	203.443
NM_001204766.1	O3FAR1	25.6697	41.8902	28.5728	34.3387
NM_001204767.1	BMPR1A	0	0	0	0
NM_001204768.1	SOCS1	0	0	0	0
NM_001204769.1	NLRX1	0	0	0	0
NM_001204770.1	MACROD1	0	0	0	0
NM_001204771.1	BHMT2	0	0	0	0
NM_001204772.1	BRD4	0	0	0	0
NM_001204774.1	GPR149	0	0	0.872188	0.484165
NM_001204775.2	IFNAR2	19.4934	20.5352	18.4973	15.8756
NM_001204852.1	FPGT	54.3534	61.1543	60.8458	66.3625
NM_001204900.1	BMPR2	1112.72	1188.63	924.62	1227.63
NM_001204901.1	BMP5	945.928	831.879	1462.25	911.828
NM_001204902.1	SCTR	1.10379	1.01078	0	2.19374
NM_001204935.1	APITD1	32.2427	44.2889	50.8835	54.8061
NM_001204936.1	CORT	0	0	0.680732	0
NM_001205042.1	ASB3	0	0	0	0
NM_001205045.1	GPR75	19.1265	9.3413	1.86758	1.15192
NM_001205063.1	H1FOO	0	0	0	0.568561
NM_001205093.1	TMEM189	0	0	0	0
NM_001205094.1	UBE2V1	273.612	220.142	199.372	242.584
NM_001205279.1	ETFB	0	0	1.65393	1.83624
NM_001205327.1	AMHR2	0	0	0	0
NM_001205377.1	NDUFA4L2	0	0.951822	0.465167	1.54933
NM_001205403.1	TBCB	424.23	423.737	325.272	364.188
NM_001205404.1	POLR2I	2.85637	11.3347	1.70443	2.83846
NM_001205405.1	G3BP1	1418.07	1336.97	1601.87	1331.52
NM_001205406.1	POLR2I	0	0	0	0
NM_001206336.1	LBX1	0	0	0	0
NM_001206340.1	KIAA1967	12.5388	11.4823	10.0417	10.4928
NM_001206341.1	SECISBP2L	0	0	0	0
NM_001206344.1	MUC4	0	0	0.720258	0
NM_001206347.1	POSTN	0	0	0	0
NM_001206349.1	ITIH3	69.6158	61.9791	152.315	63.4143
NM_001206351.1	POSTN	0	0	0	0
NM_001206352.1	MED20	54.8893	60.0721	52.1253	40.3546
NM_001206354.2	LDLR	1205.48	415.455	222.053	348.003
NM_001206355.1	GPR110	2.41021	0	1.07865	0
NM_001206359.1	GAPDH	4185.2	5127.38	2459.12	4169.1
NM_001206360.1	CHKB	438.204	383.087	502.874	385.001
NM_001206362.1	C22orf41	0	0	0	0.815435
NM_001206363.1	NCAPH2	0	0	0	0
NM_001206370.1	SBF1	0	0	0	0
NM_001206372.1	PPP6R2	0	0	0	0
NM_001206375.1	ODF3B	0	0	0	0
NM_001206376.1	SCO2	1.25671	0.863113	0.562418	0
NM_001206377.1	SCO2	0	0	0	0
NM_001206379.1	LMF2	0	0.624146	0	0.677302
NM_001206381.1	KLHDC7B	0	0.125861	0.0615096	0.0682899
NM_001206384.1	ADM2	92.821	66.4062	59.1952	82.4386
NM_001206388.1	BMP3	2.56793	1.67969	7.55212	6.74413
NM_001206399.1	ACACB	50.371	46.1268	45.0854	45.288
NM_001206401.1	DNAJC5B	0	0	0	0
NM_001206402.1	TRIM31	0	0	1.08388	0.601681
NM_001206403.1	LOX	100.997	94.5084	133.869	71.8449
NM_001206404.1	TJP2	0	0	0	0
NM_001206429.1	VCAN	0	0	0	0
NM_001206430.1	APC	400.651	463.836	295.103	401.496
NM_001206431.1	APC2	1.06152	2.18717	3.32545	3.69201
NM_001206434.1	FADS3	168.258	151.014	179.074	173.026
NM_001206435.1	PITX2	0	0.149111	0.145744	0
NM_001206438.1	TRY	0	0	1.3955	2.32399
NM_001206441.1	TAP2	26.3188	28.2927	23.5571	27.8595
NM_001206443.1	METTL6	0	0	0	0
NM_001206445.1	METTL6	0	0	0	0
NM_001206446.1	METTL6	0	0	0	0
NM_001206447.1	GALNTL2	25.6661	12.7826	59.6488	36.2442
NM_001206449.1	ANKRD28	1512.12	1788.25	1048.53	1457.87
NM_001206454.1	HACL1	155.91	148.127	202.348	177.204
NM_001206456.1	EAF1	205.784	215.16	196.23	194.078
NM_001206457.1	NPFFR1	0	0.265009	0	0
NM_001206535.1	ARPC4	610.084	576.059	541.211	434.822
NM_001206536.1	TADA3	179.371	202.33	207.863	215.43
NM_001206553.1	WAP-3	0.345508	0.316395	0	0.686683
NM_001206893.1	NAP1L5	16.769	18.1481	14.6372	11.8437
NM_001206919.1	DGCR8	383.899	383.22	341.18	379.175
NM_001243019.1	KIF22	0	0	0	0
NM_001243020.1	SPNS1	0.681575	0.624146	0	0
NM_001243022.1	ACSM4	3.44078	2.36314	0.769931	5.12881
NM_001243023.1	BRCC36	211.496	247.198	194.157	231.725
NM_001243025.1	ETV5	28.6985	32.0082	32.2735	35.8311
NM_001243026.1	C7H6orf106	759.148	698.003	735.17	734.496
NM_001243029.1	LIPG	58.7725	42.4582	13.4436	66.8401
NM_001243030.1	PTCD3	0	0	0	0
NM_001243031.1	CC2D1A	428.502	359.236	349.325	371.839
NM_001243033.1	ZUFSP	0	0	0	0
NM_001243056.1	GPR56	497.272	437.838	380.457	454.469
NM_001243060.1	RAB10	1070.15	1072.31	827.449	985.528
NM_001243061.1	ACTN1	385.41	326.665	359.481	421.417
NM_001243122.1	NCOA4	0	0	0	0
NM_001243180.1	LOC100154257	0	0	0	0
NM_001243181.2	UBE3A	21.6542	19.0364	18.9943	27.974
NM_001243183.1	AP2B1	793.868	738.47	634.733	631.424
NM_001243184.1	HK1	1493.82	1334.33	1254.12	1436.39
NM_001243185.1	MAP1S	0.527392	0.482954	0.236025	0
NM_001243187.1	MAT1A	0	0	0	0
NM_001243188.1	LOC100512072	0	0.688064	1.34506	2.98666
NM_001243189.1	TMEM63A	0.917119	0	0	0.911369
NM_001243190.1	SDC1	11.2581	13.8365	7.42499	3.53291
NM_001243205.1	UTP15	390.059	323.966	420.68	349.303
NM_001243206.1	EZH1	2.90066	2.65625	2.59628	1.92165
NM_001243207.1	CLGN	0	0	0.555423	0
NM_001243208.1	MMGT1	132.447	127.365	145.768	123.333
NM_001243209.1	FRS2	355.83	338.836	340.147	448.113
NM_001243210.1	CANX	5193.23	5321.55	6169.87	6003.59
NM_001243213.1	LHFPL2	44.4922	37.081	27.7422	32.0422
NM_001243214.1	RPS6KA1	436.007	507.528	299.001	316.871
NM_001243215.1	CSE1L	2525.05	2483.62	2035.57	2505.09
NM_001243216.1	ELAC2	179.609	167.901	147.365	135.101
NM_001243217.1	CROT	1962.29	1921.13	2545	2119.34
NM_001243218.1	EIF1AX	1090.93	1010.52	1093.19	1186.96
NM_001243219.1	LOC100516994	275.227	388.91	207.595	312.768
NM_001243220.1	LONP1	187.092	185.437	162.206	145.09
NM_001243221.1	PSPH	0	0	0	0
NM_001243250.1	FIG4	321.091	341.884	387.723	352.577
NM_001243255.1	BPIFA3	0	0	0	0
NM_001243260.1	SERP1	862.341	884.088	1154.15	1172.44
NM_001243268.1	CHTOP	0	0	0	0
NM_001243269.1	CASQ1	1.6742	3.06627	1.49852	4.15927
NM_001243273.1	RAB6A	0	0	0.883694	0.981104
NM_001243276.1	TMEM86B	0	0	0	0
NM_001243282.1	ZC4H2	0.284119	0.520358	0	0
NM_001243289.1	UPRT	2.43769	4.83662	2.18189	4.44107
NM_001243291.1	RAB35	1.3269	1.45811	0.475064	0.263715
NM_001243292.1	IMP3	43.1964	36.6228	45.0911	31.0689
NM_001243293.1	ARV1	69.0095	71.1526	85.1026	78.7363
NM_001243294.1	TMOD4	0	0	0	0.96833
NM_001243295.1	NFYA	0	0	0	0
NM_001243297.1	COL3A1	46692.6	47432.7	32278.4	29291.3
NM_001243301.1	CCPG1	2013.98	2078.65	2215.11	2235.32
NM_001243302.1	GPHN	834.848	877.199	534.384	827.961
NM_001243303.1	BTBD9	144.685	160.414	164.235	142.676
NM_001243304.1	CYP27A1	2.37578	3.26339	22.328	11.8044
NM_001243310.2	CST7	7.38522	13.5259	8.07921	4.89261
NM_001243314.1	FHL5	1.99034	0	2.96915	1.97786
NM_001243315.1	SPSB2	45.7337	53.5949	83.3006	54.9813
NM_001243317.1	UBE2W	357.065	378.041	363.815	379.13
NM_001243319.1	LOC100152327	14.3131	15.9157	3.20279	15.2393
NM_001243322.1	INTS3	886.174	688.075	462.766	624.729
NM_001243324.1	RRNAD1	55.6148	51.9176	49.2956	60.6317
NM_001243329.1	HEY2	6.16527	9.12012	2.54692	10.8394
NM_001243330.1	FRZB	2053.17	1741.98	1815.16	677.53
NM_001243334.1	LRRC6	0	0	0	0
NM_001243337.1	RASSF4	0	17.1573	21.5614	15.9587
NM_001243338.1	PLA2G12B	0	0	0	0
NM_001243339.1	LUM	420.137	450.686	298.974	313.895
NM_001243340.1	PSMF1	0	0	0	0
NM_001243341.1	POLR2H	28.6341	28.4436	33.4486	30.3837
NM_001243343.1	STAMBPL1	121.987	146.225	62.5675	103.516
NM_001243345.1	RPL13	2346.54	2080.71	2932.9	1744.21
NM_001243346.1	ART4	0	0	0	0
NM_001243347.1	RFXANK	33.841	31.875	34.6171	33.6288
NM_001243348.1	ANXA9	150.808	360.308	231.399	223.103
NM_001243350.1	NXF1	629.416	601.763	469.302	595.63
NM_001243352.1	SHOX2	0	0	0	0
NM_001243353.1	GPATCH4	0.524068	2.87946	0.938151	0
NM_001243354.1	DHCR24	742.405	612.174	635.953	466.666
NM_001243355.1	TCTEX1D1	0	0	0	0
NM_001243356.1	ANKRD46	0	0	0	0
NM_001243357.1	SLC25A35	4.08945	7.95786	4.57541	11.6835
[truncated: 36,223 more rows]
