# Supplementary material for: Long Noncoding RNA and mRNA Expression Profiles in the Thyroid Gland of Two Phenotypically Extreme Pig Breeds Using Ribo-Zero RNA Sequencing
Source: Genes (Basel). 2016 Jul 9;7(7):34. doi: 10.3390/genes7070034 (PMC4962004; doi:10.3390/genes7070034)
Supplement: Supplementary file 1 [file genes-07-00034-s001.zip › genes-127123-supplementary/Table S3. Candidate lncRNA identified in porcine thyroid.xlsx]

## Sheet: Sheet1
transcript_id	gene_id	gene_type	genome	exon 1		exon 2		exon 3		exon 4		exon 5		exon 6		exon 7		exon 8		exon 9
				start	end	start	end	start	end	start	end	start	end	start	end	start	end	start	end	start	end
TCONS_00000315	XLOC_000197	lincRNA	GL892228.1	182	221	340	523	-	-	-	-	-	-	-	-	-	-	-	-	-	-
TCONS_00000423	XLOC_000257	lincRNA	GL892247.1	3254	3401	6688	7077	-	-	-	-	-	-	-	-	-	-	-	-	-	-
TCONS_00003900	XLOC_002345	lincRNA	GL892332.2	192939	193313	232016	232086	-	-	-	-	-	-	-	-	-	-	-	-	-	-
TCONS_00011266	XLOC_006445	lincRNA	GL892447.1	45419	45666	46073	46253	-	-	-	-	-	-	-	-	-	-	-	-	-	-
TCONS_00011338	XLOC_006445	lincRNA	GL892447.1	45557	45666	45989	46290	-	-	-	-	-	-	-	-	-	-	-	-	-	-
TCONS_00012162	XLOC_006787	lincRNA	GL892463.1	27444	27639	27712	27765	-	-	-	-	-	-	-	-	-	-	-	-	-	-
TCONS_00014867	XLOC_008555	lincRNA	GL892517.1	3585	4135	20934	21020	26684	26822	-	-	-	-	-	-	-	-	-	-	-	-
TCONS_00014881	XLOC_008555	lincRNA	GL892517.1	20022	20812	20934	21020	26684	26822	-	-	-	-	-	-	-	-	-	-	-	-
TCONS_00016110	XLOC_009192	lincRNA	GL892556.2	2336	2421	2472	2624	-	-	-	-	-	-	-	-	-	-	-	-	-	-
TCONS_00018814	XLOC_010603	lincRNA	GL892599.2	9049	9079	19511	19801	-	-	-	-	-	-	-	-	-	-	-	-	-	-
TCONS_00026025	XLOC_014473	lincRNA	GL892730.2	182422	183490	194493	194689	-	-	-	-	-	-	-	-	-	-	-	-	-	-
TCONS_00031636	XLOC_017468	lincRNA	GL892808.2	165533	166207	166264	167316	-	-	-	-	-	-	-	-	-	-	-	-	-	-
TCONS_00031866	XLOC_017553	anti-sense_lncRNA	GL892813.1	30628	30796	31005	31101	-	-	-	-	-	-	-	-	-	-	-	-	-	-
TCONS_00039840	XLOC_022693	lincRNA	GL892921.1	16181	16822	18660	18891	-	-	-	-	-	-	-	-	-	-	-	-	-	-
TCONS_00042196	XLOC_024212	anti-sense_lncRNA	GL892960.2	5371	5634	8725	8807	14884	14941	-	-	-	-	-	-	-	-	-	-	-	-
TCONS_00042197	XLOC_024212	anti-sense_lncRNA	GL892960.2	5377	5634	14884	14941	-	-	-	-	-	-	-	-	-	-	-	-	-	-
TCONS_00045063	XLOC_025913	intronic_lncRNA	GL893006.1	24860	25178	25382	26058	-	-	-	-	-	-	-	-	-	-	-	-	-	-
TCONS_00047961	XLOC_027744	lincRNA	GL893038.1	21619	21861	49417	49504	53917	53977	-	-	-	-	-	-	-	-	-	-	-	-
TCONS_00050362	XLOC_028989	lincRNA	GL893071.1	3153	4357	4511	5027	-	-	-	-	-	-	-	-	-	-	-	-	-	-
TCONS_00055617	XLOC_032127	lincRNA	GL893142.1	37786	38610	43898	44792	-	-	-	-	-	-	-	-	-	-	-	-	-	-
TCONS_00055981	XLOC_032302	lincRNA	GL893149.1	13364	14710	15336	16362	-	-	-	-	-	-	-	-	-	-	-	-	-	-
TCONS_00071079	XLOC_041547	lincRNA	GL893364.2	10239	10392	10471	10546	-	-	-	-	-	-	-	-	-	-	-	-	-	-
TCONS_00075956	XLOC_044445	lincRNA	GL893469.1	30158	30230	30337	30827	-	-	-	-	-	-	-	-	-	-	-	-	-	-
TCONS_00075960	XLOC_044443	lincRNA	GL893469.1	33543	33814	34051	34103	-	-	-	-	-	-	-	-	-	-	-	-	-	-
TCONS_00076020	XLOC_044399	anti-sense_lncRNA	GL893469.1	38889	39373	50450	51166	-	-	-	-	-	-	-	-	-	-	-	-	-	-
TCONS_00076670	XLOC_044769	lincRNA	GL893477.1	28943	29836	30262	30280	-	-	-	-	-	-	-	-	-	-	-	-	-	-
TCONS_00077276	XLOC_045132	anti-sense_lncRNA	GL893496.1	16640	17284	21829	22655	-	-	-	-	-	-	-	-	-	-	-	-	-	-
TCONS_00077400	XLOC_045132	anti-sense_lncRNA	GL893496.1	16640	17284	18272	18403	-	-	-	-	-	-	-	-	-	-	-	-	-	-
TCONS_00078377	XLOC_045611	lincRNA	GL893503.1	18200	18309	18434	18571	-	-	-	-	-	-	-	-	-	-	-	-	-	-
TCONS_00087580	XLOC_051152	lincRNA	GL893649.1	22108	22405	22458	23868	-	-	-	-	-	-	-	-	-	-	-	-	-	-
TCONS_00092901	XLOC_053722	lincRNA	GL893698.1	7312	7635	7709	7761	-	-	-	-	-	-	-	-	-	-	-	-	-	-
TCONS_00104686	XLOC_060351	lincRNA	GL893861.1	36606	36702	36807	37185	-	-	-	-	-	-	-	-	-	-	-	-	-	-
TCONS_00107430	XLOC_061884	lincRNA	GL893906.1	33486	37399	37559	37659	-	-	-	-	-	-	-	-	-	-	-	-	-	-
TCONS_00107432	XLOC_061886	lincRNA	GL893906.1	39198	39622	39695	41241	-	-	-	-	-	-	-	-	-	-	-	-	-	-
TCONS_00107438	XLOC_061861	lincRNA	GL893906.1	945	1046	1145	2826	-	-	-	-	-	-	-	-	-	-	-	-	-	-
TCONS_00107583	XLOC_061985	lincRNA	GL893911.1	25551	26176	26365	26535	-	-	-	-	-	-	-	-	-	-	-	-	-	-
TCONS_00109239	XLOC_063050	lincRNA	GL893935.1	58810	59946	73795	73902	82129	82929	-	-	-	-	-	-	-	-	-	-	-	-
TCONS_00109365	XLOC_062958	lincRNA	GL893935.1	90899	92176	92835	92868	100876	100892	-	-	-	-	-	-	-	-	-	-	-	-
TCONS_00109457	XLOC_063050	lincRNA	GL893935.1	68304	71017	73795	73902	78163	79444	81423	81723	-	-	-	-	-	-	-	-	-	-
TCONS_00110391	XLOC_063618	lincRNA	GL893947.1	6538	7191	21579	21611	-	-	-	-	-	-	-	-	-	-	-	-	-	-
TCONS_00110530	XLOC_063684	lincRNA	GL893948.2	80992	82983	83039	84215	-	-	-	-	-	-	-	-	-	-	-	-	-	-
TCONS_00111768	XLOC_064352	lincRNA	GL893970.1	21747	22483	37813	38204	-	-	-	-	-	-	-	-	-	-	-	-	-	-
TCONS_00113833	XLOC_065388	lincRNA	GL894007.1	2736	4785	5106	5157	-	-	-	-	-	-	-	-	-	-	-	-	-	-
TCONS_00119812	XLOC_068761	lincRNA	GL894083.2	16992	17840	22267	22336	-	-	-	-	-	-	-	-	-	-	-	-	-	-
TCONS_00119857	XLOC_068761	lincRNA	GL894083.2	4051	5762	6270	6572	-	-	-	-	-	-	-	-	-	-	-	-	-	-
TCONS_00128100	XLOC_073675	lincRNA	GL894251.1	102076	103491	103750	111368	-	-	-	-	-	-	-	-	-	-	-	-	-	-
TCONS_00128104	XLOC_073680	lincRNA	GL894251.1	121073	121697	121823	123868	-	-	-	-	-	-	-	-	-	-	-	-	-	-
TCONS_00136064	XLOC_078051	lincRNA	GL894362.1	9224	10098	10734	10760	-	-	-	-	-	-	-	-	-	-	-	-	-	-
TCONS_00137600	XLOC_078829	lincRNA	GL894403.1	26016	26299	26460	28433	-	-	-	-	-	-	-	-	-	-	-	-	-	-
TCONS_00137820	XLOC_078942	lincRNA	GL894406.2	12645	12975	13560	13638	-	-	-	-	-	-	-	-	-	-	-	-	-	-
TCONS_00139255	XLOC_079651	anti-sense_lncRNA	GL894428.1	1466	2752	2910	4217	-	-	-	-	-	-	-	-	-	-	-	-	-	-
TCONS_00140783	XLOC_080455	intronic_lncRNA	GL894452.1	5385	5450	5856	6609	-	-	-	-	-	-	-	-	-	-	-	-	-	-
TCONS_00141966	XLOC_081104	lincRNA	GL894466.1	31503	32176	32240	32407	-	-	-	-	-	-	-	-	-	-	-	-	-	-
TCONS_00143934	XLOC_082366	lincRNA	GL894503.2	86240	86281	123741	129080	-	-	-	-	-	-	-	-	-	-	-	-	-	-
TCONS_00144096	XLOC_082366	lincRNA	GL894503.2	86240	86281	123741	123848	138813	141838	-	-	-	-	-	-	-	-	-	-	-	-
TCONS_00148395	XLOC_085021	lincRNA	GL894589.1	1580	1901	26753	26855	66370	66497	-	-	-	-	-	-	-	-	-	-	-	-
TCONS_00152454	XLOC_087431	lincRNA	GL894642.2	1658	2263	2314	2938	-	-	-	-	-	-	-	-	-	-	-	-	-	-
TCONS_00156156	XLOC_089466	lincRNA	GL894699.1	20464	21236	21306	21943	-	-	-	-	-	-	-	-	-	-	-	-	-	-
TCONS_00156974	XLOC_090019	lincRNA	GL894713.1	4879	5902	7801	8300	-	-	-	-	-	-	-	-	-	-	-	-	-	-
TCONS_00157115	XLOC_090019	lincRNA	GL894713.1	5144	5902	9252	9391	-	-	-	-	-	-	-	-	-	-	-	-	-	-
TCONS_00158191	XLOC_090824	lincRNA	GL894730.2	25611	25675	34900	35262	-	-	-	-	-	-	-	-	-	-	-	-	-	-
TCONS_00159782	XLOC_091726	lincRNA	GL894755.1	7139	7588	7641	8223	-	-	-	-	-	-	-	-	-	-	-	-	-	-
TCONS_00161083	XLOC_092591	lincRNA	GL894782.1	6	50	188	724	-	-	-	-	-	-	-	-	-	-	-	-	-	-
TCONS_00166370	XLOC_095606	lincRNA	GL894864.1	37308	37773	38088	38190	-	-	-	-	-	-	-	-	-	-	-	-	-	-
TCONS_00170690	XLOC_098106	lincRNA	GL894969.2	19121	19245	20232	20334	-	-	-	-	-	-	-	-	-	-	-	-	-	-
TCONS_00172200	XLOC_099033	lincRNA	GL894999.1	14811	17048	17174	17730	-	-	-	-	-	-	-	-	-	-	-	-	-	-
TCONS_00173351	XLOC_099615	intronic_lncRNA	GL895008.1	11061	11257	11332	12515	-	-	-	-	-	-	-	-	-	-	-	-	-	-
TCONS_00174261	XLOC_100044	lincRNA	GL895033.1	6590	6721	10086	10263	-	-	-	-	-	-	-	-	-	-	-	-	-	-
TCONS_00174640	XLOC_100256	lincRNA	GL895036.1	211	448	3426	3520	-	-	-	-	-	-	-	-	-	-	-	-	-	-
TCONS_00176665	XLOC_101289	anti-sense_lncRNA	GL895077.1	8229	8490	11653	11760	12133	12207	-	-	-	-	-	-	-	-	-	-	-	-
TCONS_00176899	XLOC_101428	lincRNA	GL895087.1	2395	2558	2842	2924	-	-	-	-	-	-	-	-	-	-	-	-	-	-
TCONS_00176920	XLOC_101420	lincRNA	GL895087.1	8	210	1125	1241	1386	1569	-	-	-	-	-	-	-	-	-	-	-	-
TCONS_00177266	XLOC_101611	lincRNA	GL895108.1	13995	14202	24154	24899	-	-	-	-	-	-	-	-	-	-	-	-	-	-
TCONS_00177573	XLOC_101762	lincRNA	GL895111.2	51622	51647	61121	61174	132797	132876	135090	135754	-	-	-	-	-	-	-	-	-	-
TCONS_00178779	XLOC_102394	lincRNA	GL895140.1	164	409	471	580	-	-	-	-	-	-	-	-	-	-	-	-	-	-
TCONS_00184025	XLOC_105533	lincRNA	GL895253.2	222558	222649	225260	225373	225863	225911	-	-	-	-	-	-	-	-	-	-	-	-
TCONS_00187947	XLOC_107580	lincRNA	GL895309.1	25991	26294	26462	28886	-	-	-	-	-	-	-	-	-	-	-	-	-	-
TCONS_00189570	XLOC_108461	lincRNA	GL895333.2	28314	28525	29346	30220	-	-	-	-	-	-	-	-	-	-	-	-	-	-
TCONS_00191272	XLOC_109459	lincRNA	GL895359.2	16286	16482	17678	17716	-	-	-	-	-	-	-	-	-	-	-	-	-	-
TCONS_00193512	XLOC_110731	intronic_lncRNA	GL895405.2	4048	4117	5981	6489	-	-	-	-	-	-	-	-	-	-	-	-	-	-
TCONS_00194434	XLOC_111214	lincRNA	GL895436.1	32674	33296	33432	36024	-	-	-	-	-	-	-	-	-	-	-	-	-	-
TCONS_00205127	XLOC_117845	lincRNA	GL895677.2	103544	105715	105784	106596	-	-	-	-	-	-	-	-	-	-	-	-	-	-
TCONS_00209936	XLOC_120630	lincRNA	GL895788.1	20833	21111	27090	28176	-	-	-	-	-	-	-	-	-	-	-	-	-	-
TCONS_00212964	XLOC_122356	lincRNA	GL895845.1	3880	4040	6225	6367	-	-	-	-	-	-	-	-	-	-	-	-	-	-
TCONS_00213739	XLOC_122699	intronic_lncRNA	GL895864.2	153710	154412	154486	155439	-	-	-	-	-	-	-	-	-	-	-	-	-	-
TCONS_00216782	XLOC_124863	lincRNA	GL895928.1	3321	3389	3459	4121	-	-	-	-	-	-	-	-	-	-	-	-	-	-
TCONS_00217185	XLOC_125128	lincRNA	GL895941.1	14633	15892	15998	16032	-	-	-	-	-	-	-	-	-	-	-	-	-	-
TCONS_00218537	XLOC_125889	lincRNA	GL895962.1	3	109	234	466	-	-	-	-	-	-	-	-	-	-	-	-	-	-
TCONS_00219285	XLOC_126327	lincRNA	GL895985.1	6070	6757	6943	8222	-	-	-	-	-	-	-	-	-	-	-	-	-	-
TCONS_00219292	XLOC_126337	lincRNA	GL895985.1	6880	7170	9048	9112	-	-	-	-	-	-	-	-	-	-	-	-	-	-
TCONS_00222021	XLOC_127946	lincRNA	GL896049.1	66775	68606	68674	68775	-	-	-	-	-	-	-	-	-	-	-	-	-	-
TCONS_00222478	XLOC_128262	lincRNA	GL896054.1	38744	38815	38937	39141	-	-	-	-	-	-	-	-	-	-	-	-	-	-
TCONS_00224279	XLOC_129299	lincRNA	GL896104.1	4694	5061	6650	6718	-	-	-	-	-	-	-	-	-	-	-	-	-	-
TCONS_00225539	XLOC_129914	lincRNA	GL896152.2	24060	24261	24367	25451	-	-	-	-	-	-	-	-	-	-	-	-	-	-
TCONS_00226759	XLOC_130569	lincRNA	GL896197.1	30783	31430	31493	33160	-	-	-	-	-	-	-	-	-	-	-	-	-	-
TCONS_00227972	XLOC_131117	lincRNA	GL896210.1	9557	9793	13619	13634	-	-	-	-	-	-	-	-	-	-	-	-	-	-
TCONS_00228109	XLOC_131190	lincRNA	GL896212.1	2	814	867	1050	-	-	-	-	-	-	-	-	-	-	-	-	-	-
TCONS_00228304	XLOC_131268	lincRNA	GL896215.1	16729	16887	16941	17012	-	-	-	-	-	-	-	-	-	-	-	-	-	-
TCONS_00229360	XLOC_131781	lincRNA	GL896227.2	85962	86383	90975	91617	-	-	-	-	-	-	-	-	-	-	-	-	-	-
TCONS_00229422	XLOC_131848	lincRNA	GL896227.2	69793	70458	72258	72393	-	-	-	-	-	-	-	-	-	-	-	-	-	-
TCONS_00230375	XLOC_132261	anti-sense_lncRNA	GL896243.1	13568	13684	14265	14411	-	-	-	-	-	-	-	-	-	-	-	-	-	-
TCONS_00230736	XLOC_132413	lincRNA	GL896248.1	17904	17917	18167	18551	-	-	-	-	-	-	-	-	-	-	-	-	-	-
TCONS_00230807	XLOC_132442	lincRNA	GL896250.1	1250	2080	3818	5171	-	-	-	-	-	-	-	-	-	-	-	-	-	-
TCONS_00231334	XLOC_132690	intronic_lncRNA	GL896261.1	8653	8892	9010	9119	-	-	-	-	-	-	-	-	-	-	-	-	-	-
TCONS_00232701	XLOC_133309	lincRNA	GL896286.1	8980	9849	9936	10280	-	-	-	-	-	-	-	-	-	-	-	-	-	-
TCONS_00233842	XLOC_134064	lincRNA	GL896302.1	108889	109135	109253	109489	-	-	-	-	-	-	-	-	-	-	-	-	-	-
TCONS_00239301	XLOC_136611	lincRNA	GL896386.1	6299	6338	7285	8256	-	-	-	-	-	-	-	-	-	-	-	-	-	-
TCONS_00239785	XLOC_136875	lincRNA	GL896394.2	7547	7556	8296	8865	-	-	-	-	-	-	-	-	-	-	-	-	-	-
TCONS_00240093	XLOC_137018	lincRNA	GL896401.1	13	2055	2659	3579	-	-	-	-	-	-	-	-	-	-	-	-	-	-
TCONS_00240094	XLOC_137018	lincRNA	GL896401.1	2370	2964	3717	3796	-	-	-	-	-	-	-	-	-	-	-	-	-	-
TCONS_00242750	XLOC_138308	lincRNA	GL896448.1	10920	11279	12337	12754	-	-	-	-	-	-	-	-	-	-	-	-	-	-
TCONS_00243848	XLOC_138838	anti-sense_lncRNA	GL896467.1	4982	5172	5672	5755	-	-	-	-	-	-	-	-	-	-	-	-	-	-
TCONS_00243982	XLOC_138952	lincRNA	GL896480.1	8540	8937	9726	10156	-	-	-	-	-	-	-	-	-	-	-	-	-	-
TCONS_00244383	XLOC_139142	lincRNA	GL896497.2	5850	5949	6003	6117	-	-	-	-	-	-	-	-	-	-	-	-	-	-
TCONS_00244626	XLOC_139272	lincRNA	GL896503.1	12843	13036	13763	13882	20168	21244	-	-	-	-	-	-	-	-	-	-	-	-
TCONS_00245582	XLOC_139702	lincRNA	GL896523.1	47057	47232	49779	50616	-	-	-	-	-	-	-	-	-	-	-	-	-	-
TCONS_00245646	XLOC_139723	lincRNA	GL896524.1	14811	15981	16092	16648	-	-	-	-	-	-	-	-	-	-	-	-	-	-
TCONS_00250757	XLOC_142799	lincRNA	JH118437.1	128141	128358	129160	129188	-	-	-	-	-	-	-	-	-	-	-	-	-	-
TCONS_00251381	XLOC_143094	lincRNA	JH118443.1	57737	58587	58764	60026	-	-	-	-	-	-	-	-	-	-	-	-	-	-
TCONS_00266864	XLOC_152310	lincRNA	JH118611.1	68946	69088	69402	69494	-	-	-	-	-	-	-	-	-	-	-	-	-	-
TCONS_00271739	XLOC_154980	lincRNA	JH118653.1	33999	34461	55356	55540	-	-	-	-	-	-	-	-	-	-	-	-	-	-
TCONS_00271740	XLOC_154980	lincRNA	JH118653.1	34136	34461	50111	50257	55356	55549	-	-	-	-	-	-	-	-	-	-	-	-
TCONS_00273987	XLOC_156225	anti-sense_lncRNA	JH118682.1	33475	33556	34215	34335	-	-	-	-	-	-	-	-	-	-	-	-	-	-
TCONS_00274341	XLOC_156519	lincRNA	JH118691.1	23769	23835	24512	24869	41839	42000	-	-	-	-	-	-	-	-	-	-	-	-
TCONS_00275619	XLOC_157278	lincRNA	JH118712.1	14580	14970	18377	18832	-	-	-	-	-	-	-	-	-	-	-	-	-	-
TCONS_00276365	XLOC_157771	lincRNA	JH118721.1	37549	37837	65187	65380	-	-	-	-	-	-	-	-	-	-	-	-	-	-
TCONS_00277630	XLOC_158381	lincRNA	JH118727.1	87920	88117	88221	88284	-	-	-	-	-	-	-	-	-	-	-	-	-	-
TCONS_00280933	XLOC_160319	lincRNA	JH118775.1	58144	58847	62620	63364	-	-	-	-	-	-	-	-	-	-	-	-	-	-
TCONS_00281290	XLOC_160296	lincRNA	JH118775.1	24277	24467	47838	47934	-	-	-	-	-	-	-	-	-	-	-	-	-	-
TCONS_00282703	XLOC_161083	anti-sense_lncRNA	JH118788.1	100362	100463	120901	121021	128353	128419	-	-	-	-	-	-	-	-	-	-	-	-
TCONS_00284694	XLOC_162432	lincRNA	JH118811.1	194968	195170	210802	210862	-	-	-	-	-	-	-	-	-	-	-	-	-	-
TCONS_00285324	XLOC_162617	lincRNA	JH118816.1	59312	59417	59686	60161	-	-	-	-	-	-	-	-	-	-	-	-	-	-
TCONS_00286454	XLOC_163303	lincRNA	JH118841.1	93224	93315	93731	96448	-	-	-	-	-	-	-	-	-	-	-	-	-	-
TCONS_00286524	XLOC_163315	lincRNA	JH118841.1	138458	143050	143165	143217	-	-	-	-	-	-	-	-	-	-	-	-	-	-
TCONS_00286777	XLOC_163493	lincRNA	JH118847.1	57585	57989	58112	63085	-	-	-	-	-	-	-	-	-	-	-	-	-	-
TCONS_00286858	XLOC_163463	lincRNA	JH118847.1	27565	27620	28020	28076	33418	33523	34448	34548	-	-	-	-	-	-	-	-	-	-
TCONS_00289017	XLOC_164871	lincRNA	JH118872.1	1961	1993	7821	8742	-	-	-	-	-	-	-	-	-	-	-	-	-	-
TCONS_00289098	XLOC_164927	lincRNA	JH118872.1	82872	83982	84046	88353	-	-	-	-	-	-	-	-	-	-	-	-	-	-
TCONS_00290812	XLOC_165942	lincRNA	JH118895.1	47980	48243	50426	50473	-	-	-	-	-	-	-	-	-	-	-	-	-	-
TCONS_00293845	XLOC_167702	lincRNA	JH118921.1	3365	3430	9922	10832	-	-	-	-	-	-	-	-	-	-	-	-	-	-
TCONS_00295241	XLOC_168623	lincRNA	JH118940.1	126771	127126	131639	131729	-	-	-	-	-	-	-	-	-	-	-	-	-	-
TCONS_00296658	XLOC_169130	lincRNA	JH118951.1	22311	27861	28296	30127	-	-	-	-	-	-	-	-	-	-	-	-	-	-
TCONS_00299086	XLOC_170511	lincRNA	JH118967.1	2224	2660	2752	4163	-	-	-	-	-	-	-	-	-	-	-	-	-	-
TCONS_00299108	XLOC_170543	lincRNA	JH118968.1	80664	81163	99886	100012	-	-	-	-	-	-	-	-	-	-	-	-	-	-
TCONS_00299346	XLOC_170610	lincRNA	JH118970.1	445	653	15552	16351	-	-	-	-	-	-	-	-	-	-	-	-	-	-
TCONS_00300583	XLOC_171331	lincRNA	JH118983.1	20988	21394	29456	30908	-	-	-	-	-	-	-	-	-	-	-	-	-	-
TCONS_00307622	XLOC_180564	lincRNA	chr1	13775096	13775576	13775732	13775980	-	-	-	-	-	-	-	-	-	-	-	-	-	-
TCONS_00308490	XLOC_182014	lincRNA	chr1	15990497	15990673	15998047	15998669	-	-	-	-	-	-	-	-	-	-	-	-	-	-
TCONS_00311664	XLOC_186688	lincRNA	chr1	24717592	24724595	24730806	24734485	-	-	-	-	-	-	-	-	-	-	-	-	-	-
TCONS_00316519	XLOC_194798	lincRNA	chr1	35416200	35416357	35421454	35428205	-	-	-	-	-	-	-	-	-	-	-	-	-	-
TCONS_00317224	XLOC_195997	lincRNA	chr1	36883571	36883854	36886346	36886635	-	-	-	-	-	-	-	-	-	-	-	-	-	-
TCONS_00317225	XLOC_195997	lincRNA	chr1	36884569	36884814	36886346	36886635	-	-	-	-	-	-	-	-	-	-	-	-	-	-
TCONS_00337221	XLOC_230603	lincRNA	chr1	86961477	86962510	86965716	86966716	-	-	-	-	-	-	-	-	-	-	-	-	-	-
TCONS_00363964	XLOC_273906	intronic_lncRNA	chr1	154984085	154984561	154986893	154987187	-	-	-	-	-	-	-	-	-	-	-	-	-	-
TCONS_00394882	XLOC_325508	lincRNA	chr1	232725974	232726246	232792268	232793025	232955551	232955647	-	-	-	-	-	-	-	-	-	-	-	-
TCONS_00394884	XLOC_325508	lincRNA	chr1	232725974	232726246	232792268	232793025	232971207	232972695	232975694	232977200	-	-	-	-	-	-	-	-	-	-
TCONS_00404702	XLOC_341231	lincRNA	chr1	258005532	258005559	258241205	258241273	258452236	258455552	-	-	-	-	-	-	-	-	-	-	-	-
TCONS_00413932	XLOC_356247	lincRNA	chr1	280529265	280529400	280531078	280531272	-	-	-	-	-	-	-	-	-	-	-	-	-	-
TCONS_00458051	XLOC_432172	lincRNA	chr1	79802165	79802275	79899825	79899953	-	-	-	-	-	-	-	-	-	-	-	-	-	-
TCONS_00459273	XLOC_434300	lincRNA	chr1	82415322	82416029	82418382	82419202	-	-	-	-	-	-	-	-	-	-	-	-	-	-
TCONS_00470972	XLOC_454198	lincRNA	chr1	109907965	109909838	109910019	109916894	-	-	-	-	-	-	-	-	-	-	-	-	-	-
TCONS_00490780	XLOC_487423	lincRNA	chr1	163823618	163825167	163828653	163828744	-	-	-	-	-	-	-	-	-	-	-	-	-	-
TCONS_00497303	XLOC_499007	lincRNA	chr1	179546137	179547150	179569772	179570727	-	-	-	-	-	-	-	-	-	-	-	-	-	-
TCONS_00499331	XLOC_502147	anti-sense_lncRNA	chr1	185286797	185301355	185301956	185302909	-	-	-	-	-	-	-	-	-	-	-	-	-	-
TCONS_00500031	XLOC_503258	lincRNA	chr1	187073830	187074046	187086141	187086248	187112992	187113215	-	-	-	-	-	-	-	-	-	-	-	-
TCONS_00503059	XLOC_508199	lincRNA	chr1	196635333	196636835	196639318	196639686	-	-	-	-	-	-	-	-	-	-	-	-	-	-
TCONS_00504632	XLOC_511124	lincRNA	chr1	200907174	200907800	200909179	200909344	-	-	-	-	-	-	-	-	-	-	-	-	-	-
TCONS_00510753	XLOC_521503	lincRNA	chr1	216463040	216465916	216466403	216467280	-	-	-	-	-	-	-	-	-	-	-	-	-	-
TCONS_00514369	XLOC_527986	lincRNA	chr1	226994184	226996899	226997841	226998131	-	-	-	-	-	-	-	-	-	-	-	-	-	-
TCONS_00516258	XLOC_531504	lincRNA	chr1	231923726	231925107	231927714	231927787	-	-	-	-	-	-	-	-	-	-	-	-	-	-
TCONS_00516633	XLOC_532291	intronic_lncRNA	chr1	232981494	232982607	232983793	232985015	-	-	-	-	-	-	-	-	-	-	-	-	-	-
TCONS_00524539	XLOC_545940	lincRNA	chr1	256188510	256190624	256197650	256197804	256198568	256198706	-	-	-	-	-	-	-	-	-	-	-	-
TCONS_00524542	XLOC_545940	lincRNA	chr1	256191530	256197804	256198568	256198706	-	-	-	-	-	-	-	-	-	-	-	-	-	-
TCONS_00528501	XLOC_552874	lincRNA	chr1	266619113	266619158	266619321	266621887	-	-	-	-	-	-	-	-	-	-	-	-	-	-
TCONS_00537169	XLOC_567393	lincRNA	chr1	289945757	289946238	289982024	289983127	-	-	-	-	-	-	-	-	-	-	-	-	-	-
TCONS_00538353	XLOC_569599	lincRNA	chr1	293295779	293295892	293299971	293300063	-	-	-	-	-	-	-	-	-	-	-	-	-	-
TCONS_00538444	XLOC_569711	anti-sense_lncRNA	chr1	293504041	293507701	293508236	293508444	-	-	-	-	-	-	-	-	-	-	-	-	-	-
TCONS_00561416	XLOC_194668	lincRNA	chr1	35171239	35171254	35194844	35194898	35197845	35197995	35198384	35200068	-	-	-	-	-	-	-	-	-	-
TCONS_00562508	XLOC_196587	intronic_lncRNA	chr1	38620252	38623117	38623286	38629209	-	-	-	-	-	-	-	-	-	-	-	-	-	-
TCONS_00591847	XLOC_255708	lincRNA	chr1	124942670	124942884	124944326	124944883	-	-	-	-	-	-	-	-	-	-	-	-	-	-
TCONS_00599848	XLOC_270720	lincRNA	chr1	149728719	149728740	149731276	149732268	-	-	-	-	-	-	-	-	-	-	-	-	-	-
TCONS_00629302	XLOC_327862	lincRNA	chr1	235989763	235990029	235990116	235990407	-	-	-	-	-	-	-	-	-	-	-	-	-	-
TCONS_00630887	XLOC_330551	lincRNA	chr1	241169994	241170016	241170132	241170448	-	-	-	-	-	-	-	-	-	-	-	-	-	-
TCONS_00661972	XLOC_391721	lincRNA	chr1	24083712	24084109	24085864	24087432	-	-	-	-	-	-	-	-	-	-	-	-	-	-
TCONS_00706369	XLOC_481598	intronic_lncRNA	chr1	155715107	155723989	155729396	155729675	-	-	-	-	-	-	-	-	-	-	-	-	-	-
TCONS_00728667	XLOC_527081	lincRNA	chr1	225087135	225087236	225104208	225104308	-	-	-	-	-	-	-	-	-	-	-	-	-	-
TCONS_00738339	XLOC_545940	lincRNA	chr1	256197160	256197804	256198394	256198539	-	-	-	-	-	-	-	-	-	-	-	-	-	-
TCONS_00747259	XLOC_563455	intronic_lncRNA	chr1	283822476	283823616	283824012	283824278	-	-	-	-	-	-	-	-	-	-	-	-	-	-
TCONS_00764683	XLOC_191432	anti-sense_lncRNA	chr1	31521935	31522025	31522751	31524057	-	-	-	-	-	-	-	-	-	-	-	-	-	-
TCONS_00775350	XLOC_228696	intronic_lncRNA	chr1	83817281	83817597	83824597	83824885	-	-	-	-	-	-	-	-	-	-	-	-	-	-
TCONS_00779933	XLOC_244993	lincRNA	chr1	105417783	105418062	105418910	105420156	-	-	-	-	-	-	-	-	-	-	-	-	-	-
TCONS_00785983	XLOC_262081	lincRNA	chr1	136403474	136407642	136412146	136412919	-	-	-	-	-	-	-	-	-	-	-	-	-	-
TCONS_00790234	XLOC_273906	anti-sense_lncRNA	chr1	154986521	154987048	154993017	154993259	155001614	155001665	-	-	-	-	-	-	-	-	-	-	-	-
TCONS_00798959	XLOC_302318	lincRNA	chr1	197936588	197937411	197939722	197942165	-	-	-	-	-	-	-	-	-	-	-	-	-	-
TCONS_00820369	XLOC_369182	anti-sense_lncRNA	chr1	302632743	302632783	302633035	302633231	-	-	-	-	-	-	-	-	-	-	-	-	-	-
TCONS_00826239	XLOC_388256	intronic_lncRNA	chr1	18912419	18914441	18914498	18917423	-	-	-	-	-	-	-	-	-	-	-	-	-	-
TCONS_00826342	XLOC_388598	lincRNA	chr1	19806033	19816421	19831574	19831863	-	-	-	-	-	-	-	-	-	-	-	-	-	-
TCONS_00851622	XLOC_474589	lincRNA	chr1	145580730	145581612	145581740	145581819	-	-	-	-	-	-	-	-	-	-	-	-	-	-
TCONS_00855294	XLOC_485547	intronic_lncRNA	chr1	161735437	161736274	161737367	161738501	-	-	-	-	-	-	-	-	-	-	-	-	-	-
TCONS_00864234	XLOC_517770	lincRNA	chr1	210601925	210603696	210603818	210605499	-	-	-	-	-	-	-	-	-	-	-	-	-	-
TCONS_00866652	XLOC_527076	anti-sense_lncRNA	chr1	225046229	225050056	225126365	225132408	-	-	-	-	-	-	-	-	-	-	-	-	-	-
TCONS_00907329	XLOC_262081	lincRNA	chr1	136403474	136407642	136426878	136428336	-	-	-	-	-	-	-	-	-	-	-	-	-	-
TCONS_00957846	XLOC_464608	lincRNA	chr1	128190457	128192495	128197190	128197307	128198744	128199011	-	-	-	-	-	-	-	-	-	-	-	-
TCONS_00971789	XLOC_527033	lincRNA	chr1	224935133	224936613	224953122	224953758	-	-	-	-	-	-	-	-	-	-	-	-	-	-
TCONS_00989357	XLOC_250893	lincRNA	chr1	114532109	114532669	114541763	114541932	114546140	114549874	-	-	-	-	-	-	-	-	-	-	-	-
TCONS_00989417	XLOC_250893	lincRNA	chr1	114532109	114532301	114546140	114546205	114609299	114611054	-	-	-	-	-	-	-	-	-	-	-	-
TCONS_00989439	XLOC_250893	lincRNA	chr1	114531663	114532674	114541822	114541932	114546140	114546205	114682769	114684661	-	-	-	-	-	-	-	-	-	-
TCONS_00989445	XLOC_250893	lincRNA	chr1	114532109	114532301	114541763	114541932	114546140	114546205	114682769	114684660	-	-	-	-	-	-	-	-	-	-
TCONS_00990094	XLOC_255770	lincRNA	chr1	125174408	125174571	125175490	125178180	-	-	-	-	-	-	-	-	-	-	-	-	-	-
TCONS_00990535	XLOC_262081	lincRNA	chr1	136403483	136405056	136407524	136407642	136412146	136412914	-	-	-	-	-	-	-	-	-	-	-	-
TCONS_00992987	XLOC_306192	intronic_lncRNA	chr1	202836920	202839421	202839578	202840169	-	-	-	-	-	-	-	-	-	-	-	-	-	-
TCONS_00996850	XLOC_388598	lincRNA	chr1	19814840	19815034	19831574	19832133	-	-	-	-	-	-	-	-	-	-	-	-	-	-
TCONS_01000044	XLOC_527081	lincRNA	chr1	225088751	225089528	225104208	225104322	-	-	-	-	-	-	-	-	-	-	-	-	-	-
TCONS_01004761	XLOC_196519	intronic_lncRNA	chr1	38217376	38219291	38219356	38222449	-	-	-	-	-	-	-	-	-	-	-	-	-	-
TCONS_01005498	XLOC_214362	intronic_lncRNA	chr1	62338203	62339427	62339488	62339518	-	-	-	-	-	-	-	-	-	-	-	-	-	-
TCONS_01006790	XLOC_250893	lincRNA	chr1	114531663	114532674	114541763	114543973	-	-	-	-	-	-	-	-	-	-	-	-	-	-
TCONS_01028130	XLOC_250893	lincRNA	chr1	114532143	114532301	114541763	114541932	114546140	114546205	114641695	114645138	-	-	-	-	-	-	-	-	-	-
TCONS_01028134	XLOC_250893	lincRNA	chr1	114532143	114532674	114641695	114641790	114682769	114684689	-	-	-	-	-	-	-	-	-	-	-	-
TCONS_01028320	XLOC_254730	lincRNA	chr1	123050943	123053082	123054527	123056041	-	-	-	-	-	-	-	-	-	-	-	-	-	-
TCONS_01035466	XLOC_403860	lincRNA	chr1	41765321	41765675	41770800	41771076	-	-	-	-	-	-	-	-	-	-	-	-	-	-
TCONS_01037019	XLOC_475933	lincRNA	chr1	147667890	147669702	147752339	147752469	147918786	147918901	-	-	-	-	-	-	-	-	-	-	-	-
TCONS_01037020	XLOC_475933	lincRNA	chr1	147667891	147669702	147752339	147752469	147920462	147920577	-	-	-	-	-	-	-	-	-	-	-	-
TCONS_01038150	XLOC_526989	anti-sense_lncRNA	chr1	225035445	225038035	225044824	225044934	-	-	-	-	-	-	-	-	-	-	-	-	-	-
TCONS_01038152	XLOC_526989	anti-sense_lncRNA	chr1	225118167	225119637	225120006	225120264	225121784	225121989	-	-	-	-	-	-	-	-	-	-	-	-
TCONS_01059660	XLOC_596620	lincRNA	chr10	3367232	3367498	3367845	3367874	-	-	-	-	-	-	-	-	-	-	-	-	-	-
TCONS_01079406	XLOC_629865	lincRNA	chr10	48711080	48712661	48718469	48718582	48724726	48724757	-	-	-	-	-	-	-	-	-	-	-	-
TCONS_01093066	XLOC_652668	lincRNA	chr10	765133	765316	867683	867791	879728	879888	883755	884209	-	-	-	-	-	-	-	-	-	-
TCONS_01099057	XLOC_663355	lincRNA	chr10	13676712	13678376	13678597	13679031	-	-	-	-	-	-	-	-	-	-	-	-	-	-
TCONS_01104159	XLOC_670945	lincRNA	chr10	25239136	25242334	25244824	25245015	-	-	-	-	-	-	-	-	-	-	-	-	-	-
TCONS_01109019	XLOC_678855	lincRNA	chr10	35808602	35809076	35817345	35817571	-	-	-	-	-	-	-	-	-	-	-	-	-	-
TCONS_01113602	XLOC_686923	lincRNA	chr10	46138519	46139824	46141107	46141237	-	-	-	-	-	-	-	-	-	-	-	-	-	-
TCONS_01119510	XLOC_696845	lincRNA	chr10	59344588	59346467	59358362	59358425	59359968	59360068	59360293	59360522	-	-	-	-	-	-	-	-	-	-
TCONS_01124155	XLOC_704841	lincRNA	chr10	71050099	71050180	71051654	71051824	-	-	-	-	-	-	-	-	-	-	-	-	-	-
TCONS_01129440	XLOC_596002	lincRNA	chr10	2699409	2699437	2701010	2701121	2701614	2701681	-	-	-	-	-	-	-	-	-	-	-	-
TCONS_01129728	XLOC_596608	lincRNA	chr10	3320096	3320239	3322515	3324779	-	-	-	-	-	-	-	-	-	-	-	-	-	-
TCONS_01150385	XLOC_636392	lincRNA	chr10	56440266	56440355	56498256	56500279	-	-	-	-	-	-	-	-	-	-	-	-	-	-
TCONS_01153384	XLOC_642551	lincRNA	chr10	66205819	66206267	66206456	66206491	-	-	-	-	-	-	-	-	-	-	-	-	-	-
TCONS_01158242	XLOC_652668	lincRNA	chr10	717340	719924	845346	845404	867683	867791	879728	879888	883755	883985	-	-	-	-	-	-	-	-
TCONS_01158243	XLOC_652668	lincRNA	chr10	706623	719924	867683	867791	879728	879888	883755	884123	-	-	-	-	-	-	-	-	-	-
TCONS_01161728	XLOC_660076	intronic_lncRNA	chr10	9770919	9771433	9771493	9771691	-	-	-	-	-	-	-	-	-	-	-	-	-	-
TCONS_01164386	XLOC_664405	lincRNA	chr10	15799581	15804405	15814392	15814539	-	-	-	-	-	-	-	-	-	-	-	-	-	-
TCONS_01164393	XLOC_664409	lincRNA	chr10	15808752	15808951	15811230	15811262	-	-	-	-	-	-	-	-	-	-	-	-	-	-
TCONS_01172177	XLOC_679094	lincRNA	chr10	36117577	36117876	36119101	36119232	-	-	-	-	-	-	-	-	-	-	-	-	-	-
TCONS_01188549	XLOC_596617	lincRNA	chr10	3357649	3358895	3363968	3364874	-	-	-	-	-	-	-	-	-	-	-	-	-	-
TCONS_01196184	XLOC_619566	lincRNA	chr10	35428513	35428651	35457050	35457112	-	-	-	-	-	-	-	-	-	-	-	-	-	-
TCONS_01196236	XLOC_619676	lincRNA	chr10	35522730	35523351	35523765	35524456	-	-	-	-	-	-	-	-	-	-	-	-	-	-
TCONS_01202683	XLOC_638803	intronic_lncRNA	chr10	59387537	59389626	59389931	59390522	-	-	-	-	-	-	-	-	-	-	-	-	-	-
TCONS_01253279	XLOC_694142	intronic_lncRNA	chr10	56195645	56196083	56196378	56196755	-	-	-	-	-	-	-	-	-	-	-	-	-	-
TCONS_01259770	XLOC_642509	lincRNA	chr10	65994739	65995053	66012330	66014785	-	-	-	-	-	-	-	-	-	-	-	-	-	-
TCONS_01259952	XLOC_652668	lincRNA	chr10	765145	765316	867683	867791	1007621	1007941	-	-	-	-	-	-	-	-	-	-	-	-
TCONS_01260133	XLOC_663351	lincRNA	chr10	13666765	13669173	13736677	13736737	13737245	13737355	-	-	-	-	-	-	-	-	-	-	-	-
TCONS_01260191	XLOC_664557	intronic_lncRNA	chr10	16049612	16050783	16051075	16052944	-	-	-	-	-	-	-	-	-	-	-	-	-	-
TCONS_01270661	XLOC_691948	anti-sense_lncRNA	chr10	53214846	53215697	53222668	53222732	53223843	53223940	53334320	53334461	-	-	-	-	-	-	-	-	-	-
TCONS_01270663	XLOC_691948	anti-sense_lncRNA	chr10	53214846	53215697	53216175	53216226	53222668	53222732	53223843	53223940	53334320	53334461	-	-	-	-	-	-	-	-
TCONS_01277379	XLOC_716371	lincRNA	chr11	3481654	3481777	3482776	3482833	3483019	3483414	-	-	-	-	-	-	-	-	-	-	-	-
TCONS_01279494	XLOC_719591	intronic_lncRNA	chr11	8569250	8569653	8569967	8570340	-	-	-	-	-	-	-	-	-	-	-	-	-	-
TCONS_01281341	XLOC_721850	lincRNA	chr11	14651982	14655380	14655666	14659697	-	-	-	-	-	-	-	-	-	-	-	-	-	-
TCONS_01281637	XLOC_722186	lincRNA	chr11	15775932	15776285	15778098	15778158	-	-	-	-	-	-	-	-	-	-	-	-	-	-
TCONS_01281705	XLOC_722257	intronic_lncRNA	chr11	15862285	15862712	15862820	15862859	-	-	-	-	-	-	-	-	-	-	-	-	-	-
TCONS_01284140	XLOC_726147	lincRNA	chr11	22320057	22320279	22321089	22321682	-	-	-	-	-	-	-	-	-	-	-	-	-	-
TCONS_01295676	XLOC_746891	lincRNA	chr11	51015217	51016595	51022414	51022770	-	-	-	-	-	-	-	-	-	-	-	-	-	-
TCONS_01314542	XLOC_779215	intronic_lncRNA	chr11	9606466	9610004	9610288	9612455	-	-	-	-	-	-	-	-	-	-	-	-	-	-
TCONS_01316367	XLOC_781577	lincRNA	chr11	14710097	14710192	14710284	14710644	-	-	-	-	-	-	-	-	-	-	-	-	-	-
TCONS_01318045	XLOC_784106	lincRNA	chr11	18740586	18741228	18858029	18858149	18860021	18860351	-	-	-	-	-	-	-	-	-	-	-	-
TCONS_01320145	XLOC_787624	lincRNA	chr11	24671450	24671525	24672155	24672369	-	-	-	-	-	-	-	-	-	-	-	-	-	-
TCONS_01320163	XLOC_787624	lincRNA	chr11	24743652	24743825	24760110	24760136	-	-	-	-	-	-	-	-	-	-	-	-	-	-
TCONS_01331998	XLOC_808334	lincRNA	chr11	52518682	52520324	52521003	52521183	-	-	-	-	-	-	-	-	-	-	-	-	-	-
TCONS_01343957	XLOC_829941	lincRNA	chr11	81787655	81790351	81799014	81799494	-	-	-	-	-	-	-	-	-	-	-	-	-	-
TCONS_01344091	XLOC_830186	lincRNA	chr11	81987640	81987716	81989238	81989432	-	-	-	-	-	-	-	-	-	-	-	-	-	-
TCONS_01348127	XLOC_716371	lincRNA	chr11	3481586	3481777	3482773	3482833	3483019	3483134	-	-	-	-	-	-	-	-	-	-	-	-
TCONS_01349690	XLOC_719394	lincRNA	chr11	8225403	8225679	8226030	8226463	-	-	-	-	-	-	-	-	-	-	-	-	-	-
TCONS_01371353	XLOC_763571	lincRNA	chr11	72885933	72888211	72888528	72893594	-	-	-	-	-	-	-	-	-	-	-	-	-	-
TCONS_01377093	XLOC_775599	lincRNA	chr11	3471751	3471857	3472001	3472769	-	-	-	-	-	-	-	-	-	-	-	-	-	-
TCONS_01401110	XLOC_824117	lincRNA	chr11	73782822	73783841	73784422	73788650	-	-	-	-	-	-	-	-	-	-	-	-	-	-
TCONS_01404946	XLOC_830681	lincRNA	chr11	82709296	82712290	82712437	82714489	-	-	-	-	-	-	-	-	-	-	-	-	-	-
TCONS_01407352	XLOC_716371	lincRNA	chr11	3481654	3481777	3482776	3482833	3483546	3484035	-	-	-	-	-	-	-	-	-	-	-	-
TCONS_01427062	XLOC_780746	lincRNA	chr11	12763016	12763739	12764174	12764329	-	-	-	-	-	-	-	-	-	-	-	-	-	-
TCONS_01428514	XLOC_784106	lincRNA	chr11	18857436	18858149	18860021	18860430	-	-	-	-	-	-	-	-	-	-	-	-	-	-
TCONS_01440648	XLOC_830201	lincRNA	chr11	82053364	82055175	82058084	82058440	-	-	-	-	-	-	-	-	-	-	-	-	-	-
TCONS_01455603	XLOC_772895	intronic_lncRNA	chr11	86614257	86615901	86616294	86617745	-	-	-	-	-	-	-	-	-	-	-	-	-	-
TCONS_01467907	XLOC_826240	lincRNA	chr11	77858857	77859870	77860163	77867457	-	-	-	-	-	-	-	-	-	-	-	-	-	-
TCONS_01473419	XLOC_779514	lincRNA	chr11	10975913	10976069	11037891	11038004	11045391	11045512	-	-	-	-	-	-	-	-	-	-	-	-
TCONS_01492397	XLOC_842900	lincRNA	chr12	9033410	9033433	9033790	9034504	-	-	-	-	-	-	-	-	-	-	-	-	-	-
TCONS_01496091	XLOC_848803	lincRNA	chr12	19493682	19494687	19495193	19498025	-	-	-	-	-	-	-	-	-	-	-	-	-	-
TCONS_01501304	XLOC_857284	lincRNA	chr12	32823284	32823685	32824557	32826398	-	-	-	-	-	-	-	-	-	-	-	-	-	-
TCONS_01501951	XLOC_858405	lincRNA	chr12	34295854	34296059	34296416	34301000	-	-	-	-	-	-	-	-	-	-	-	-	-	-
TCONS_01505635	XLOC_864359	intronic_lncRNA	chr12	44174719	44174936	44175247	44175414	-	-	-	-	-	-	-	-	-	-	-	-	-	-
TCONS_01508140	XLOC_867974	anti-sense_lncRNA	chr12	50874718	50874978	50925160	50933726	-	-	-	-	-	-	-	-	-	-	-	-	-	-
TCONS_01508472	XLOC_868277	anti-sense_lncRNA	chr12	51642670	51643955	51644457	51646650	-	-	-	-	-	-	-	-	-	-	-	-	-	-
TCONS_01510657	XLOC_871763	lincRNA	chr12	57574156	57574967	57575020	57576382	-	-	-	-	-	-	-	-	-	-	-	-	-	-
TCONS_01517580	XLOC_883241	lincRNA	chr12	10782190	10782356	10789655	10789997	-	-	-	-	-	-	-	-	-	-	-	-	-	-
TCONS_01529573	XLOC_903616	lincRNA	chr12	45147638	45148003	45148493	45148563	45150316	45151034	-	-	-	-	-	-	-	-	-	-	-	-
TCONS_01531530	XLOC_906405	anti-sense_lncRNA	chr12	51098836	51099490	51182934	51184326	-	-	-	-	-	-	-	-	-	-	-	-	-	-
TCONS_01532765	XLOC_908303	lincRNA	chr12	54621321	54621849	54630561	54630683	54631912	54632050	54662564	54662746	54665406	54665623	-	-	-	-	-	-	-	-
TCONS_01551086	XLOC_864374	intronic_lncRNA	chr12	44185717	44186169	44186387	44186404	-	-	-	-	-	-	-	-	-	-	-	-	-	-
TCONS_01551610	XLOC_865419	intronic_lncRNA	chr12	45860482	45863534	45863917	45865337	-	-	-	-	-	-	-	-	-	-	-	-	-	-
TCONS_01552362	XLOC_866715	anti-sense_lncRNA	chr12	48193525	48193720	48197314	48197358	-	-	-	-	-	-	-	-	-	-	-	-	-	-
TCONS_01570200	XLOC_903771	intronic_lncRNA	chr12	45419481	45419644	45419956	45420130	-	-	-	-	-	-	-	-	-	-	-	-	-	-
TCONS_01586721	XLOC_867988	lincRNA	chr12	50896222	50896778	50897013	50897440	-	-	-	-	-	-	-	-	-	-	-	-	-	-
TCONS_01586774	XLOC_868019	anti-sense_lncRNA	chr12	51030638	51030754	51086448	51087549	-	-	-	-	-	-	-	-	-	-	-	-	-	-
TCONS_01586780	XLOC_868025	anti-sense_lncRNA	chr12	51035513	51035610	51091283	51092058	-	-	-	-	-	-	-	-	-	-	-	-	-	-
TCONS_01586785	XLOC_868033	lincRNA	chr12	51055796	51058111	51058209	51063352	-	-	-	-	-	-	-	-	-	-	-	-	-	-
TCONS_01591858	XLOC_883125	lincRNA	chr12	10688664	10690280	10699781	10700198	-	-	-	-	-	-	-	-	-	-	-	-	-	-
TCONS_01599707	XLOC_906420	anti-sense_lncRNA	chr12	51157039	51157500	51168363	51169198	-	-	-	-	-	-	-	-	-	-	-	-	-	-
TCONS_01599709	XLOC_906315	anti-sense_lncRNA	chr12	51158522	51160539	51179541	51180665	-	-	-	-	-	-	-	-	-	-	-	-	-	-
TCONS_01600456	XLOC_908303	lincRNA	chr12	54621510	54621849	54630561	54630683	54631912	54632054	-	-	-	-	-	-	-	-	-	-	-	-
TCONS_01600729	XLOC_909004	lincRNA	chr12	55894453	55896917	55897657	55897807	55898335	55898481	-	-	-	-	-	-	-	-	-	-	-	-
TCONS_01600730	XLOC_909004	lincRNA	chr12	55896930	55897807	55898335	55898902	-	-	-	-	-	-	-	-	-	-	-	-	-	-
TCONS_01605582	XLOC_845894	intronic_lncRNA	chr12	14108163	14109917	14110059	14111874	-	-	-	-	-	-	-	-	-	-	-	-	-	-
TCONS_01606655	XLOC_849256	lincRNA	chr12	20155980	20156116	20156576	20156710	-	-	-	-	-	-	-	-	-	-	-	-	-	-
TCONS_01612196	XLOC_868019	anti-sense_lncRNA	chr12	51029116	51030948	51086633	51088530	-	-	-	-	-	-	-	-	-	-	-	-	-	-
TCONS_01627665	XLOC_864662	anti-sense_lncRNA	chr12	44768946	44775127	44777882	44777889	-	-	-	-	-	-	-	-	-	-	-	-	-	-
TCONS_01645958	XLOC_920385	lincRNA	chr13	3862070	3862342	3864859	3865698	-	-	-	-	-	-	-	-	-	-	-	-	-	-
TCONS_01649689	XLOC_926634	lincRNA	chr13	13384404	13384881	13412769	13412975	-	-	-	-	-	-	-	-	-	-	-	-	-	-
TCONS_01655362	XLOC_935715	lincRNA	chr13	28517581	28517763	28518086	28518968	-	-	-	-	-	-	-	-	-	-	-	-	-	-
TCONS_01656536	XLOC_937396	lincRNA	chr13	30960565	30963361	30976007	30977173	-	-	-	-	-	-	-	-	-	-	-	-	-	-
TCONS_01665822	XLOC_952041	lincRNA	chr13	58110408	58112094	58112241	58112466	-	-	-	-	-	-	-	-	-	-	-	-	-	-
TCONS_01671835	XLOC_961916	anti-sense_lncRNA	chr13	73209790	73209922	73210655	73210876	73219785	73220063	-	-	-	-	-	-	-	-	-	-	-	-
TCONS_01687336	XLOC_987645	lincRNA	chr13	108776447	108776646	108776879	108777044	-	-	-	-	-	-	-	-	-	-	-	-	-	-
TCONS_01692031	XLOC_995877	lincRNA	chr13	119044939	119045115	119121286	119121802	-	-	-	-	-	-	-	-	-	-	-	-	-	-
TCONS_01693553	XLOC_998208	lincRNA	chr13	121977033	121978770	121984148	121984346	-	-	-	-	-	-	-	-	-	-	-	-	-	-
TCONS_01698085	XLOC_1005815	lincRNA	chr13	131689855	131690080	131690328	131691108	-	-	-	-	-	-	-	-	-	-	-	-	-	-
TCONS_01698828	XLOC_1006854	lincRNA	chr13	133668260	133668460	133722180	133722432	-	-	-	-	-	-	-	-	-	-	-	-	-	-
TCONS_01699259	XLOC_1007583	anti-sense_lncRNA	chr13	134684946	134685347	134685499	134687423	-	-	-	-	-	-	-	-	-	-	-	-	-	-
TCONS_01705011	XLOC_1016989	lincRNA	chr13	150023918	150024025	150025084	150025384	-	-	-	-	-	-	-	-	-	-	-	-	-	-
TCONS_01707018	XLOC_1020651	lincRNA	chr13	154340521	154340669	154342646	154342740	154567698	154567749	154715370	154719960	-	-	-	-	-	-	-	-	-	-
TCONS_01707020	XLOC_1020651	lincRNA	chr13	154387339	154388419	154567698	154567749	154715370	154715443	154766052	154766144	154766896	154771810	-	-	-	-	-	-	-	-
TCONS_01726706	XLOC_1055485	lincRNA	chr13	200507726	200507888	200528425	200528503	200537939	200538391	-	-	-	-	-	-	-	-	-	-	-	-
TCONS_01728757	XLOC_1059023	lincRNA	chr13	204743660	204743889	204791287	204791312	-	-	-	-	-	-	-	-	-	-	-	-	-	-
TCONS_01729978	XLOC_1061146	lincRNA	chr13	207620706	207620946	207622872	207625356	-	-	-	-	-	-	-	-	-	-	-	-	-	-
TCONS_01730365	XLOC_1061826	lincRNA	chr13	208453803	208453817	208453941	208455559	-	-	-	-	-	-	-	-	-	-	-	-	-	-
TCONS_01732133	XLOC_1064536	lincRNA	chr13	212224866	212224962	212236562	212236770	-	-	-	-	-	-	-	-	-	-	-	-	-	-
TCONS_01736255	XLOC_1071760	lincRNA	chr13	4987970	4989926	4991183	4991517	-	-	-	-	-	-	-	-	-	-	-	-	-	-
TCONS_01745425	XLOC_1087038	lincRNA	chr13	27043543	27043775	27046131	27046841	-	-	-	-	-	-	-	-	-	-	-	-	-	-
TCONS_01746371	XLOC_1088505	lincRNA	chr13	29795166	29795862	29833735	29834050	-	-	-	-	-	-	-	-	-	-	-	-	-	-
TCONS_01752515	XLOC_1097220	lincRNA	chr13	46441244	46441665	46444883	46445261	-	-	-	-	-	-	-	-	-	-	-	-	-	-
TCONS_01757614	XLOC_1105690	lincRNA	chr13	58224333	58224899	58224982	58225440	-	-	-	-	-	-	-	-	-	-	-	-	-	-
TCONS_01762021	XLOC_1111872	lincRNA	chr13	67089980	67090801	67090958	67091635	-	-	-	-	-	-	-	-	-	-	-	-	-	-
TCONS_01771941	XLOC_1127586	lincRNA	chr13	91125893	91127762	91128676	91130087	-	-	-	-	-	-	-	-	-	-	-	-	-	-
TCONS_01772051	XLOC_1127717	anti-sense_lncRNA	chr13	91476243	91477397	91478161	91478377	-	-	-	-	-	-	-	-	-	-	-	-	-	-
TCONS_01785916	XLOC_1152390	lincRNA	chr13	121695705	121696384	121708333	121708582	-	-	-	-	-	-	-	-	-	-	-	-	-	-
TCONS_01785999	XLOC_1152418	lincRNA	chr13	121754864	121758171	121758467	121759481	-	-	-	-	-	-	-	-	-	-	-	-	-	-
TCONS_01790641	XLOC_1160370	lincRNA	chr13	132191124	132191277	132192107	132192164	-	-	-	-	-	-	-	-	-	-	-	-	-	-
TCONS_01795877	XLOC_1168993	lincRNA	chr13	145778797	145783108	145783381	145786362	-	-	-	-	-	-	-	-	-	-	-	-	-	-
TCONS_01796538	XLOC_1169999	anti-sense_lncRNA	chr13	147718322	147720514	147720592	147720642	-	-	-	-	-	-	-	-	-	-	-	-	-	-
TCONS_01823759	XLOC_1218041	intronic_lncRNA	chr13	210463527	210464145	210466236	210466727	-	-	-	-	-	-	-	-	-	-	-	-	-	-
TCONS_01843651	XLOC_942630	lincRNA	chr13	40536835	40537627	40539104	40540180	-	-	-	-	-	-	-	-	-	-	-	-	-	-
TCONS_01845962	XLOC_947314	anti-sense_lncRNA	chr13	49987791	49989621	49989707	49998545	-	-	-	-	-	-	-	-	-	-	-	-	-	-
TCONS_01862526	XLOC_980808	intronic_lncRNA	chr13	100643989	100647702	100647917	100654476	-	-	-	-	-	-	-	-	-	-	-	-	-	-
TCONS_01892843	XLOC_1038707	lincRNA	chr13	179512100	179512162	179517447	179517517	179535147	179535188	179560862	179561158	-	-	-	-	-	-	-	-	-	-
TCONS_01897753	XLOC_1047724	lincRNA	chr13	191445635	191445901	191502875	191502920	191556934	191580308	-	-	-	-	-	-	-	-	-	-	-	-
TCONS_01902910	XLOC_1058674	lincRNA	chr13	204169167	204169237	204189763	204190401	-	-	-	-	-	-	-	-	-	-	-	-	-	-
TCONS_01922988	XLOC_1097220	lincRNA	chr13	46887066	46888422	46973772	46973933	-	-	-	-	-	-	-	-	-	-	-	-	-	-
TCONS_01927052	XLOC_1105651	intronic_lncRNA	chr13	58013500	58013835	58014005	58014110	-	-	-	-	-	-	-	-	-	-	-	-	-	-
TCONS_01939028	XLOC_1127713	intronic_lncRNA	chr13	91465621	91468189	91473296	91473449	-	-	-	-	-	-	-	-	-	-	-	-	-	-
TCONS_01943298	XLOC_1136141	lincRNA	chr13	101742753	101742834	101755129	101755342	-	-	-	-	-	-	-	-	-	-	-	-	-	-
TCONS_01955202	XLOC_1160536	intronic_lncRNA	chr13	132780995	132781457	132784033	132784064	-	-	-	-	-	-	-	-	-	-	-	-	-	-
TCONS_01959633	XLOC_1169225	lincRNA	chr13	146007779	146009631	146013421	146014125	-	-	-	-	-	-	-	-	-	-	-	-	-	-
TCONS_01959979	XLOC_1169847	lincRNA	chr13	147314217	147315604	147315926	147316538	-	-	-	-	-	-	-	-	-	-	-	-	-	-
TCONS_01982982	XLOC_1216555	lincRNA	chr13	208585680	208585808	208586550	208586643	-	-	-	-	-	-	-	-	-	-	-	-	-	-
TCONS_01997373	XLOC_942121	lincRNA	chr13	39343950	39344510	39344684	39345419	-	-	-	-	-	-	-	-	-	-	-	-	-	-
TCONS_02011004	XLOC_985587	lincRNA	chr13	106386536	106386591	106473821	106474132	-	-	-	-	-	-	-	-	-	-	-	-	-	-
TCONS_02019356	XLOC_1013423	intronic_lncRNA	chr13	142907571	142907675	142907872	142908344	-	-	-	-	-	-	-	-	-	-	-	-	-	-
TCONS_02021959	XLOC_1020651	lincRNA	chr13	154340588	154340669	154342646	154342740	154567698	154567749	154715370	154715443	154766055	154766144	154766896	154784758	-	-	-	-	-	-
TCONS_02033759	XLOC_1061146	lincRNA	chr13	207620882	207620946	207623035	207625232	-	-	-	-	-	-	-	-	-	-	-	-	-	-
TCONS_02062106	XLOC_1141753	lincRNA	chr13	108850596	108851707	108853315	108853854	-	-	-	-	-	-	-	-	-	-	-	-	-	-
TCONS_02067245	XLOC_1159131	lincRNA	chr13	130015792	130016559	130020948	130021036	-	-	-	-	-	-	-	-	-	-	-	-	-	-
TCONS_02069128	XLOC_1166041	lincRNA	chr13	140341372	140341793	140344473	140349175	-	-	-	-	-	-	-	-	-	-	-	-	-	-
TCONS_02096680	XLOC_952101	lincRNA	chr13	58357138	58358411	58382101	58383520	-	-	-	-	-	-	-	-	-	-	-	-	-	-
TCONS_02102047	XLOC_974494	lincRNA	chr13	92400461	92401876	92419077	92419374	-	-	-	-	-	-	-	-	-	-	-	-	-	-
TCONS_02120330	XLOC_1047724	lincRNA	chr13	191311181	191311495	191355234	191355282	191421166	191421236	191502875	191502920	191556934	191569638	-	-	-	-	-	-	-	-
TCONS_02129926	XLOC_1089763	lincRNA	chr13	32071365	32071636	32072394	32073396	-	-	-	-	-	-	-	-	-	-	-	-	-	-
TCONS_02131364	XLOC_1093723	lincRNA	chr13	40677734	40679024	40679906	40680066	40684736	40691292	-	-	-	-	-	-	-	-	-	-	-	-
TCONS_02165723	XLOC_933336	intronic_lncRNA	chr13	24044619	24047992	24048052	24048437	-	-	-	-	-	-	-	-	-	-	-	-	-	-
TCONS_02169671	XLOC_985793	anti-sense_lncRNA	chr13	106751061	106755612	106763935	106764018	-	-	-	-	-	-	-	-	-	-	-	-	-	-
TCONS_02171427	XLOC_1020651	lincRNA	chr13	154340410	154340669	154342646	154344447	-	-	-	-	-	-	-	-	-	-	-	-	-	-
TCONS_02171442	XLOC_1020651	lincRNA	chr13	154340438	154340669	154342646	154342740	154567698	154567749	154715370	154715443	154724840	154729873	-	-	-	-	-	-	-	-
TCONS_02171536	XLOC_1020651	lincRNA	chr13	154582858	154583696	154584066	154587078	-	-	-	-	-	-	-	-	-	-	-	-	-	-
TCONS_02171582	XLOC_1020651	lincRNA	chr13	154755360	154761211	154766052	154766144	154766896	154771810	-	-	-	-	-	-	-	-	-	-	-	-
TCONS_02171877	XLOC_1030414	anti-sense_lncRNA	chr13	166979592	166982259	166984811	166986467	-	-	-	-	-	-	-	-	-	-	-	-	-	-
TCONS_02172617	XLOC_1047724	lincRNA	chr13	191443677	191446017	191502875	191502920	191556934	191559757	-	-	-	-	-	-	-	-	-	-	-	-
TCONS_02176930	XLOC_1175421	lincRNA	chr13	155773224	155777523	155777618	155777795	-	-	-	-	-	-	-	-	-	-	-	-	-	-
TCONS_02179759	XLOC_926020	intronic_lncRNA	chr13	12064886	12067243	12067387	12070301	-	-	-	-	-	-	-	-	-	-	-	-	-	-
TCONS_02182121	XLOC_944303	lincRNA	chr13	44033357	44034867	44036168	44037794	-	-	-	-	-	-	-	-	-	-	-	-	-	-
TCONS_02184161	XLOC_979009	intronic_lncRNA	chr13	98092399	98092442	98092663	98097004	-	-	-	-	-	-	-	-	-	-	-	-	-	-
TCONS_02186922	XLOC_1020651	lincRNA	chr13	154340410	154340669	154567698	154572882	-	-	-	-	-	-	-	-	-	-	-	-	-	-
TCONS_02186923	XLOC_1020651	lincRNA	chr13	154340410	154340669	154342646	154342740	154567698	154572882	-	-	-	-	-	-	-	-	-	-	-	-
TCONS_02186927	XLOC_1020651	lincRNA	chr13	154340521	154340669	154342646	154342740	154567698	154567749	154679441	154694570	-	-	-	-	-	-	-	-	-	-
TCONS_02186947	XLOC_1020651	lincRNA	chr13	154565321	154567749	154570087	154575624	-	-	-	-	-	-	-	-	-	-	-	-	-	-
TCONS_02188484	XLOC_1047724	lincRNA	chr13	191322376	191322921	191355234	191355282	191421166	191421236	191502875	191502920	191556934	191558018	-	-	-	-	-	-	-	-
TCONS_02190674	XLOC_1089333	intronic_lncRNA	chr13	31179966	31187405	31187509	31189355	-	-	-	-	-	-	-	-	-	-	-	-	-	-
TCONS_02193097	XLOC_1153994	intronic_lncRNA	chr13	124522838	124525243	124569286	124570048	-	-	-	-	-	-	-	-	-	-	-	-	-	-
TCONS_02203193	XLOC_1020651	lincRNA	chr13	154340521	154340669	154342646	154342740	154567698	154567749	154582187	154582812	-	-	-	-	-	-	-	-	-	-
TCONS_02203195	XLOC_1020651	lincRNA	chr13	154340521	154340669	154342646	154342740	154567698	154567749	154635499	154637234	-	-	-	-	-	-	-	-	-	-
TCONS_02203202	XLOC_1020651	lincRNA	chr13	154340521	154340669	154342646	154342740	154567698	154567749	154715370	154715443	154737898	154740842	-	-	-	-	-	-	-	-
TCONS_02203332	XLOC_1020651	lincRNA	chr13	154715260	154715443	154766052	154775318	-	-	-	-	-	-	-	-	-	-	-	-	-	-
TCONS_02203970	XLOC_1047724	lincRNA	chr13	191340571	191341131	191355234	191355282	191421166	191421236	191502875	191502920	191556934	191560899	-	-	-	-	-	-	-	-
TCONS_02204186	XLOC_1058674	lincRNA	chr13	204167745	204169281	204225130	204227539	-	-	-	-	-	-	-	-	-	-	-	-	-	-
TCONS_02223233	XLOC_1234327	lincRNA	chr14	240557	240833	244871	245891	-	-	-	-	-	-	-	-	-	-	-	-	-	-
TCONS_02232229	XLOC_1250232	intronic_lncRNA	chr14	23979170	23979442	23988397	23988565	-	-	-	-	-	-	-	-	-	-	-	-	-	-
TCONS_02240785	XLOC_1263902	intronic_lncRNA	chr14	43708731	43709522	43710277	43715044	-	-	-	-	-	-	-	-	-	-	-	-	-	-
TCONS_02248875	XLOC_1276749	lincRNA	chr14	65670633	65671360	65679934	65680205	-	-	-	-	-	-	-	-	-	-	-	-	-	-
TCONS_02251838	XLOC_1281613	lincRNA	chr14	72879615	72879868	72913927	72914044	72914155	72914431	-	-	-	-	-	-	-	-	-	-	-	-
TCONS_02257560	XLOC_1289774	lincRNA	chr14	87727219	87727400	87733906	87734100	87734348	87736505	-	-	-	-	-	-	-	-	-	-	-	-
TCONS_02277763	XLOC_1323043	lincRNA	chr14	133316468	133317052	133319135	133319190	133322283	133323242	-	-	-	-	-	-	-	-	-	-	-	-
TCONS_02288559	XLOC_1340690	lincRNA	chr14	6793063	6793416	6795728	6795954	-	-	-	-	-	-	-	-	-	-	-	-	-	-
TCONS_02301978	XLOC_1363353	lincRNA	chr14	38684753	38684971	38686726	38686779	-	-	-	-	-	-	-	-	-	-	-	-	-	-
TCONS_02301980	XLOC_1363353	lincRNA	chr14	38686738	38687119	38689567	38689679	-	-	-	-	-	-	-	-	-	-	-	-	-	-
TCONS_02302211	XLOC_1363774	lincRNA	chr14	39464569	39469695	39473101	39473431	-	-	-	-	-	-	-	-	-	-	-	-	-	-
TCONS_02306057	XLOC_1370071	lincRNA	chr14	49653772	49655240	49656150	49656399	49657334	49657368	-	-	-	-	-	-	-	-	-	-	-	-
TCONS_02317312	XLOC_1388148	lincRNA	chr14	76919779	76920151	76962937	76963126	-	-	-	-	-	-	-	-	-	-	-	-	-	-
TCONS_02317600	XLOC_1388632	lincRNA	chr14	77936521	77938644	77941383	77941526	-	-	-	-	-	-	-	-	-	-	-	-	-	-
TCONS_02330922	XLOC_1411136	lincRNA	chr14	110166156	110171317	110173460	110173802	-	-	-	-	-	-	-	-	-	-	-	-	-	-
TCONS_02333461	XLOC_1415404	lincRNA	chr14	117197390	117197545	117198369	117198712	-	-	-	-	-	-	-	-	-	-	-	-	-	-
TCONS_02335398	XLOC_1418708	lincRNA	chr14	121795555	121796252	121796679	121796894	-	-	-	-	-	-	-	-	-	-	-	-	-	-
TCONS_02335565	XLOC_1419047	intronic_lncRNA	chr14	122465575	122465853	122466158	122466193	-	-	-	-	-	-	-	-	-	-	-	-	-	-
TCONS_02339035	XLOC_1424677	lincRNA	chr14	130374720	130375039	130378180	130378304	130385861	130385916	130387120	130387325	130389476	130389683	-	-	-	-	-	-	-	-
TCONS_02354134	XLOC_1242607	lincRNA	chr14	13590736	13590915	13658285	13658364	-	-	-	-	-	-	-	-	-	-	-	-	-	-
TCONS_02355077	XLOC_1244308	lincRNA	chr14	16308989	16309022	16309649	16309994	-	-	-	-	-	-	-	-	-	-	-	-	-	-
TCONS_02361089	XLOC_1257250	intronic_lncRNA	chr14	32925267	32925807	32929267	32929483	-	-	-	-	-	-	-	-	-	-	-	-	-	-
TCONS_02394391	XLOC_1322114	lincRNA	chr14	132425832	132425937	132427444	132427903	-	-	-	-	-	-	-	-	-	-	-	-	-	-
TCONS_02395083	XLOC_1323043	lincRNA	chr14	133316468	133317052	133319135	133319190	133338078	133338860	-	-	-	-	-	-	-	-	-	-	-	-
TCONS_02399161	XLOC_1331035	lincRNA	chr14	146042354	146044570	146045224	146048049	-	-	-	-	-	-	-	-	-	-	-	-	-	-
TCONS_02418888	XLOC_1372374	anti-sense_lncRNA	chr14	54252235	54254206	54254337	54257075	-	-	-	-	-	-	-	-	-	-	-	-	-	-
TCONS_02441704	XLOC_1415808	lincRNA	chr14	117886429	117886513	117890492	117890621	-	-	-	-	-	-	-	-	-	-	-	-	-	-
TCONS_02446275	XLOC_1425075	lincRNA	chr14	130589834	130590500	130591859	130593785	-	-	-	-	-	-	-	-	-	-	-	-	-	-
TCONS_02449915	XLOC_1432745	anti-sense_lncRNA	chr14	142279933	142288085	142289101	142289904	-	-	-	-	-	-	-	-	-	-	-	-	-	-
TCONS_02457636	XLOC_1243234	lincRNA	chr14	14708196	14708282	14708443	14708773	-	-	-	-	-	-	-	-	-	-	-	-	-	-
TCONS_02478535	XLOC_1308776	lincRNA	chr14	111769150	111769266	111883996	111884121	-	-	-	-	-	-	-	-	-	-	-	-	-	-
TCONS_02495191	XLOC_1360931	anti-sense_lncRNA	chr14	35141090	35142626	35143535	35145148	-	-	-	-	-	-	-	-	-	-	-	-	-	-
TCONS_02499490	XLOC_1372496	lincRNA	chr14	54547556	54547851	54569776	54569847	-	-	-	-	-	-	-	-	-	-	-	-	-	-
TCONS_02502222	XLOC_1379909	lincRNA	chr14	65812761	65813405	65814445	65817289	-	-	-	-	-	-	-	-	-	-	-	-	-	-
TCONS_02511419	XLOC_1407139	lincRNA	chr14	105566102	105566554	105566736	105566854	-	-	-	-	-	-	-	-	-	-	-	-	-	-
TCONS_02529396	XLOC_1256906	lincRNA	chr14	32252912	32256782	32258589	32259612	-	-	-	-	-	-	-	-	-	-	-	-	-	-
TCONS_02560946	XLOC_1374717	lincRNA	chr14	58233912	58234070	58239793	58240428	-	-	-	-	-	-	-	-	-	-	-	-	-	-
TCONS_02572541	XLOC_1415404	anti-sense_lncRNA	chr14	117197273	117197545	117198369	117198409	117198768	117199346	-	-	-	-	-	-	-	-	-	-	-	-
TCONS_02576922	XLOC_1432745	anti-sense_lncRNA	chr14	142279933	142288085	142289025	142289904	-	-	-	-	-	-	-	-	-	-	-	-	-	-
TCONS_02582229	XLOC_1268642	lincRNA	chr14	51170129	51171059	51172008	51173494	-	-	-	-	-	-	-	-	-	-	-	-	-	-
TCONS_02586779	XLOC_1372374	anti-sense_lncRNA	chr14	54252112	54252285	54254037	54254206	54254337	54257074	-	-	-	-	-	-	-	-	-	-	-	-
TCONS_02587037	XLOC_1379855	anti-sense_lncRNA	chr14	65772823	65773010	65774828	65774890	-	-	-	-	-	-	-	-	-	-	-	-	-	-
TCONS_02587383	XLOC_1388643	anti-sense_lncRNA	chr14	78045414	78045579	78049342	78049495	78054417	78054842	-	-	-	-	-	-	-	-	-	-	-	-
TCONS_02587384	XLOC_1388778	anti-sense_lncRNA	chr14	78193496	78194089	78215044	78215139	78226875	78226971	-	-	-	-	-	-	-	-	-	-	-	-
TCONS_02594307	XLOC_1287258	intronic_lncRNA	chr14	81601991	81602372	81603039	81606143	-	-	-	-	-	-	-	-	-	-	-	-	-	-
TCONS_02598323	XLOC_1370185	anti-sense_lncRNA	chr14	50041132	50042389	50110811	50111088	-	-	-	-	-	-	-	-	-	-	-	-	-	-
TCONS_02607954	XLOC_1331605	anti-sense_lncRNA	chr14	146931088	146931529	146938098	146938250	146938976	146939647	-	-	-	-	-	-	-	-	-	-	-	-
TCONS_02626182	XLOC_1453427	lincRNA	chr15	8049158	8056238	8057374	8066810	-	-	-	-	-	-	-	-	-	-	-	-	-	-
TCONS_02628937	XLOC_1458216	lincRNA	chr15	15401019	15401449	15545459	15549433	-	-	-	-	-	-	-	-	-	-	-	-	-	-
TCONS_02631507	XLOC_1462120	lincRNA	chr15	21530123	21530753	21531034	21537309	-	-	-	-	-	-	-	-	-	-	-	-	-	-
TCONS_02637054	XLOC_1471964	lincRNA	chr15	35582931	35582957	35584357	35584660	-	-	-	-	-	-	-	-	-	-	-	-	-	-
TCONS_02654335	XLOC_1499970	intronic_lncRNA	chr15	75485317	75486132	75489029	75491151	-	-	-	-	-	-	-	-	-	-	-	-	-	-
TCONS_02658701	XLOC_1506982	lincRNA	chr15	87097250	87098429	87098832	87102734	-	-	-	-	-	-	-	-	-	-	-	-	-	-
TCONS_02673621	XLOC_1531955	lincRNA	chr15	127087931	127099257	127101181	127101562	-	-	-	-	-	-	-	-	-	-	-	-	-	-
TCONS_02680369	XLOC_1544626	lincRNA	chr15	144814291	144814491	144828967	144829046	-	-	-	-	-	-	-	-	-	-	-	-	-	-
TCONS_02682996	XLOC_1548889	lincRNA	chr15	152501032	152501342	152502846	152502962	152504258	152504399	152505461	152505708	-	-	-	-	-	-	-	-	-	-
TCONS_02688748	XLOC_1558369	lincRNA	chr15	8274646	8274843	8275153	8275942	-	-	-	-	-	-	-	-	-	-	-	-	-	-
TCONS_02706151	XLOC_1589339	intronic_lncRNA	chr15	53814481	53814654	53814966	53815057	-	-	-	-	-	-	-	-	-	-	-	-	-	-
TCONS_02719609	XLOC_1612956	intronic_lncRNA	chr15	88645680	88645985	88647643	88647804	-	-	-	-	-	-	-	-	-	-	-	-	-	-
TCONS_02719610	XLOC_1612956	intronic_lncRNA	chr15	88645681	88645985	88647848	88647863	-	-	-	-	-	-	-	-	-	-	-	-	-	-
TCONS_02719612	XLOC_1612960	anti-sense_lncRNA	chr15	88647955	88648013	88649510	88649602	88650735	88650806	-	-	-	-	-	-	-	-	-	-	-	-
TCONS_02719623	XLOC_1612986	anti-sense_lncRNA	chr15	88688466	88688589	88745813	88745965	-	-	-	-	-	-	-	-	-	-	-	-	-	-
TCONS_02720571	XLOC_1614492	lincRNA	chr15	90342101	90342615	90631641	90631757	-	-	-	-	-	-	-	-	-	-	-	-	-	-
TCONS_02721287	XLOC_1615787	lincRNA	chr15	92004061	92004346	92004729	92004805	-	-	-	-	-	-	-	-	-	-	-	-	-	-
TCONS_02723639	XLOC_1619320	intronic_lncRNA	chr15	96115223	96119681	96119827	96122935	-	-	-	-	-	-	-	-	-	-	-	-	-	-
TCONS_02731917	XLOC_1633614	intronic_lncRNA	chr15	118280408	118283536	118283851	118286133	-	-	-	-	-	-	-	-	-	-	-	-	-	-
TCONS_02737663	XLOC_1643588	intronic_lncRNA	chr15	133598031	133598349	133598660	133598977	-	-	-	-	-	-	-	-	-	-	-	-	-	-
TCONS_02741957	XLOC_1650947	lincRNA	chr15	144173171	144174015	144174119	144182617	-	-	-	-	-	-	-	-	-	-	-	-	-	-
TCONS_02741972	XLOC_1650954	lincRNA	chr15	144235219	144235526	144235813	144237344	-	-	-	-	-	-	-	-	-	-	-	-	-	-
TCONS_02745106	XLOC_1656210	lincRNA	chr15	154701731	154702462	154703803	154703992	-	-	-	-	-	-	-	-	-	-	-	-	-	-
TCONS_02765647	XLOC_1483768	intronic_lncRNA	chr15	51740554	51741190	51741466	51741878	-	-	-	-	-	-	-	-	-	-	-	-	-	-
TCONS_02807187	XLOC_1567467	lincRNA	chr15	22701526	22701608	22704358	22706513	-	-	-	-	-	-	-	-	-	-	-	-	-	-
TCONS_02815953	XLOC_1587815	lincRNA	chr15	50321642	50322288	50322802	50322930	50338487	50340218	-	-	-	-	-	-	-	-	-	-	-	-
TCONS_02818595	XLOC_1592366	lincRNA	chr15	57895583	57895680	57895861	57905272	-	-	-	-	-	-	-	-	-	-	-	-	-	-
TCONS_02824204	XLOC_1603692	lincRNA	chr15	73115444	73117301	73118536	73118686	-	-	-	-	-	-	-	-	-	-	-	-	-	-
TCONS_02840695	XLOC_1635382	intronic_lncRNA	chr15	121880574	121881288	121881500	121882729	-	-	-	-	-	-	-	-	-	-	-	-	-	-
TCONS_02842863	XLOC_1639414	lincRNA	chr15	128207093	128208603	128230377	128230474	-	-	-	-	-	-	-	-	-	-	-	-	-	-
TCONS_02856573	XLOC_1459414	intronic_lncRNA	chr15	16839318	16839467	16840398	16840550	16844245	16844540	-	-	-	-	-	-	-	-	-	-	-	-
TCONS_02856574	XLOC_1459414	intronic_lncRNA	chr15	16839318	16839467	16840398	16840550	16868433	16868543	-	-	-	-	-	-	-	-	-	-	-	-
TCONS_02857738	XLOC_1462652	anti-sense_lncRNA	chr15	22134852	22134894	22137025	22143487	-	-	-	-	-	-	-	-	-	-	-	-	-	-
TCONS_02862438	XLOC_1480841	lincRNA	chr15	47653333	47653477	47663019	47663149	47664005	47666054	-	-	-	-	-	-	-	-	-	-	-	-
TCONS_02870775	XLOC_1506982	lincRNA	chr15	87093671	87096607	87098285	87100383	-	-	-	-	-	-	-	-	-	-	-	-	-	-
TCONS_02871867	XLOC_1510434	lincRNA	chr15	92846651	92846738	92848894	92850327	-	-	-	-	-	-	-	-	-	-	-	-	-	-
TCONS_02873981	XLOC_1517922	lincRNA	chr15	103703734	103703767	103705327	103705496	-	-	-	-	-	-	-	-	-	-	-	-	-	-
TCONS_02878000	XLOC_1529336	lincRNA	chr15	122430518	122431561	122433467	122434336	-	-	-	-	-	-	-	-	-	-	-	-	-	-
TCONS_02889289	XLOC_1567467	lincRNA	chr15	22701531	22701608	22704358	22704507	22723449	22724662	-	-	-	-	-	-	-	-	-	-	-	-
TCONS_02905850	XLOC_1625060	lincRNA	chr15	104366462	104366508	104500894	104501074	104503455	104503486	-	-	-	-	-	-	-	-	-	-	-	-
TCONS_02905941	XLOC_1625060	lincRNA	chr15	104500599	104501074	104503455	104503537	-	-	-	-	-	-	-	-	-	-	-	-	-	-
TCONS_02909544	XLOC_1635727	lincRNA	chr15	122204546	122205207	122206497	122206560	-	-	-	-	-	-	-	-	-	-	-	-	-	-
TCONS_02937197	XLOC_1529336	anti-sense_lncRNA	chr15	122430519	122433599	122442818	122442867	122443169	122444131	-	-	-	-	-	-	-	-	-	-	-	-
TCONS_02968724	XLOC_1479154	lincRNA	chr15	44818246	44818375	44858789	44861010	-	-	-	-	-	-	-	-	-	-	-	-	-	-
TCONS_02971014	XLOC_1511223	anti-sense_lncRNA	chr15	93786394	93786715	93787488	93788759	-	-	-	-	-	-	-	-	-	-	-	-	-	-
TCONS_02974614	XLOC_1545718	lincRNA	chr15	147199909	147200971	147221927	147222010	147222500	147227202	-	-	-	-	-	-	-	-	-	-	-	-
TCONS_02975615	XLOC_1589128	intronic_lncRNA	chr15	53527400	53529262	53529446	53529955	-	-	-	-	-	-	-	-	-	-	-	-	-	-
TCONS_02976966	XLOC_1633277	lincRNA	chr15	117237223	117239134	117239582	117240057	-	-	-	-	-	-	-	-	-	-	-	-	-	-
TCONS_02979525	XLOC_1471667	intronic_lncRNA	chr15	34788862	34790190	34790502	34791719	-	-	-	-	-	-	-	-	-	-	-	-	-	-
TCONS_02995833	XLOC_1519019	intronic_lncRNA	chr15	106434853	106435242	106435453	106437774	-	-	-	-	-	-	-	-	-	-	-	-	-	-
TCONS_02997254	XLOC_1549940	anti-sense_lncRNA	chr15	154461795	154462503	154464686	154465100	-	-	-	-	-	-	-	-	-	-	-	-	-	-
TCONS_02997669	XLOC_1587815	lincRNA	chr15	50321580	50322288	50322802	50322930	50390997	50391621	-	-	-	-	-	-	-	-	-	-	-	-
TCONS_02998247	XLOC_1589180	intronic_lncRNA	chr15	53570604	53570776	53571091	53572037	-	-	-	-	-	-	-	-	-	-	-	-	-	-
TCONS_03021874	XLOC_1684186	lincRNA	chr16	29345935	29346149	29346378	29346885	-	-	-	-	-	-	-	-	-	-	-	-	-	-
TCONS_03028179	XLOC_1695086	lincRNA	chr16	44318551	44318848	44318937	44319748	-	-	-	-	-	-	-	-	-	-	-	-	-	-
TCONS_03030243	XLOC_1697794	intronic_lncRNA	chr16	48900738	48903484	48903680	48905105	-	-	-	-	-	-	-	-	-	-	-	-	-	-
TCONS_03032826	XLOC_1702239	lincRNA	chr16	54996934	54997104	54997510	54997665	-	-	-	-	-	-	-	-	-	-	-	-	-	-
TCONS_03043507	XLOC_1721458	lincRNA	chr16	78119271	78119531	78129587	78132102	-	-	-	-	-	-	-	-	-	-	-	-	-	-
TCONS_03047707	XLOC_1729101	lincRNA	chr16	2216	8574	15033	16089	-	-	-	-	-	-	-	-	-	-	-	-	-	-
TCONS_03068367	XLOC_1764040	lincRNA	chr16	48537665	48540164	48546348	48546488	-	-	-	-	-	-	-	-	-	-	-	-	-	-
TCONS_03082067	XLOC_1787330	anti-sense_lncRNA	chr16	77386116	77386472	77413058	77413174	77413523	77413746	-	-	-	-	-	-	-	-	-	-	-	-
TCONS_03088516	XLOC_1666895	lincRNA	chr16	5274319	5281551	5281773	5282234	-	-	-	-	-	-	-	-	-	-	-	-	-	-
TCONS_03096239	XLOC_1683625	lincRNA	chr16	28376972	28376992	28388713	28388869	28408306	28408468	28409578	28409707	28447328	28447439	28451703	28461953	-	-	-	-	-	-
TCONS_03096307	XLOC_1683625	lincRNA	chr16	28438894	28439458	28447328	28447439	28451703	28461953	-	-	-	-	-	-	-	-	-	-	-	-
TCONS_03103304	XLOC_1697557	lincRNA	chr16	48015655	48015792	48015975	48018286	-	-	-	-	-	-	-	-	-	-	-	-	-	-
TCONS_03105223	XLOC_1700730	lincRNA	chr16	52895803	52896447	52931560	52931695	52932991	52933109	-	-	-	-	-	-	-	-	-	-	-	-
TCONS_03121753	XLOC_1735634	lincRNA	chr16	9537589	9537767	9832185	9832440	-	-	-	-	-	-	-	-	-	-	-	-	-	-
TCONS_03132383	XLOC_1756765	lincRNA	chr16	37901582	37901683	37923799	37923954	-	-	-	-	-	-	-	-	-	-	-	-	-	-
TCONS_03152573	XLOC_1666894	lincRNA	chr16	5272143	5272169	5273050	5274019	-	-	-	-	-	-	-	-	-	-	-	-	-	-
TCONS_03161108	XLOC_1697557	lincRNA	chr16	48015507	48015792	48015975	48016045	48053510	48054267	-	-	-	-	-	-	-	-	-	-	-	-
TCONS_03181851	XLOC_1768367	lincRNA	chr16	55033207	55035357	55109192	55109348	-	-	-	-	-	-	-	-	-	-	-	-	-	-
TCONS_03185283	XLOC_1780491	lincRNA	chr16	69017364	69018061	69026569	69026720	-	-	-	-	-	-	-	-	-	-	-	-	-	-
TCONS_03193706	XLOC_1684302	lincRNA	chr16	29565227	29566139	29568143	29568312	29574307	29574564	-	-	-	-	-	-	-	-	-	-	-	-
TCONS_03208648	XLOC_1749846	lincRNA	chr16	29110373	29110492	29112553	29112646	29112726	29112837	29112954	29112992	29113575	29113637	-	-	-	-	-	-	-	-
TCONS_03220659	XLOC_1684302	lincRNA	chr16	29565606	29565966	29568143	29568712	29579889	29581164	-	-	-	-	-	-	-	-	-	-	-	-
TCONS_03223010	XLOC_1766854	anti-sense_lncRNA	chr16	52955584	52955804	53077211	53077279	53105402	53105553	-	-	-	-	-	-	-	-	-	-	-	-
TCONS_03226976	XLOC_1729041	intronic_lncRNA	chr16	86702859	86703620	86703692	86705528	-	-	-	-	-	-	-	-	-	-	-	-	-	-
TCONS_03245146	XLOC_1812002	lincRNA	chr17	20775228	20775546	20777329	20777973	-	-	-	-	-	-	-	-	-	-	-	-	-	-
TCONS_03256722	XLOC_1830640	intronic_lncRNA	chr17	49613307	49613507	49613750	49614582	-	-	-	-	-	-	-	-	-	-	-	-	-	-
TCONS_03257799	XLOC_1832572	lincRNA	chr17	52134554	52135079	52135193	52136187	-	-	-	-	-	-	-	-	-	-	-	-	-	-
TCONS_03258987	XLOC_1834502	lincRNA	chr17	55079697	55079735	55080357	55080839	-	-	-	-	-	-	-	-	-	-	-	-	-	-
TCONS_03271606	XLOC_1856133	anti-sense_lncRNA	chr17	14862468	14869849	15040302	15040389	-	-	-	-	-	-	-	-	-	-	-	-	-	-
TCONS_03276638	XLOC_1865308	lincRNA	chr17	29905844	29906022	29916710	29916756	-	-	-	-	-	-	-	-	-	-	-	-	-	-
TCONS_03281280	XLOC_1872856	lincRNA	chr17	42319564	42319655	42319767	42319893	-	-	-	-	-	-	-	-	-	-	-	-	-	-
TCONS_03286335	XLOC_1880893	intronic_lncRNA	chr17	55182020	55182328	55182446	55182611	-	-	-	-	-	-	-	-	-	-	-	-	-	-
TCONS_03292825	XLOC_1891917	lincRNA	chr17	69072625	69073888	69074675	69075195	-	-	-	-	-	-	-	-	-	-	-	-	-	-
TCONS_03318439	XLOC_1849872	lincRNA	chr17	6259725	6262976	6263270	6268545	-	-	-	-	-	-	-	-	-	-	-	-	-	-
TCONS_03328728	XLOC_1873015	intronic_lncRNA	chr17	42956338	42957821	42958314	42958636	-	-	-	-	-	-	-	-	-	-	-	-	-	-
TCONS_03330595	XLOC_1876767	lincRNA	chr17	49371566	49372474	49372640	49372665	-	-	-	-	-	-	-	-	-	-	-	-	-	-
TCONS_03357093	XLOC_1864145	lincRNA	chr17	27782170	27782265	27801394	27801462	27808938	27808979	-	-	-	-	-	-	-	-	-	-	-	-
TCONS_03359101	XLOC_1871560	lincRNA	chr17	40232517	40236057	40236211	40236995	-	-	-	-	-	-	-	-	-	-	-	-	-	-
TCONS_03389590	XLOC_1827358	lincRNA	chr17	44756969	44757667	44758012	44758850	-	-	-	-	-	-	-	-	-	-	-	-	-	-
TCONS_03390933	XLOC_1856133	anti-sense_lncRNA	chr17	14866216	14866427	14869724	14869849	15040302	15040400	-	-	-	-	-	-	-	-	-	-	-	-
TCONS_03391647	XLOC_1880893	anti-sense_lncRNA	chr17	55176642	55177145	55182172	55182328	55182446	55182611	-	-	-	-	-	-	-	-	-	-	-	-
TCONS_03398509	XLOC_1841089	intronic_lncRNA	chr17	64058051	64058306	64058364	64059342	-	-	-	-	-	-	-	-	-	-	-	-	-	-
TCONS_03398825	XLOC_1856133	anti-sense_lncRNA	chr17	14869289	14869845	15040302	15040395	-	-	-	-	-	-	-	-	-	-	-	-	-	-
TCONS_03404000	XLOC_1895040	anti-sense_lncRNA	chr18	321071	324862	379471	379591	-	-	-	-	-	-	-	-	-	-	-	-	-	-
TCONS_03422951	XLOC_1925250	lincRNA	chr18	48118565	48118735	48121094	48122206	-	-	-	-	-	-	-	-	-	-	-	-	-	-
TCONS_03431020	XLOC_1938570	lincRNA	chr18	6216298	6216673	6217759	6217854	-	-	-	-	-	-	-	-	-	-	-	-	-	-
TCONS_03436855	XLOC_1947637	lincRNA	chr18	21069758	21069862	21070033	21070666	-	-	-	-	-	-	-	-	-	-	-	-	-	-
TCONS_03438759	XLOC_1951198	lincRNA	chr18	25478065	25478428	25478549	25478778	-	-	-	-	-	-	-	-	-	-	-	-	-	-
TCONS_03441057	XLOC_1955497	lincRNA	chr18	31018150	31018903	31022318	31031427	-	-	-	-	-	-	-	-	-	-	-	-	-	-
TCONS_03441251	XLOC_1955719	lincRNA	chr18	31608052	31609460	31616969	31617170	-	-	-	-	-	-	-	-	-	-	-	-	-	-
TCONS_03465810	XLOC_1919943	anti-sense_lncRNA	chr18	37461847	37462526	37462623	37466299	-	-	-	-	-	-	-	-	-	-	-	-	-	-
TCONS_03467405	XLOC_1922581	anti-sense_lncRNA	chr18	42858695	42858888	42860485	42860691	42868705	42868811	42877588	42877708	42882844	42883045	42892094	42892539	-	-	-	-	-	-
TCONS_03483270	XLOC_1954772	lincRNA	chr18	29814604	29817939	29826439	29827753	-	-	-	-	-	-	-	-	-	-	-	-	-	-
TCONS_03494872	XLOC_1898670	lincRNA	chr18	5205858	5208423	5209021	5209564	-	-	-	-	-	-	-	-	-	-	-	-	-	-
TCONS_03505787	XLOC_1929449	lincRNA	chr18	54223557	54224134	54225559	54238361	-	-	-	-	-	-	-	-	-	-	-	-	-	-
TCONS_03510316	XLOC_1943157	intronic_lncRNA	chr18	13034096	13034231	13040101	13040261	-	-	-	-	-	-	-	-	-	-	-	-	-	-
TCONS_03510679	XLOC_1944382	anti-sense_lncRNA	chr18	14358074	14359376	14359766	14360742	-	-	-	-	-	-	-	-	-	-	-	-	-	-
TCONS_03515698	XLOC_1961107	lincRNA	chr18	40463067	40465522	40468237	40468514	-	-	-	-	-	-	-	-	-	-	-	-	-	-
TCONS_03517206	XLOC_1964552	lincRNA	chr18	46841101	46841214	46842087	46842425	-	-	-	-	-	-	-	-	-	-	-	-	-	-
TCONS_03518708	XLOC_1968425	lincRNA	chr18	53205789	53205845	53216490	53216716	53217253	53217543	-	-	-	-	-	-	-	-	-	-	-	-
TCONS_03538986	XLOC_1961631	lincRNA	chr18	42069532	42069697	42111169	42113791	-	-	-	-	-	-	-	-	-	-	-	-	-	-
TCONS_03541152	XLOC_1968420	lincRNA	chr18	52954291	52955825	52962135	52963186	-	-	-	-	-	-	-	-	-	-	-	-	-	-
TCONS_03543685	XLOC_1907062	lincRNA	chr18	18884295	18884811	18906872	18907021	18942115	18942177	18968050	18975861	-	-	-	-	-	-	-	-	-	-
TCONS_03545709	XLOC_1946408	lincRNA	chr18	18770408	18772022	18775721	18776355	-	-	-	-	-	-	-	-	-	-	-	-	-	-
TCONS_03545729	XLOC_1947467	anti-sense_lncRNA	chr18	20872200	20872792	20873913	20874033	-	-	-	-	-	-	-	-	-	-	-	-	-	-
TCONS_03545949	XLOC_1955741	intronic_lncRNA	chr18	31773038	31773686	31774001	31774042	-	-	-	-	-	-	-	-	-	-	-	-	-	-
TCONS_03552887	XLOC_1929449	lincRNA	chr18	54223424	54223591	54223887	54224134	54225559	54230471	-	-	-	-	-	-	-	-	-	-	-	-
TCONS_03558554	XLOC_1977861	lincRNA	chr2	338869	338935	339410	340624	-	-	-	-	-	-	-	-	-	-	-	-	-	-
TCONS_03560109	XLOC_1980292	lincRNA	chr2	5792754	5792891	5793151	5793242	-	-	-	-	-	-	-	-	-	-	-	-	-	-
TCONS_03571486	XLOC_1999778	lincRNA	chr2	31332316	31334497	31338969	31339037	-	-	-	-	-	-	-	-	-	-	-	-	-	-
TCONS_03580925	XLOC_2017372	lincRNA	chr2	51983282	51984666	52003212	52003631	-	-	-	-	-	-	-	-	-	-	-	-	-	-
TCONS_03601776	XLOC_2049566	lincRNA	chr2	103506513	103506809	103516617	103517056	103520691	103521752	-	-	-	-	-	-	-	-	-	-	-	-
TCONS_03603747	XLOC_2052583	lincRNA	chr2	108933687	108933949	108937655	108938108	-	-	-	-	-	-	-	-	-	-	-	-	-	-
TCONS_03603866	XLOC_2052635	lincRNA	chr2	109135611	109135713	109268670	109270536	-	-	-	-	-	-	-	-	-	-	-	-	-	-
TCONS_03610856	XLOC_2064041	lincRNA	chr2	123021539	123021781	123085158	123085268	123154774	123154972	-	-	-	-	-	-	-	-	-	-	-	-
TCONS_03634268	XLOC_2103102	lincRNA	chr2	15386655	15386753	15390278	15390428	-	-	-	-	-	-	-	-	-	-	-	-	-	-
TCONS_03634849	XLOC_2103864	lincRNA	chr2	17286304	17286545	17287924	17289453	-	-	-	-	-	-	-	-	-	-	-	-	-	-
TCONS_03657282	XLOC_2141809	lincRNA	chr2	64917814	64917940	64920888	64920980	-	-	-	-	-	-	-	-	-	-	-	-	-	-
TCONS_03657367	XLOC_2141938	lincRNA	chr2	65170496	65170529	65174624	65175220	-	-	-	-	-	-	-	-	-	-	-	-	-	-
TCONS_03657782	XLOC_2142570	lincRNA	chr2	66208140	66208720	66209078	66209190	66209288	66209349	-	-	-	-	-	-	-	-	-	-	-	-
TCONS_03658902	XLOC_2144489	lincRNA	chr2	69193889	69193899	69197744	69197958	-	-	-	-	-	-	-	-	-	-	-	-	-	-
TCONS_03665582	XLOC_2154736	lincRNA	chr2	87255816	87255940	87264898	87264979	-	-	-	-	-	-	-	-	-	-	-	-	-	-
TCONS_03666428	XLOC_2156036	lincRNA	chr2	90010126	90010827	90011039	90011334	-	-	-	-	-	-	-	-	-	-	-	-	-	-
TCONS_03666429	XLOC_2156036	lincRNA	chr2	90010126	90010832	90011039	90011334	-	-	-	-	-	-	-	-	-	-	-	-	-	-
TCONS_03668273	XLOC_2159012	lincRNA	chr2	95129915	95130501	95227019	95227074	95249561	95249677	95490052	95490200	-	-	-	-	-	-	-	-	-	-
TCONS_03672173	XLOC_2163994	lincRNA	chr2	103496409	103496937	103521119	103521316	103548361	103548985	-	-	-	-	-	-	-	-	-	-	-	-
TCONS_03677722	XLOC_2173223	lincRNA	chr2	116101686	116102243	116127936	116128348	-	-	-	-	-	-	-	-	-	-	-	-	-	-
TCONS_03685863	XLOC_2188448	intronic_lncRNA	chr2	135194548	135195673	135196872	135197205	-	-	-	-	-	-	-	-	-	-	-	-	-	-
TCONS_03688799	XLOC_2193759	lincRNA	chr2	142282536	142285305	142285853	142285952	142287530	142287777	142299952	142300410	-	-	-	-	-	-	-	-	-	-
TCONS_03688891	XLOC_2193898	intronic_lncRNA	chr2	142395937	142396031	142396259	142396684	-	-	-	-	-	-	-	-	-	-	-	-	-	-
TCONS_03689389	XLOC_2194769	intronic_lncRNA	chr2	143900551	143901264	143901717	143901945	-	-	-	-	-	-	-	-	-	-	-	-	-	-
TCONS_03700656	XLOC_1980630	anti-sense_lncRNA	chr2	6286623	6286955	6290895	6291245	-	-	-	-	-	-	-	-	-	-	-	-	-	-
TCONS_03704151	XLOC_1988183	lincRNA	chr2	17812798	17821066	17821133	17832565	-	-	-	-	-	-	-	-	-	-	-	-	-	-
TCONS_03709976	XLOC_1999867	intronic_lncRNA	chr2	31103968	31104153	31104323	31105820	-	-	-	-	-	-	-	-	-	-	-	-	-	-
TCONS_03716260	XLOC_2012835	intronic_lncRNA	chr2	44888767	44888911	44892490	44894505	-	-	-	-	-	-	-	-	-	-	-	-	-	-
TCONS_03766843	XLOC_2112314	lincRNA	chr2	26711061	26711975	26715936	26716064	-	-	-	-	-	-	-	-	-	-	-	-	-	-
TCONS_03800013	XLOC_2177274	lincRNA	chr2	121612569	121612930	121613071	121616355	-	-	-	-	-	-	-	-	-	-	-	-	-	-
TCONS_03802631	XLOC_2182394	lincRNA	chr2	127916683	127916761	127947656	127947816	-	-	-	-	-	-	-	-	-	-	-	-	-	-
TCONS_03817212	XLOC_1981292	anti-sense_lncRNA	chr2	7040891	7040997	7041952	7042058	7042232	7043437	-	-	-	-	-	-	-	-	-	-	-	-
TCONS_03834019	XLOC_2035688	anti-sense_lncRNA	chr2	80380012	80380208	80384439	80384521	80389199	80390164	-	-	-	-	-	-	-	-	-	-	-	-
TCONS_03839544	XLOC_2050575	lincRNA	chr2	106475619	106475721	106490984	106491051	106545036	106545102	106757114	106757446	-	-	-	-	-	-	-	-	-	-
TCONS_03860298	XLOC_2112898	intronic_lncRNA	chr2	27655573	27655861	27655933	27657719	-	-	-	-	-	-	-	-	-	-	-	-	-	-
TCONS_03872779	XLOC_2153631	lincRNA	chr2	85663521	85663914	85683347	85683789	-	-	-	-	-	-	-	-	-	-	-	-	-	-
TCONS_03879644	XLOC_2172806	lincRNA	chr2	115461083	115461183	115585955	115586058	115587988	115588113	115591606	115591687	115592949	115593037	115596726	115596942	115599774	115599942	115615236	115615536	-	-
TCONS_03881534	XLOC_2177248	anti-sense_lncRNA	chr2	121649055	121650791	121661803	121661895	121698083	121698209	121760075	121760289	121770726	121770860	121771178	121771289	121834065	121834141	-	-	-	-
TCONS_03885680	XLOC_2192337	lincRNA	chr2	140585422	140585582	140588305	140588468	-	-	-	-	-	-	-	-	-	-	-	-	-	-
TCONS_03893914	XLOC_1988183	lincRNA	chr2	17820318	17821108	17821175	17824833	-	-	-	-	-	-	-	-	-	-	-	-	-	-
TCONS_03939536	XLOC_2159424	lincRNA	chr2	95840643	95841053	95841425	95842037	-	-	-	-	-	-	-	-	-	-	-	-	-	-
TCONS_03951117	XLOC_2204520	anti-sense_lncRNA	chr2	157155413	157156499	157173161	157173232	-	-	-	-	-	-	-	-	-	-	-	-	-	-
TCONS_03958289	XLOC_2083258	intronic_lncRNA	chr2	148150149	148152138	148152479	148154029	-	-	-	-	-	-	-	-	-	-	-	-	-	-
TCONS_03959655	XLOC_2113114	intronic_lncRNA	chr2	28113061	28113280	28113689	28113951	-	-	-	-	-	-	-	-	-	-	-	-	-	-
TCONS_03959656	XLOC_2113114	anti-sense_lncRNA	chr2	28124965	28125931	28127392	28129109	-	-	-	-	-	-	-	-	-	-	-	-	-	-
TCONS_03962053	XLOC_2165550	lincRNA	chr2	107511354	107515734	107515818	107516100	-	-	-	-	-	-	-	-	-	-	-	-	-	-
TCONS_03962501	XLOC_2193680	lincRNA	chr2	142091848	142092577	142093976	142094383	-	-	-	-	-	-	-	-	-	-	-	-	-	-
TCONS_03967228	XLOC_2036326	lincRNA	chr2	81305200	81306397	81308688	81308858	81324954	81325524	-	-	-	-	-	-	-	-	-	-	-	-
TCONS_03981984	XLOC_2068187	intronic_lncRNA	chr2	128433521	128433935	128434111	128435009	-	-	-	-	-	-	-	-	-	-	-	-	-	-
TCONS_03986353	XLOC_2165550	anti-sense_lncRNA	chr2	107453623	107454611	107458285	107458374	107490555	107490689	107515818	107516077	-	-	-	-	-	-	-	-	-	-
TCONS_04000201	XLOC_2219766	lincRNA	chr3	6462766	6462805	6462976	6463153	-	-	-	-	-	-	-	-	-	-	-	-	-	-
TCONS_04014463	XLOC_2242918	lincRNA	chr3	40137335	40137685	40139290	40139729	-	-	-	-	-	-	-	-	-	-	-	-	-	-
TCONS_04015145	XLOC_2243764	lincRNA	chr3	41641026	41642898	41643856	41644010	-	-	-	-	-	-	-	-	-	-	-	-	-	-
TCONS_04022371	XLOC_2254512	lincRNA	chr3	59182446	59182766	59185922	59187144	-	-	-	-	-	-	-	-	-	-	-	-	-	-
TCONS_04029652	XLOC_2267382	intronic_lncRNA	chr3	76230844	76235287	76235423	76240947	-	-	-	-	-	-	-	-	-	-	-	-	-	-
TCONS_04032204	XLOC_2271188	lincRNA	chr3	81444056	81445335	81457783	81458211	-	-	-	-	-	-	-	-	-	-	-	-	-	-
TCONS_04032224	XLOC_2271188	lincRNA	chr3	81467667	81468218	81480265	81480645	81482708	81484191	-	-	-	-	-	-	-	-	-	-	-	-
TCONS_04032245	XLOC_2271188	lincRNA	chr3	81484400	81485047	81488253	81488432	81491805	81495920	-	-	-	-	-	-	-	-	-	-	-	-
TCONS_04045547	XLOC_2293509	lincRNA	chr3	113107258	113107527	113129204	113129429	-	-	-	-	-	-	-	-	-	-	-	-	-	-
TCONS_04053857	XLOC_2305891	lincRNA	chr3	132898106	132898330	132900137	132900351	-	-	-	-	-	-	-	-	-	-	-	-	-	-
TCONS_04057676	XLOC_2312919	lincRNA	chr3	143977394	143977492	144030649	144032277	-	-	-	-	-	-	-	-	-	-	-	-	-	-
TCONS_04057677	XLOC_2312919	lincRNA	chr3	143977398	143977492	144030649	144030815	144038358	144038412	144045612	144045624	-	-	-	-	-	-	-	-	-	-
TCONS_04058330	XLOC_2313956	lincRNA	chr3	853529	853816	862378	862584	-	-	-	-	-	-	-	-	-	-	-	-	-	-
TCONS_04067741	XLOC_2329361	lincRNA	chr3	24274280	24274832	24280654	24280758	-	-	-	-	-	-	-	-	-	-	-	-	-	-
TCONS_04075705	XLOC_2342823	lincRNA	chr3	44334326	44335270	44337407	44338613	-	-	-	-	-	-	-	-	-	-	-	-	-	-
TCONS_04075706	XLOC_2342823	lincRNA	chr3	44334290	44335270	44337407	44337517	44343079	44343850	-	-	-	-	-	-	-	-	-	-	-	-
TCONS_04075707	XLOC_2342823	lincRNA	chr3	44336486	44338341	44343079	44343876	-	-	-	-	-	-	-	-	-	-	-	-	-	-
TCONS_04077450	XLOC_2345480	lincRNA	chr3	49045958	49046246	49046414	49046626	-	-	-	-	-	-	-	-	-	-	-	-	-	-
TCONS_04078997	XLOC_2348227	lincRNA	chr3	52818896	52819682	52826096	52826201	-	-	-	-	-	-	-	-	-	-	-	-	-	-
TCONS_04079001	XLOC_2348227	lincRNA	chr3	52821640	52823481	52826096	52827009	-	-	-	-	-	-	-	-	-	-	-	-	-	-
TCONS_04079002	XLOC_2348227	lincRNA	chr3	52821640	52822090	52823348	52823481	52826096	52826361	-	-	-	-	-	-	-	-	-	-	-	-
TCONS_04079878	XLOC_2349405	lincRNA	chr3	54365623	54366423	54366756	54366876	-	-	-	-	-	-	-	-	-	-	-	-	-	-
TCONS_04080659	XLOC_2350586	lincRNA	chr3	55950804	55951059	56034681	56034791	-	-	-	-	-	-	-	-	-	-	-	-	-	-
TCONS_04081776	XLOC_2352622	lincRNA	chr3	59202103	59202358	59204726	59204915	-	-	-	-	-	-	-	-	-	-	-	-	-	-
TCONS_04089314	XLOC_2366282	lincRNA	chr3	75944974	75947397	75949153	75949280	-	-	-	-	-	-	-	-	-	-	-	-	-	-
TCONS_04089422	XLOC_2366453	anti-sense_lncRNA	chr3	76372148	76372666	76385924	76386457	-	-	-	-	-	-	-	-	-	-	-	-	-	-
TCONS_04091665	XLOC_2370408	lincRNA	chr3	82404412	82406112	82486030	82486507	-	-	-	-	-	-	-	-	-	-	-	-	-	-
TCONS_04095443	XLOC_2376255	anti-sense_lncRNA	chr3	90415916	90416444	90435371	90435520	-	-	-	-	-	-	-	-	-	-	-	-	-	-
TCONS_04095444	XLOC_2376255	anti-sense_lncRNA	chr3	90413684	90416444	90422267	90422317	90435371	90435513	-	-	-	-	-	-	-	-	-	-	-	-
TCONS_04108684	XLOC_2398951	lincRNA	chr3	125635042	125635186	125646304	125646387	-	-	-	-	-	-	-	-	-	-	-	-	-	-
TCONS_04108785	XLOC_2399120	lincRNA	chr3	125789470	125789572	125792340	125792455	-	-	-	-	-	-	-	-	-	-	-	-	-	-
TCONS_04109523	XLOC_2400018	anti-sense_lncRNA	chr3	127498658	127501495	127539780	127539987	127542470	127542507	-	-	-	-	-	-	-	-	-	-	-	-
TCONS_04114611	XLOC_2409492	lincRNA	chr3	139893827	139893946	139903396	139903549	-	-	-	-	-	-	-	-	-	-	-	-	-	-
TCONS_04120228	XLOC_2220487	intronic_lncRNA	chr3	7751941	7751966	7752533	7753179	-	-	-	-	-	-	-	-	-	-	-	-	-	-
TCONS_04124043	XLOC_2227550	lincRNA	chr3	18207876	18208021	18209141	18209302	-	-	-	-	-	-	-	-	-	-	-	-	-	-
TCONS_04128749	XLOC_2238289	lincRNA	chr3	33492002	33492108	33493224	33493374	33493462	33493768	-	-	-	-	-	-	-	-	-	-	-	-
TCONS_04128750	XLOC_2238289	lincRNA	chr3	33492019	33493374	33493462	33493813	-	-	-	-	-	-	-	-	-	-	-	-	-	-
TCONS_04131996	XLOC_2244835	lincRNA	chr3	44854157	44854290	44864350	44869247	-	-	-	-	-	-	-	-	-	-	-	-	-	-
TCONS_04132379	XLOC_2245551	intronic_lncRNA	chr3	46330514	46330958	46331053	46332865	-	-	-	-	-	-	-	-	-	-	-	-	-	-
TCONS_04158701	XLOC_2297445	intronic_lncRNA	chr3	119996886	119997486	119997544	119997631	-	-	-	-	-	-	-	-	-	-	-	-	-	-
TCONS_04159472	XLOC_2298496	lincRNA	chr3	122790920	122791415	122791735	122793325	-	-	-	-	-	-	-	-	-	-	-	-	-	-
TCONS_04161353	XLOC_2301146	lincRNA	chr3	126848173	126848821	126896451	126896550	126898791	126899106	-	-	-	-	-	-	-	-	-	-	-	-
TCONS_04192184	XLOC_2366192	lincRNA	chr3	75704404	75707199	75707874	75711022	-	-	-	-	-	-	-	-	-	-	-	-	-	-
TCONS_04197433	XLOC_2376255	anti-sense_lncRNA	chr3	90392234	90393785	90407636	90407906	-	-	-	-	-	-	-	-	-	-	-	-	-	-
TCONS_04227966	XLOC_2251367	lincRNA	chr3	54960542	54960788	54961212	54961241	-	-	-	-	-	-	-	-	-	-	-	-	-	-
TCONS_04231278	XLOC_2261739	lincRNA	chr3	67861212	67861347	67861897	67862302	-	-	-	-	-	-	-	-	-	-	-	-	-	-
TCONS_04240037	XLOC_2289327	lincRNA	chr3	106127127	106127746	106127835	106128063	-	-	-	-	-	-	-	-	-	-	-	-	-	-
TCONS_04242791	XLOC_2297547	lincRNA	chr3	120658548	120659331	120659870	120663388	-	-	-	-	-	-	-	-	-	-	-	-	-	-
TCONS_04250472	XLOC_2321149	lincRNA	chr3	13426125	13426167	13463471	13463705	-	-	-	-	-	-	-	-	-	-	-	-	-	-
TCONS_04256757	XLOC_2341164	lincRNA	chr3	40256712	40257262	40257421	40257522	40259451	40259682	-	-	-	-	-	-	-	-	-	-	-	-
TCONS_04260909	XLOC_2352622	lincRNA	chr3	59202103	59202358	59204714	59204915	-	-	-	-	-	-	-	-	-	-	-	-	-	-
TCONS_04271213	XLOC_2384414	lincRNA	chr3	100972900	100972949	100973152	100973757	-	-	-	-	-	-	-	-	-	-	-	-	-	-
TCONS_04276278	XLOC_2398951	lincRNA	chr3	125641394	125641523	125646304	125646420	-	-	-	-	-	-	-	-	-	-	-	-	-	-
TCONS_04277963	XLOC_2404912	lincRNA	chr3	133363686	133363928	133367672	133367880	-	-	-	-	-	-	-	-	-	-	-	-	-	-
TCONS_04301825	XLOC_2296511	lincRNA	chr3	118453221	118453309	118456209	118456300	118459134	118459263	118459963	118461910	-	-	-	-	-	-	-	-	-	-
TCONS_04304673	XLOC_2305873	lincRNA	chr3	132860168	132860432	132861301	132861333	-	-	-	-	-	-	-	-	-	-	-	-	-	-
TCONS_04320718	XLOC_2366192	lincRNA	chr3	75704328	75706436	75707874	75711028	-	-	-	-	-	-	-	-	-	-	-	-	-	-
TCONS_04326442	XLOC_2388294	lincRNA	chr3	106490438	106490676	106494763	106494952	106559814	106560048	-	-	-	-	-	-	-	-	-	-	-	-
TCONS_04326447	XLOC_2388294	lincRNA	chr3	106493700	106494952	106559814	106560064	-	-	-	-	-	-	-	-	-	-	-	-	-	-
TCONS_04329542	XLOC_2400018	anti-sense_lncRNA	chr3	127186940	127187316	127282072	127282173	127501387	127501495	127539780	127539987	127542470	127542498	-	-	-	-	-	-	-	-
TCONS_04334524	XLOC_2244230	intronic_lncRNA	chr3	43387878	43391135	43394942	43395265	-	-	-	-	-	-	-	-	-	-	-	-	-	-
TCONS_04334797	XLOC_2251967	anti-sense_lncRNA	chr3	55841657	55842065	55845848	55846447	-	-	-	-	-	-	-	-	-	-	-	-	-	-
TCONS_04336373	XLOC_2278348	lincRNA	chr3	91979242	91979266	91982075	91982138	91987477	91990477	-	-	-	-	-	-	-	-	-	-	-	-
TCONS_04338527	XLOC_2312919	lincRNA	chr3	144031559	144032378	144033110	144033733	-	-	-	-	-	-	-	-	-	-	-	-	-	-
TCONS_04341207	XLOC_2397142	anti-sense_lncRNA	chr3	121862094	121862764	121869434	121870568	-	-	-	-	-	-	-	-	-	-	-	-	-	-
TCONS_04346834	XLOC_2295951	anti-sense_lncRNA	chr3	117340999	117341145	117367743	117367967	117370067	117370321	-	-	-	-	-	-	-	-	-	-	-	-
TCONS_04350643	XLOC_2396833	lincRNA	chr3	121393024	121394097	121457221	121457355	121515614	121515918	-	-	-	-	-	-	-	-	-	-	-	-
TCONS_04356800	XLOC_2307836	lincRNA	chr3	135823271	135823461	135824690	135824931	135825074	135825551	-	-	-	-	-	-	-	-	-	-	-	-
TCONS_04371932	XLOC_2426047	lincRNA	chr4	10617204	10618009	10618191	10620613	-	-	-	-	-	-	-	-	-	-	-	-	-	-
TCONS_04375818	XLOC_2432195	anti-sense_lncRNA	chr4	18487717	18487999	18488150	18488623	-	-	-	-	-	-	-	-	-	-	-	-	-	-
TCONS_04381907	XLOC_2442467	lincRNA	chr4	32901020	32901193	32901385	32901492	32920555	32920622	32940749	32940845	33024793	33035105	-	-	-	-	-	-	-	-
TCONS_04405995	XLOC_2483393	lincRNA	chr4	91917582	91918334	91918552	91920150	-	-	-	-	-	-	-	-	-	-	-	-	-	-
TCONS_04408152	XLOC_2486909	lincRNA	chr4	96967073	96968546	96968646	96973868	-	-	-	-	-	-	-	-	-	-	-	-	-	-
TCONS_04411326	XLOC_2491616	intronic_lncRNA	chr4	103593820	103593891	103596226	103597643	-	-	-	-	-	-	-	-	-	-	-	-	-	-
TCONS_04417951	XLOC_2502254	lincRNA	chr4	121331099	121331299	121332127	121332175	-	-	-	-	-	-	-	-	-	-	-	-	-	-
TCONS_04422731	XLOC_2511173	lincRNA	chr4	134012580	134014729	134015208	134015900	-	-	-	-	-	-	-	-	-	-	-	-	-	-
TCONS_04424546	XLOC_2514187	intronic_lncRNA	chr4	139086462	139086961	139089224	139090434	-	-	-	-	-	-	-	-	-	-	-	-	-	-
TCONS_04425801	XLOC_2515871	lincRNA	chr4	141914583	141915110	141926733	141927841	-	-	-	-	-	-	-	-	-	-	-	-	-	-
TCONS_04430109	XLOC_2522406	lincRNA	chr4	7674343	7676795	7678003	7678152	-	-	-	-	-	-	-	-	-	-	-	-	-	-
TCONS_04443828	XLOC_2545710	lincRNA	chr4	41943543	41943632	41959036	41959328	-	-	-	-	-	-	-	-	-	-	-	-	-	-
TCONS_04466611	XLOC_2584969	lincRNA	chr4	95668517	95671050	95689152	95689358	-	-	-	-	-	-	-	-	-	-	-	-	-	-
TCONS_04483492	XLOC_2613325	intronic_lncRNA	chr4	139055774	139056721	139056925	139056961	-	-	-	-	-	-	-	-	-	-	-	-	-	-
TCONS_04489617	XLOC_2424600	intronic_lncRNA	chr4	8528367	8528498	8530194	8530490	-	-	-	-	-	-	-	-	-	-	-	-	-	-
TCONS_04495202	XLOC_2435374	lincRNA	chr4	23483889	23484157	23486127	23487861	-	-	-	-	-	-	-	-	-	-	-	-	-	-
TCONS_04495697	XLOC_2436220	lincRNA	chr4	24564201	24564642	24622891	24624059	-	-	-	-	-	-	-	-	-	-	-	-	-	-
TCONS_04498612	XLOC_2442467	lincRNA	chr4	32901020	32901193	32901385	32901492	32940749	32940845	33024793	33035105	-	-	-	-	-	-	-	-	-	-
TCONS_04501929	XLOC_2449380	lincRNA	chr4	44728296	44728707	44812584	44812833	44813722	44814624	-	-	-	-	-	-	-	-	-	-	-	-
TCONS_04503788	XLOC_2453030	lincRNA	chr4	48867252	48876792	48904959	48905061	-	-	-	-	-	-	-	-	-	-	-	-	-	-
TCONS_04513846	XLOC_2473944	lincRNA	chr4	75991550	75992245	75999730	76000964	-	-	-	-	-	-	-	-	-	-	-	-	-	-
TCONS_04517100	XLOC_2480869	lincRNA	chr4	87736614	87737147	87740891	87741951	-	-	-	-	-	-	-	-	-	-	-	-	-	-
TCONS_04545473	XLOC_2538541	lincRNA	chr4	31082832	31083382	31112629	31118255	-	-	-	-	-	-	-	-	-	-	-	-	-	-
TCONS_04547015	XLOC_2540767	lincRNA	chr4	34692617	34695384	34695488	34700189	-	-	-	-	-	-	-	-	-	-	-	-	-	-
TCONS_04572549	XLOC_2593094	lincRNA	chr4	108953742	108953873	108956722	108956843	108963500	108963570	-	-	-	-	-	-	-	-	-	-	-	-
TCONS_04580463	XLOC_2609147	lincRNA	chr4	132904829	132904845	132904968	132905477	-	-	-	-	-	-	-	-	-	-	-	-	-	-
TCONS_04588580	XLOC_2430176	lincRNA	chr4	16075685	16077117	16080243	16080352	16081046	16081150	-	-	-	-	-	-	-	-	-	-	-	-
TCONS_04592266	XLOC_2442467	lincRNA	chr4	32901090	32901256	32901385	32901492	32940749	32940845	33024793	33035398	-	-	-	-	-	-	-	-	-	-
TCONS_04603705	XLOC_2480900	lincRNA	chr4	87825942	87829088	87829396	87830834	-	-	-	-	-	-	-	-	-	-	-	-	-	-
TCONS_04642793	XLOC_2605290	lincRNA	chr4	126767617	126771202	126771538	126772209	-	-	-	-	-	-	-	-	-	-	-	-	-	-
TCONS_04645972	XLOC_2613855	lincRNA	chr4	139967316	139967702	139967960	139968062	139983103	139983274	139985285	139985380	-	-	-	-	-	-	-	-	-	-
TCONS_04660940	XLOC_2476224	lincRNA	chr4	80636790	80638277	80699790	80714212	-	-	-	-	-	-	-	-	-	-	-	-	-	-
TCONS_04698384	XLOC_2442467	lincRNA	chr4	32901020	32901256	32901385	32901492	32920555	32920622	32940749	32940845	33024793	33025109	33028114	33029345	-	-	-	-	-	-
TCONS_04703249	XLOC_2546207	intronic_lncRNA	chr4	43149728	43152195	43153020	43153606	-	-	-	-	-	-	-	-	-	-	-	-	-	-
TCONS_04703250	XLOC_2546207	intronic_lncRNA	chr4	43150718	43152502	43153020	43156893	-	-	-	-	-	-	-	-	-	-	-	-	-	-
TCONS_04704763	XLOC_2594412	anti-sense_lncRNA	chr4	111776289	111777150	111777792	111778379	-	-	-	-	-	-	-	-	-	-	-	-	-	-
TCONS_04704912	XLOC_2598584	intronic_lncRNA	chr4	117228926	117230095	117230379	117233058	-	-	-	-	-	-	-	-	-	-	-	-	-	-
TCONS_04706558	XLOC_2428964	lincRNA	chr4	13898539	13900458	13911414	13911533	13956800	13957514	-	-	-	-	-	-	-	-	-	-	-	-
TCONS_04707008	XLOC_2442467	lincRNA	chr4	32901020	32901193	32901385	32901492	32940749	32940845	33024793	33025109	33028727	33029345	-	-	-	-	-	-	-	-
TCONS_04707011	XLOC_2442467	lincRNA	chr4	32901020	32901256	32901385	32901492	32940749	32940845	33024793	33025109	33028727	33029345	-	-	-	-	-	-	-	-
TCONS_04707038	XLOC_2442467	lincRNA	chr4	32901020	32901256	32901385	32901492	32940749	32940845	33017539	33017711	33024793	33029345	-	-	-	-	-	-	-	-
TCONS_04713419	XLOC_2585378	lincRNA	chr4	96531658	96532137	96532187	96532774	-	-	-	-	-	-	-	-	-	-	-	-	-	-
TCONS_04716685	XLOC_2442467	lincRNA	chr4	32901081	32901256	32901385	32901492	33024793	33029347	-	-	-	-	-	-	-	-	-	-	-	-
TCONS_04719648	XLOC_2502882	lincRNA	chr4	122872842	122874454	122879716	122880621	-	-	-	-	-	-	-	-	-	-	-	-	-	-
TCONS_04733422	XLOC_2624544	lincRNA	chr5	3636570	3637671	3638271	3640916	-	-	-	-	-	-	-	-	-	-	-	-	-	-
TCONS_04733832	XLOC_2625200	intronic_lncRNA	chr5	5019883	5020011	5020294	5021402	-	-	-	-	-	-	-	-	-	-	-	-	-	-
TCONS_04737351	XLOC_2630774	lincRNA	chr5	14111385	14111569	14111876	14112028	-	-	-	-	-	-	-	-	-	-	-	-	-	-
TCONS_04743895	XLOC_2641385	lincRNA	chr5	32329996	32330021	32343238	32344494	-	-	-	-	-	-	-	-	-	-	-	-	-	-
TCONS_04745331	XLOC_2643784	lincRNA	chr5	36441434	36442793	36444155	36446134	-	-	-	-	-	-	-	-	-	-	-	-	-	-
TCONS_04749209	XLOC_2650176	lincRNA	chr5	47703478	47703886	47703949	47704110	-	-	-	-	-	-	-	-	-	-	-	-	-	-
TCONS_04754774	XLOC_2659252	lincRNA	chr5	59634006	59634123	59634435	59634722	-	-	-	-	-	-	-	-	-	-	-	-	-	-
TCONS_04768548	XLOC_2682023	lincRNA	chr5	89679386	89679704	89681117	89681228	89758995	89759120	-	-	-	-	-	-	-	-	-	-	-	-
TCONS_04771269	XLOC_2685439	lincRNA	chr5	94961426	94961622	94965318	94965397	-	-	-	-	-	-	-	-	-	-	-	-	-	-
TCONS_04785315	XLOC_2708945	anti-sense_lncRNA	chr5	17766448	17767930	17768109	17770680	-	-	-	-	-	-	-	-	-	-	-	-	-	-
TCONS_04787599	XLOC_2712628	lincRNA	chr5	23100501	23101090	23101204	23101242	-	-	-	-	-	-	-	-	-	-	-	-	-	-
TCONS_04787909	XLOC_2713057	intronic_lncRNA	chr5	24502255	24502292	24518062	24519846	-	-	-	-	-	-	-	-	-	-	-	-	-	-
TCONS_04792444	XLOC_2720162	lincRNA	chr5	37091998	37093409	37093727	37094078	-	-	-	-	-	-	-	-	-	-	-	-	-	-
TCONS_04808418	XLOC_2747631	lincRNA	chr5	76790728	76790916	76851336	76851508	76909458	76909840	-	-	-	-	-	-	-	-	-	-	-	-
TCONS_04814059	XLOC_2757347	lincRNA	chr5	90644764	90649830	90650099	90650643	-	-	-	-	-	-	-	-	-	-	-	-	-	-
TCONS_04815786	XLOC_2760177	lincRNA	chr5	95354925	95356225	95371801	95371876	95373922	95374006	-	-	-	-	-	-	-	-	-	-	-	-
TCONS_04815787	XLOC_2760177	lincRNA	chr5	95354930	95356663	95371801	95371876	95373922	95374011	-	-	-	-	-	-	-	-	-	-	-	-
TCONS_04815805	XLOC_2760177	lincRNA	chr5	95366745	95371876	95373922	95374014	-	-	-	-	-	-	-	-	-	-	-	-	-	-
TCONS_04817422	XLOC_2762979	lincRNA	chr5	98944454	98944618	98959933	98962995	-	-	-	-	-	-	-	-	-	-	-	-	-	-
TCONS_04826624	XLOC_2625295	intronic_lncRNA	chr5	5141571	5145530	5145600	5146213	-	-	-	-	-	-	-	-	-	-	-	-	-	-
TCONS_04841060	XLOC_2653620	intronic_lncRNA	chr5	53375633	53378330	53378505	53379757	-	-	-	-	-	-	-	-	-	-	-	-	-	-
TCONS_04845295	XLOC_2662232	intronic_lncRNA	chr5	63117409	63118384	63118504	63118983	-	-	-	-	-	-	-	-	-	-	-	-	-	-
TCONS_04874588	XLOC_2719661	intronic_lncRNA	chr5	36367934	36368107	36368542	36368585	-	-	-	-	-	-	-	-	-	-	-	-	-	-
TCONS_04875517	XLOC_2721381	lincRNA	chr5	39618822	39626559	39629756	39629949	-	-	-	-	-	-	-	-	-	-	-	-	-	-
TCONS_04875622	XLOC_2721381	lincRNA	chr5	39755838	39756929	39842041	39842141	39851321	39852536	-	-	-	-	-	-	-	-	-	-	-	-
TCONS_04885682	XLOC_2742378	intronic_lncRNA	chr5	68287071	68287469	68287755	68287777	-	-	-	-	-	-	-	-	-	-	-	-	-	-
TCONS_04890645	XLOC_2752092	lincRNA	chr5	82873021	82873042	82876710	82877033	-	-	-	-	-	-	-	-	-	-	-	-	-	-
TCONS_04897110	XLOC_2764973	lincRNA	chr5	101191889	101196398	101196694	101198422	-	-	-	-	-	-	-	-	-	-	-	-	-	-
TCONS_04897111	XLOC_2764973	lincRNA	chr5	101191889	101195881	101200516	101201045	-	-	-	-	-	-	-	-	-	-	-	-	-	-
TCONS_04907629	XLOC_2636617	lincRNA	chr5	23093756	23093872	23095037	23095554	-	-	-	-	-	-	-	-	-	-	-	-	-	-
TCONS_04913409	XLOC_2653403	intronic_lncRNA	chr5	53302911	53302996	53369022	53371413	-	-	-	-	-	-	-	-	-	-	-	-	-	-
TCONS_04916215	XLOC_2662638	lincRNA	chr5	63830089	63830303	63832692	63836291	-	-	-	-	-	-	-	-	-	-	-	-	-	-
TCONS_04923149	XLOC_2683104	anti-sense_lncRNA	chr5	91248086	91249813	91255776	91256691	-	-	-	-	-	-	-	-	-	-	-	-	-	-
TCONS_04929513	XLOC_2700763	lincRNA	chr5	4328528	4328729	4330214	4330273	-	-	-	-	-	-	-	-	-	-	-	-	-	-
TCONS_04933290	XLOC_2712628	lincRNA	chr5	23100511	23100672	23101066	23101238	-	-	-	-	-	-	-	-	-	-	-	-	-	-
TCONS_04949763	XLOC_2762157	lincRNA	chr5	97451934	97452052	97452662	97452708	97453997	97454091	-	-	-	-	-	-	-	-	-	-	-	-
TCONS_04950139	XLOC_2762979	lincRNA	chr5	98944449	98944618	98949655	98949738	98959933	98960800	-	-	-	-	-	-	-	-	-	-	-	-
TCONS_04952991	XLOC_2772713	anti-sense_lncRNA	chr5	110521088	110524406	110524883	110526304	-	-	-	-	-	-	-	-	-	-	-	-	-	-
TCONS_04960192	XLOC_2643487	lincRNA	chr5	35948238	35948555	35951475	35951565	35953331	35953419	35954121	35954185	35954792	35954978	35955812	35955936	35957940	35958490	-	-	-	-
TCONS_04995451	XLOC_2630622	anti-sense_lncRNA	chr5	13326020	13327328	13338359	13339361	-	-	-	-	-	-	-	-	-	-	-	-	-	-
TCONS_04995901	XLOC_2637088	anti-sense_lncRNA	chr5	24724485	24724735	24726112	24726333	24728018	24728111	24728370	24728590	-	-	-	-	-	-	-	-	-	-
TCONS_04997957	XLOC_2683104	anti-sense_lncRNA	chr5	91234149	91234543	91255776	91256691	-	-	-	-	-	-	-	-	-	-	-	-	-	-
TCONS_04998879	XLOC_2712628	lincRNA	chr5	23100501	23100672	23101066	23101090	23101204	23101242	-	-	-	-	-	-	-	-	-	-	-	-
TCONS_04999253	XLOC_2721381	anti-sense_lncRNA	chr5	39504612	39504681	39626480	39626559	39629756	39629847	39756849	39756929	39842041	39842141	39851321	39851381	40238073	40238111	-	-	-	-
TCONS_04999738	XLOC_2740077	lincRNA	chr5	65507363	65508497	65511086	65511224	65511615	65511702	-	-	-	-	-	-	-	-	-	-	-	-
TCONS_05000323	XLOC_2757347	lincRNA	chr5	90524517	90525383	90527976	90528432	-	-	-	-	-	-	-	-	-	-	-	-	-	-
TCONS_05000351	XLOC_2757347	lincRNA	chr5	90557827	90563773	90649684	90649830	90651174	90651243	-	-	-	-	-	-	-	-	-	-	-	-
TCONS_05000447	XLOC_2757347	lincRNA	chr5	90637152	90639011	90649684	90649830	90651174	90651279	-	-	-	-	-	-	-	-	-	-	-	-
TCONS_05000458	XLOC_2757347	lincRNA	chr5	90647132	90649830	90651174	90651279	-	-	-	-	-	-	-	-	-	-	-	-	-	-
TCONS_05000469	XLOC_2757347	lincRNA	chr5	90646016	90647317	90649684	90649830	90650099	90651068	-	-	-	-	-	-	-	-	-	-	-	-
TCONS_05007794	XLOC_2740077	lincRNA	chr5	65507363	65508497	65509098	65510383	-	-	-	-	-	-	-	-	-	-	-	-	-	-
TCONS_05015047	XLOC_2674143	intronic_lncRNA	chr5	79001146	79002346	79003030	79003142	-	-	-	-	-	-	-	-	-	-	-	-	-	-
TCONS_05025349	XLOC_2779611	anti-sense_lncRNA	chr6	121058	121148	171016	173221	-	-	-	-	-	-	-	-	-	-	-	-	-	-
TCONS_05026730	XLOC_2781750	lincRNA	chr6	3828691	3828779	3829003	3829116	-	-	-	-	-	-	-	-	-	-	-	-	-	-
TCONS_05031043	XLOC_2789205	lincRNA	chr6	16199029	16199105	16226697	16226855	-	-	-	-	-	-	-	-	-	-	-	-	-	-
TCONS_05037277	XLOC_2800130	lincRNA	chr6	29759184	29759407	29856455	29856561	29880371	29880686	29881664	29882173	29902262	29903341	-	-	-	-	-	-	-	-
TCONS_05041762	XLOC_2807641	intronic_lncRNA	chr6	40367729	40368469	40375768	40376506	-	-	-	-	-	-	-	-	-	-	-	-	-	-
TCONS_05042547	XLOC_2808579	intronic_lncRNA	chr6	41911536	41911622	41912513	41914968	-	-	-	-	-	-	-	-	-	-	-	-	-	-
TCONS_05043561	XLOC_2810042	lincRNA	chr6	44770551	44770635	44771343	44772340	-	-	-	-	-	-	-	-	-	-	-	-	-	-
TCONS_05047360	XLOC_2815581	anti-sense_lncRNA	chr6	54351257	54352423	54364818	54365626	-	-	-	-	-	-	-	-	-	-	-	-	-	-
TCONS_05060261	XLOC_2835258	lincRNA	chr6	85476096	85477563	85479186	85484879	-	-	-	-	-	-	-	-	-	-	-	-	-	-
TCONS_05062103	XLOC_2838414	lincRNA	chr6	90741523	90741715	90741866	90742450	-	-	-	-	-	-	-	-	-	-	-	-	-	-
TCONS_05070361	XLOC_2852784	anti-sense_lncRNA	chr6	109334086	109334203	109336262	109336476	109337508	109341789	-	-	-	-	-	-	-	-	-	-	-	-
TCONS_05089025	XLOC_2883476	lincRNA	chr6	151748944	151749034	151749168	151749420	-	-	-	-	-	-	-	-	-	-	-	-	-	-
TCONS_05089607	XLOC_2884397	lincRNA	chr6	153423625	153423916	153428872	153429873	-	-	-	-	-	-	-	-	-	-	-	-	-	-
TCONS_05090296	XLOC_2885295	lincRNA	chr6	154800183	154801029	154801344	154803383	-	-	-	-	-	-	-	-	-	-	-	-	-	-
TCONS_05091833	XLOC_2887642	lincRNA	chr6	287147	288014	291638	291839	-	-	-	-	-	-	-	-	-	-	-	-	-	-
TCONS_05091844	XLOC_2887647	lincRNA	chr6	315586	318409	318797	319732	-	-	-	-	-	-	-	-	-	-	-	-	-	-
TCONS_05092662	XLOC_2888997	lincRNA	chr6	2682199	2687197	2687551	2687973	-	-	-	-	-	-	-	-	-	-	-	-	-	-
TCONS_05096589	XLOC_2894792	lincRNA	chr6	11749289	11749627	11750530	11750656	11753079	11753113	11759263	11759357	-	-	-	-	-	-	-	-	-	-
TCONS_05100984	XLOC_2902459	lincRNA	chr6	22434556	22434587	22434712	22434790	22435129	22435258	-	-	-	-	-	-	-	-	-	-	-	-
TCONS_05107940	XLOC_2914491	lincRNA	chr6	37988012	37988069	37992488	37992653	-	-	-	-	-	-	-	-	-	-	-	-	-	-
TCONS_05111306	XLOC_2919593	lincRNA	chr6	46557438	46558406	46562899	46563093	-	-	-	-	-	-	-	-	-	-	-	-	-	-
TCONS_05114926	XLOC_2925099	lincRNA	chr6	56227129	56227315	56231490	56231622	-	-	-	-	-	-	-	-	-	-	-	-	-	-
TCONS_05118532	XLOC_2930814	intronic_lncRNA	chr6	65752344	65752418	65752756	65752887	-	-	-	-	-	-	-	-	-	-	-	-	-	-
TCONS_05128965	XLOC_2947774	lincRNA	chr6	93351370	93351428	93353037	93353828	-	-	-	-	-	-	-	-	-	-	-	-	-	-
TCONS_05129041	XLOC_2947905	lincRNA	chr6	93563330	93564533	93566617	93566863	-	-	-	-	-	-	-	-	-	-	-	-	-	-
TCONS_05169178	XLOC_2800517	lincRNA	chr6	30238707	30239033	30239879	30240193	-	-	-	-	-	-	-	-	-	-	-	-	-	-
TCONS_05172168	XLOC_2807515	lincRNA	chr6	40223776	40223819	40224695	40224954	-	-	-	-	-	-	-	-	-	-	-	-	-	-
TCONS_05172209	XLOC_2807641	intronic_lncRNA	chr6	40367724	40368469	40370612	40372575	-	-	-	-	-	-	-	-	-	-	-	-	-	-
TCONS_05177222	XLOC_2817058	lincRNA	chr6	56726190	56726252	56729491	56729632	-	-	-	-	-	-	-	-	-	-	-	-	-	-
TCONS_05194562	XLOC_2852784	anti-sense_lncRNA	chr6	109334101	109334203	109336262	109343003	-	-	-	-	-	-	-	-	-	-	-	-	-	-
TCONS_05216968	XLOC_2895650	anti-sense_lncRNA	chr6	13692646	13692748	13693853	13694204	-	-	-	-	-	-	-	-	-	-	-	-	-	-
TCONS_05226839	XLOC_2918150	lincRNA	chr6	44106879	44110896	44111860	44111885	-	-	-	-	-	-	-	-	-	-	-	-	-	-
TCONS_05261097	XLOC_2988526	lincRNA	chr6	144707963	144710075	144717536	144718207	-	-	-	-	-	-	-	-	-	-	-	-	-	-
TCONS_05262085	XLOC_2990355	lincRNA	chr6	147836708	147838388	147839419	147839469	-	-	-	-	-	-	-	-	-	-	-	-	-	-
TCONS_05269872	XLOC_2787960	lincRNA	chr6	14882099	14882325	14968966	14969030	-	-	-	-	-	-	-	-	-	-	-	-	-	-
TCONS_05270238	XLOC_2789489	anti-sense_lncRNA	chr6	16878662	16878829	16878993	16881458	-	-	-	-	-	-	-	-	-	-	-	-	-	-
TCONS_05272210	XLOC_2796809	lincRNA	chr6	25009289	25009366	25014532	25019860	-	-	-	-	-	-	-	-	-	-	-	-	-	-
TCONS_05273314	XLOC_2800130	lincRNA	chr6	29759196	29759966	29856455	29856561	29880371	29880686	29881664	29882655	-	-	-	-	-	-	-	-	-	-
TCONS_05275482	XLOC_2807641	intronic_lncRNA	chr6	40372956	40375572	40375768	40376014	-	-	-	-	-	-	-	-	-	-	-	-	-	-
TCONS_05296447	XLOC_2873600	lincRNA	chr6	135832545	135832799	135880664	135885517	-	-	-	-	-	-	-	-	-	-	-	-	-	-
TCONS_05308068	XLOC_2905553	anti-sense_lncRNA	chr6	25319329	25319550	25319632	25320830	-	-	-	-	-	-	-	-	-	-	-	-	-	-
TCONS_05308918	XLOC_2908923	lincRNA	chr6	30198353	30198381	30200155	30209613	-	-	-	-	-	-	-	-	-	-	-	-	-	-
TCONS_05308920	XLOC_2908923	lincRNA	chr6	30209807	30210285	30210394	30214565	-	-	-	-	-	-	-	-	-	-	-	-	-	-
TCONS_05315667	XLOC_2929358	intronic_lncRNA	chr6	63349939	63350827	63351261	63354257	-	-	-	-	-	-	-	-	-	-	-	-	-	-
TCONS_05319733	XLOC_2943339	lincRNA	chr6	85579663	85582335	85602406	85602509	-	-	-	-	-	-	-	-	-	-	-	-	-	-
TCONS_05396539	XLOC_2787680	anti-sense_lncRNA	chr6	14502708	14503153	14504732	14505944	-	-	-	-	-	-	-	-	-	-	-	-	-	-
TCONS_05396823	XLOC_2800130	lincRNA	chr6	29759208	29759407	29856455	29856561	29880371	29880686	29881664	29882173	29902262	29902359	29921668	29922079	-	-	-	-	-	-
TCONS_05398023	XLOC_2814313	anti-sense_lncRNA	chr6	51894344	51894675	51895355	51895470	51902955	51903085	51907358	51907561	51909439	51910257	-	-	-	-	-	-	-	-
TCONS_05400747	XLOC_2880873	lincRNA	chr6	148324384	148324577	148325728	148325870	148328067	148328540	-	-	-	-	-	-	-	-	-	-	-	-
TCONS_05401651	XLOC_2916431	intronic_lncRNA	chr6	41005509	41007109	41007384	41008147	-	-	-	-	-	-	-	-	-	-	-	-	-	-
TCONS_05401778	XLOC_2917275	anti-sense_lncRNA	chr6	42711351	42719607	42723871	42723906	-	-	-	-	-	-	-	-	-	-	-	-	-	-
TCONS_05404710	XLOC_2996648	intronic_lncRNA	chr6	157498200	157499180	157500166	157500511	157502795	157502922	157514025	157514113	157514888	157518611	-	-	-	-	-	-	-	-
TCONS_05414018	XLOC_2996648	intronic_lncRNA	chr6	157508423	157513429	157514025	157514113	157514888	157518611	-	-	-	-	-	-	-	-	-	-	-	-
TCONS_05432529	XLOC_3003337	lincRNA	chr7	232574	232821	233995	234782	-	-	-	-	-	-	-	-	-	-	-	-	-	-
TCONS_05437805	XLOC_3012074	lincRNA	chr7	13322243	13322296	13322725	13324578	-	-	-	-	-	-	-	-	-	-	-	-	-	-
TCONS_05438071	XLOC_3012512	lincRNA	chr7	13826209	13826493	13847533	13848649	-	-	-	-	-	-	-	-	-	-	-	-	-	-
TCONS_05447383	XLOC_3027158	anti-sense_lncRNA	chr7	36321445	36321509	36322708	36322997	-	-	-	-	-	-	-	-	-	-	-	-	-	-
TCONS_05461555	XLOC_3050276	lincRNA	chr7	73017326	73017472	73017761	73017859	-	-	-	-	-	-	-	-	-	-	-	-	-	-
TCONS_05477726	XLOC_3076664	lincRNA	chr7	110018521	110022463	110022832	110028712	-	-	-	-	-	-	-	-	-	-	-	-	-	-
TCONS_05483298	XLOC_3087168	lincRNA	chr7	123823345	123823468	123846263	123846496	123848946	123849339	-	-	-	-	-	-	-	-	-	-	-	-
TCONS_05492238	XLOC_3102767	lincRNA	chr7	11963435	11967210	11967345	11967389	-	-	-	-	-	-	-	-	-	-	-	-	-	-
TCONS_05497312	XLOC_3111385	lincRNA	chr7	24608865	24608896	24610214	24610307	24610872	24610966	-	-	-	-	-	-	-	-	-	-	-	-
TCONS_05498001	XLOC_3112478	anti-sense_lncRNA	chr7	26434781	26434948	26470119	26470211	-	-	-	-	-	-	-	-	-	-	-	-	-	-
TCONS_05503825	XLOC_3122636	lincRNA	chr7	42503679	42504518	42504676	42510986	-	-	-	-	-	-	-	-	-	-	-	-	-	-
TCONS_05504651	XLOC_3123724	lincRNA	chr7	44670256	44670348	44670945	44671145	-	-	-	-	-	-	-	-	-	-	-	-	-	-
TCONS_05505096	XLOC_3124505	lincRNA	chr7	45581122	45581897	45585878	45586215	-	-	-	-	-	-	-	-	-	-	-	-	-	-
TCONS_05512426	XLOC_3136828	anti-sense_lncRNA	chr7	63764818	63766411	63771630	63771752	-	-	-	-	-	-	-	-	-	-	-	-	-	-
TCONS_05513722	XLOC_3138931	lincRNA	chr7	67372065	67375298	67375616	67377853	-	-	-	-	-	-	-	-	-	-	-	-	-	-
TCONS_05519441	XLOC_3149386	lincRNA	chr7	82517929	82518183	82518316	82518377	-	-	-	-	-	-	-	-	-	-	-	-	-	-
TCONS_05522238	XLOC_3154859	lincRNA	chr7	89874681	89875021	89912700	89913181	-	-	-	-	-	-	-	-	-	-	-	-	-	-
TCONS_05525797	XLOC_3160901	intronic_lncRNA	chr7	98411779	98413316	98428142	98428255	-	-	-	-	-	-	-	-	-	-	-	-	-	-
TCONS_05528145	XLOC_3164682	lincRNA	chr7	104694656	104696690	104697068	104697227	-	-	-	-	-	-	-	-	-	-	-	-	-	-
TCONS_05560321	XLOC_3038338	lincRNA	chr7	53838840	53838866	53841446	53841735	-	-	-	-	-	-	-	-	-	-	-	-	-	-
TCONS_05602313	XLOC_3123351	intronic_lncRNA	chr7	43642500	43646848	43647507	43647961	-	-	-	-	-	-	-	-	-	-	-	-	-	-
TCONS_05602506	XLOC_3123724	lincRNA	chr7	44670266	44670348	44671157	44671434	-	-	-	-	-	-	-	-	-	-	-	-	-	-
TCONS_05624241	XLOC_3167499	anti-sense_lncRNA	chr7	109451261	109463220	109521111	109521335	-	-	-	-	-	-	-	-	-	-	-	-	-	-
TCONS_05650191	XLOC_3049799	lincRNA	chr7	72148154	72148394	72154035	72154079	-	-	-	-	-	-	-	-	-	-	-	-	-	-
TCONS_05657094	XLOC_3072051	lincRNA	chr7	104013957	104013988	104014504	104014731	104015570	104017484	-	-	-	-	-	-	-	-	-	-	-	-
TCONS_05668603	XLOC_3112664	lincRNA	chr7	26691585	26692264	26692682	26695276	-	-	-	-	-	-	-	-	-	-	-	-	-	-
TCONS_05680339	XLOC_3149820	lincRNA	chr7	83340341	83340590	83353486	83353575	-	-	-	-	-	-	-	-	-	-	-	-	-	-
TCONS_05682828	XLOC_3159536	lincRNA	chr7	95507694	95508338	95511999	95514536	-	-	-	-	-	-	-	-	-	-	-	-	-	-
TCONS_05683107	XLOC_3160723	lincRNA	chr7	97811375	97811773	97812869	97812896	-	-	-	-	-	-	-	-	-	-	-	-	-	-
TCONS_05683187	XLOC_3160946	intronic_lncRNA	chr7	98556613	98556814	98571055	98571151	-	-	-	-	-	-	-	-	-	-	-	-	-	-
TCONS_05713556	XLOC_3087168	lincRNA	chr7	123823345	123823468	123829516	123829667	123831923	123831986	-	-	-	-	-	-	-	-	-	-	-	-
TCONS_05714466	XLOC_3091575	lincRNA	chr7	129584906	129586202	129587079	129587191	-	-	-	-	-	-	-	-	-	-	-	-	-	-
TCONS_05721458	XLOC_3119852	lincRNA	chr7	38943617	38943840	38944372	38945668	-	-	-	-	-	-	-	-	-	-	-	-	-	-
TCONS_05741933	XLOC_3067209	lincRNA	chr7	95611117	95612956	95624014	95626786	-	-	-	-	-	-	-	-	-	-	-	-	-	-
TCONS_05742209	XLOC_3068989	lincRNA	chr7	98811737	98812210	98812942	98813400	-	-	-	-	-	-	-	-	-	-	-	-	-	-
TCONS_05749580	XLOC_3047359	lincRNA	chr7	68335430	68340916	68341554	68343367	-	-	-	-	-	-	-	-	-	-	-	-	-	-
TCONS_05751529	XLOC_3071450	anti-sense_lncRNA	chr7	102790713	102791373	102822078	102822695	-	-	-	-	-	-	-	-	-	-	-	-	-	-
TCONS_05751992	XLOC_3083152	intronic_lncRNA	chr7	117846071	117846121	117847230	117847415	117847532	117847689	117851940	117853222	-	-	-	-	-	-	-	-	-	-
TCONS_05759179	XLOC_3059412	intronic_lncRNA	chr7	86188440	86189431	86190936	86191156	-	-	-	-	-	-	-	-	-	-	-	-	-	-
TCONS_05774481	XLOC_3196978	lincRNA	chr8	7048762	7048955	7074971	7075049	-	-	-	-	-	-	-	-	-	-	-	-	-	-
TCONS_05774482	XLOC_3196978	lincRNA	chr8	7048792	7048955	7092198	7092603	-	-	-	-	-	-	-	-	-	-	-	-	-	-
TCONS_05782286	XLOC_3210653	intronic_lncRNA	chr8	24555450	24555813	24555933	24557008	-	-	-	-	-	-	-	-	-	-	-	-	-	-
TCONS_05798990	XLOC_3240261	lincRNA	chr8	63674301	63674590	63773253	63773809	-	-	-	-	-	-	-	-	-	-	-	-	-	-
TCONS_05804695	XLOC_3249635	intronic_lncRNA	chr8	77803505	77805187	77805528	77807307	-	-	-	-	-	-	-	-	-	-	-	-	-	-
TCONS_05807919	XLOC_3254892	anti-sense_lncRNA	chr8	85453295	85453450	85466864	85467075	-	-	-	-	-	-	-	-	-	-	-	-	-	-
TCONS_05809239	XLOC_3256920	lincRNA	chr8	88827074	88827130	88827961	88833824	-	-	-	-	-	-	-	-	-	-	-	-	-	-
TCONS_05820304	XLOC_3275377	anti-sense_lncRNA	chr8	115069836	115069938	115072745	115076359	-	-	-	-	-	-	-	-	-	-	-	-	-	-
TCONS_05824769	XLOC_3283280	lincRNA	chr8	125162396	125162592	125219990	125220059	-	-	-	-	-	-	-	-	-	-	-	-	-	-
TCONS_05860129	XLOC_3345481	lincRNA	chr8	63065947	63066345	63286018	63286077	-	-	-	-	-	-	-	-	-	-	-	-	-	-
TCONS_05865275	XLOC_3353834	lincRNA	chr8	75349994	75351378	75351507	75354096	-	-	-	-	-	-	-	-	-	-	-	-	-	-
TCONS_05865746	XLOC_3354588	intronic_lncRNA	chr8	76405312	76405572	76406131	76406540	-	-	-	-	-	-	-	-	-	-	-	-	-	-
TCONS_05870205	XLOC_3362197	intronic_lncRNA	chr8	88090497	88091896	88093337	88093620	-	-	-	-	-	-	-	-	-	-	-	-	-	-
TCONS_05889464	XLOC_3395051	lincRNA	chr8	135396695	135397185	135397493	135398531	-	-	-	-	-	-	-	-	-	-	-	-	-	-
TCONS_05894781	XLOC_3402238	lincRNA	chr8	147465438	147468267	147469221	147469391	-	-	-	-	-	-	-	-	-	-	-	-	-	-
TCONS_05899710	XLOC_3198204	lincRNA	chr8	8825600	8826050	8826797	8826917	8843860	8844176	-	-	-	-	-	-	-	-	-	-	-	-
TCONS_05901910	XLOC_3202539	intronic_lncRNA	chr8	15112551	15113496	15113809	15114187	-	-	-	-	-	-	-	-	-	-	-	-	-	-
TCONS_05909241	XLOC_3217598	lincRNA	chr8	33608071	33608246	33608395	33608557	33679369	33679453	33748066	33749026	-	-	-	-	-	-	-	-	-	-
TCONS_05909476	XLOC_3217815	intronic_lncRNA	chr8	34099239	34100382	34100692	34100776	-	-	-	-	-	-	-	-	-	-	-	-	-	-
TCONS_05946383	XLOC_3289166	lincRNA	chr8	134777539	134777638	134785128	134785293	-	-	-	-	-	-	-	-	-	-	-	-	-	-
TCONS_05947001	XLOC_3290674	lincRNA	chr8	137399626	137401767	137401903	137407826	-	-	-	-	-	-	-	-	-	-	-	-	-	-
TCONS_05965142	XLOC_3327767	intronic_lncRNA	chr8	40484612	40484902	40485192	40485581	-	-	-	-	-	-	-	-	-	-	-	-	-	-
TCONS_05965807	XLOC_3328773	lincRNA	chr8	42602470	42602750	42620629	42620991	-	-	-	-	-	-	-	-	-	-	-	-	-	-
TCONS_05974173	XLOC_3345826	lincRNA	chr8	63835586	63839169	63842223	63842278	63897589	63897869	-	-	-	-	-	-	-	-	-	-	-	-
TCONS_05982951	XLOC_3363396	intronic_lncRNA	chr8	89786911	89787152	89787336	89787616	-	-	-	-	-	-	-	-	-	-	-	-	-	-
TCONS_06001934	XLOC_3398255	lincRNA	chr8	140648948	140650246	140650300	140650596	-	-	-	-	-	-	-	-	-	-	-	-	-	-
TCONS_06002213	XLOC_3398654	lincRNA	chr8	141720540	141723498	141747410	141747475	-	-	-	-	-	-	-	-	-	-	-	-	-	-
TCONS_06004480	XLOC_3402621	lincRNA	chr8	147767701	147767800	147786814	147786871	147789662	147789906	-	-	-	-	-	-	-	-	-	-	-	-
TCONS_06013772	XLOC_3215889	lincRNA	chr8	30523485	30523569	30527335	30527533	-	-	-	-	-	-	-	-	-	-	-	-	-	-
TCONS_06014007	XLOC_3216538	intronic_lncRNA	chr8	31505581	31506073	31506151	31509011	-	-	-	-	-	-	-	-	-	-	-	-	-	-
TCONS_06029232	XLOC_3264882	lincRNA	chr8	99230581	99232432	99233893	99234929	-	-	-	-	-	-	-	-	-	-	-	-	-	-
TCONS_06035041	XLOC_3283242	lincRNA	chr8	125152436	125152540	125157512	125157646	-	-	-	-	-	-	-	-	-	-	-	-	-	-
TCONS_06041979	XLOC_3303501	lincRNA	chr8	9426868	9427369	9434881	9435000	-	-	-	-	-	-	-	-	-	-	-	-	-	-
TCONS_06054668	XLOC_3348284	lincRNA	chr8	67604908	67608491	67610300	67611040	67637529	67637751	67647585	67647838	-	-	-	-	-	-	-	-	-	-
TCONS_06058248	XLOC_3359201	lincRNA	chr8	83876610	83876765	83907106	83907200	-	-	-	-	-	-	-	-	-	-	-	-	-	-
TCONS_06064835	XLOC_3379062	anti-sense_lncRNA	chr8	112115744	112115869	112146279	112146390	112150618	112150705	-	-	-	-	-	-	-	-	-	-	-	-
TCONS_06071963	XLOC_3398485	lincRNA	chr8	141222389	141224128	141235963	141236226	-	-	-	-	-	-	-	-	-	-	-	-	-	-
TCONS_06072062	XLOC_3398653	lincRNA	chr8	141715923	141716265	141716561	141718289	-	-	-	-	-	-	-	-	-	-	-	-	-	-
TCONS_06084334	XLOC_3235577	lincRNA	chr8	56906081	56907734	56908124	56908952	-	-	-	-	-	-	-	-	-	-	-	-	-	-
TCONS_06097313	XLOC_3286144	anti-sense_lncRNA	chr8	129822150	129824031	129826034	129826321	-	-	-	-	-	-	-	-	-	-	-	-	-	-
TCONS_06112698	XLOC_3352931	lincRNA	chr8	74281111	74281151	74281538	74281694	74283037	74284324	-	-	-	-	-	-	-	-	-	-	-	-
TCONS_06121237	XLOC_3388244	anti-sense_lncRNA	chr8	123705297	123711693	123713176	123713393	-	-	-	-	-	-	-	-	-	-	-	-	-	-
TCONS_06123347	XLOC_3395075	lincRNA	chr8	135824765	135829215	135829430	135840044	-	-	-	-	-	-	-	-	-	-	-	-	-	-
TCONS_06123354	XLOC_3395082	lincRNA	chr8	135858590	135873252	135874516	135881461	-	-	-	-	-	-	-	-	-	-	-	-	-	-
TCONS_06126018	XLOC_3402238	anti-sense_lncRNA	chr8	147361687	147363534	147468197	147468267	147469221	147469435	-	-	-	-	-	-	-	-	-	-	-	-
TCONS_06128732	XLOC_3223741	lincRNA	chr8	42283444	42284339	42284441	42285003	-	-	-	-	-	-	-	-	-	-	-	-	-	-
TCONS_06128861	XLOC_3229663	lincRNA	chr8	49346976	49347345	49351189	49352014	-	-	-	-	-	-	-	-	-	-	-	-	-	-
TCONS_06131037	XLOC_3293351	intronic_lncRNA	chr8	142379548	142379822	142380966	142381187	-	-	-	-	-	-	-	-	-	-	-	-	-	-
TCONS_06131602	XLOC_3319279	intronic_lncRNA	chr8	29209377	29209833	29210018	29210104	-	-	-	-	-	-	-	-	-	-	-	-	-	-
TCONS_06132655	XLOC_3361916	anti-sense_lncRNA	chr8	87622448	87628265	87634076	87634170	-	-	-	-	-	-	-	-	-	-	-	-	-	-
TCONS_06133016	XLOC_3379062	anti-sense_lncRNA	chr8	112071103	112071206	112073791	112073905	112077411	112077500	112115809	112115869	112146279	112146390	112150618	112150718	-	-	-	-	-	-
TCONS_06133441	XLOC_3395055	lincRNA	chr8	135801021	135802979	135805883	135805953	-	-	-	-	-	-	-	-	-	-	-	-	-	-
TCONS_06133442	XLOC_3395089	lincRNA	chr8	136157043	136157604	136157686	136158949	-	-	-	-	-	-	-	-	-	-	-	-	-	-
TCONS_06135887	XLOC_3217809	intronic_lncRNA	chr8	34068268	34069766	34069956	34074858	-	-	-	-	-	-	-	-	-	-	-	-	-	-
TCONS_06136579	XLOC_3242574	lincRNA	chr8	68060391	68061752	68065772	68065914	-	-	-	-	-	-	-	-	-	-	-	-	-	-
TCONS_06137828	XLOC_3264882	lincRNA	chr8	99236426	99236893	99237061	99238173	-	-	-	-	-	-	-	-	-	-	-	-	-	-
TCONS_06138870	XLOC_3282903	lincRNA	chr8	124240584	124241438	124242101	124244615	-	-	-	-	-	-	-	-	-	-	-	-	-	-
TCONS_06140053	XLOC_3296912	lincRNA	chr8	147300625	147300895	147301050	147301553	-	-	-	-	-	-	-	-	-	-	-	-	-	-
TCONS_06140960	XLOC_3352927	lincRNA	chr8	74253133	74253732	74253901	74254118	-	-	-	-	-	-	-	-	-	-	-	-	-	-
TCONS_06141650	XLOC_3379360	intronic_lncRNA	chr8	112711877	112713480	112713637	112713899	-	-	-	-	-	-	-	-	-	-	-	-	-	-
TCONS_06142271	XLOC_3394473	intronic_lncRNA	chr8	134527590	134527943	134528066	134529890	-	-	-	-	-	-	-	-	-	-	-	-	-	-
TCONS_06144463	XLOC_3196978	lincRNA	chr8	7048704	7048955	7075806	7075909	-	-	-	-	-	-	-	-	-	-	-	-	-	-
TCONS_06145092	XLOC_3217598	lincRNA	chr8	33608071	33608246	33608395	33608557	33679369	33679453	33746633	33746766	33748066	33749026	-	-	-	-	-	-	-	-
TCONS_06149840	XLOC_3321920	lincRNA	chr8	32482104	32483522	32486094	32486365	-	-	-	-	-	-	-	-	-	-	-	-	-	-
TCONS_06151746	XLOC_3395089	lincRNA	chr8	136144839	136145310	136146182	136146252	-	-	-	-	-	-	-	-	-	-	-	-	-	-
TCONS_06163274	XLOC_3411664	lincRNA	chr9	3407846	3408000	3416067	3418137	-	-	-	-	-	-	-	-	-	-	-	-	-	-
TCONS_06165931	XLOC_3415818	lincRNA	chr9	10963880	10964062	10964211	10964533	-	-	-	-	-	-	-	-	-	-	-	-	-	-
TCONS_06167552	XLOC_3418255	lincRNA	chr9	15060700	15061338	15065250	15067621	-	-	-	-	-	-	-	-	-	-	-	-	-	-
TCONS_06171550	XLOC_3425042	lincRNA	chr9	23586528	23586960	23595798	23595963	23596931	23597500	-	-	-	-	-	-	-	-	-	-	-	-
TCONS_06177861	XLOC_3436216	lincRNA	chr9	38080289	38080428	38101226	38101500	-	-	-	-	-	-	-	-	-	-	-	-	-	-
TCONS_06181965	XLOC_3442861	lincRNA	chr9	46805017	46805130	46805402	46805486	46809241	46809308	46810411	46810536	-	-	-	-	-	-	-	-	-	-
TCONS_06183002	XLOC_3444570	lincRNA	chr9	48798089	48798235	48798785	48799026	-	-	-	-	-	-	-	-	-	-	-	-	-	-
TCONS_06192388	XLOC_3460705	lincRNA	chr9	69785860	69787848	69790385	69801107	-	-	-	-	-	-	-	-	-	-	-	-	-	-
TCONS_06214878	XLOC_3496931	lincRNA	chr9	127075780	127076080	127131756	127136332	-	-	-	-	-	-	-	-	-	-	-	-	-	-
TCONS_06216925	XLOC_3499889	lincRNA	chr9	131337113	131337251	131337429	131337500	-	-	-	-	-	-	-	-	-	-	-	-	-	-
TCONS_06226409	XLOC_3515832	lincRNA	chr9	234488	235521	239251	239638	-	-	-	-	-	-	-	-	-	-	-	-	-	-
TCONS_06236021	XLOC_3532434	lincRNA	chr9	21377640	21378790	21379157	21379290	-	-	-	-	-	-	-	-	-	-	-	-	-	-
TCONS_06236671	XLOC_3533234	lincRNA	chr9	22334906	22334992	22335455	22335535	22336966	22337160	-	-	-	-	-	-	-	-	-	-	-	-
TCONS_06239517	XLOC_3538458	lincRNA	chr9	30911231	30912860	30916218	30916378	30921330	30921392	30922943	30923070	-	-	-	-	-	-	-	-	-	-
TCONS_06244737	XLOC_3547549	lincRNA	chr9	43027119	43027507	43027884	43027946	-	-	-	-	-	-	-	-	-	-	-	-	-	-
TCONS_06270603	XLOC_3591647	lincRNA	chr9	104453663	104454641	104457521	104457589	104516364	104516493	104545595	104545959	-	-	-	-	-	-	-	-	-	-
TCONS_06270604	XLOC_3591647	lincRNA	chr9	104455117	104457589	104545595	104545955	-	-	-	-	-	-	-	-	-	-	-	-	-	-
TCONS_06282621	XLOC_3612239	lincRNA	chr9	136515624	136516118	136518026	136518080	-	-	-	-	-	-	-	-	-	-	-	-	-	-
TCONS_06283130	XLOC_3613074	intronic_lncRNA	chr9	138608756	138608908	138609216	138609516	-	-	-	-	-	-	-	-	-	-	-	-	-	-
TCONS_06288162	XLOC_3621592	lincRNA	chr9	150427955	150428024	150428349	150428478	-	-	-	-	-	-	-	-	-	-	-	-	-	-
TCONS_06299184	XLOC_3424787	lincRNA	chr9	23235283	23235383	23236045	23236689	-	-	-	-	-	-	-	-	-	-	-	-	-	-
TCONS_06302104	XLOC_3430478	intronic_lncRNA	chr9	32329601	32337190	32337400	32347812	-	-	-	-	-	-	-	-	-	-	-	-	-	-
TCONS_06306691	XLOC_3438742	lincRNA	chr9	41351309	41352129	41480105	41480265	-	-	-	-	-	-	-	-	-	-	-	-	-	-
TCONS_06315786	XLOC_3457912	intronic_lncRNA	chr9	66243141	66243307	66244591	66244655	-	-	-	-	-	-	-	-	-	-	-	-	-	-
TCONS_06326196	XLOC_3477908	lincRNA	chr9	96317945	96318529	96392324	96398373	-	-	-	-	-	-	-	-	-	-	-	-	-	-
TCONS_06326224	XLOC_3477983	lincRNA	chr9	96414662	96415899	96416096	96417870	-	-	-	-	-	-	-	-	-	-	-	-	-	-
TCONS_06330452	XLOC_3485693	intronic_lncRNA	chr9	108203885	108206259	108206424	108210002	-	-	-	-	-	-	-	-	-	-	-	-	-	-
TCONS_06337055	XLOC_3496931	lincRNA	chr9	127101560	127101946	127131756	127133017	-	-	-	-	-	-	-	-	-	-	-	-	-	-
TCONS_06349481	XLOC_3521850	lincRNA	chr9	9510511	9510598	9517290	9517426	-	-	-	-	-	-	-	-	-	-	-	-	-	-
TCONS_06353831	XLOC_3529472	lincRNA	chr9	18682402	18682450	18716251	18716486	-	-	-	-	-	-	-	-	-	-	-	-	-	-
TCONS_06356264	XLOC_3533517	lincRNA	chr9	22849439	22849561	22861306	22861449	22872917	22873213	-	-	-	-	-	-	-	-	-	-	-	-
TCONS_06358576	XLOC_3538458	lincRNA	chr9	30912110	30912860	30916218	30916378	30922943	30923079	-	-	-	-	-	-	-	-	-	-	-	-
TCONS_06396613	XLOC_3612239	lincRNA	chr9	136515525	136515754	136515910	136516112	-	-	-	-	-	-	-	-	-	-	-	-	-	-
TCONS_06406304	XLOC_3414350	lincRNA	chr9	7752041	7752130	7753730	7753871	-	-	-	-	-	-	-	-	-	-	-	-	-	-
TCONS_06430542	XLOC_3489857	lincRNA	chr9	115063238	115063762	115063832	115064167	-	-	-	-	-	-	-	-	-	-	-	-	-	-
TCONS_06430548	XLOC_3489867	lincRNA	chr9	115096979	115097977	115098677	115100833	-	-	-	-	-	-	-	-	-	-	-	-	-	-
TCONS_06430657	XLOC_3489960	lincRNA	chr9	115530465	115531512	115537192	115537283	-	-	-	-	-	-	-	-	-	-	-	-	-	-
TCONS_06447474	XLOC_3537762	intronic_lncRNA	chr9	29717673	29718097	29718590	29719031	-	-	-	-	-	-	-	-	-	-	-	-	-	-
TCONS_06451230	XLOC_3550161	lincRNA	chr9	46440600	46440778	46447266	46447296	-	-	-	-	-	-	-	-	-	-	-	-	-	-
TCONS_06458540	XLOC_3575347	lincRNA	chr9	80811552	80812967	80817867	80818829	-	-	-	-	-	-	-	-	-	-	-	-	-	-
TCONS_06470412	XLOC_3609494	intronic_lncRNA	chr9	132722050	132724316	132724607	132725246	-	-	-	-	-	-	-	-	-	-	-	-	-	-
TCONS_06489214	XLOC_3460705	lincRNA	chr9	69785848	69787848	69832344	69832503	69833414	69833544	69835069	69835342	69835746	69835873	69841492	69841687	69844467	69844693	69845135	69845423	69846250	69846343
TCONS_06499593	XLOC_3497545	lincRNA	chr9	128327643	128328288	128328449	128344976	-	-	-	-	-	-	-	-	-	-	-	-	-	-
TCONS_06513492	XLOC_3546650	lincRNA	chr9	41404978	41406224	41406343	41406913	-	-	-	-	-	-	-	-	-	-	-	-	-	-
TCONS_06513808	XLOC_3547550	lincRNA	chr9	43028400	43028538	43030233	43030287	43033759	43033878	43047664	43047762	43050776	43050877	43055408	43055583	-	-	-	-	-	-
TCONS_06524643	XLOC_3591647	lincRNA	chr9	104516204	104516493	104545595	104546059	-	-	-	-	-	-	-	-	-	-	-	-	-	-
TCONS_06525672	XLOC_3596364	lincRNA	chr9	112719848	112720251	112722247	112731202	-	-	-	-	-	-	-	-	-	-	-	-	-	-
TCONS_06529193	XLOC_3606455	intronic_lncRNA	chr9	127909935	127910923	127911264	127911394	-	-	-	-	-	-	-	-	-	-	-	-	-	-
TCONS_06541502	XLOC_3555294	anti-sense_lncRNA	chr9	53426340	53426909	53429173	53429314	53442543	53443169	-	-	-	-	-	-	-	-	-	-	-	-
TCONS_06541521	XLOC_3555910	lincRNA	chr9	54386235	54386420	54432237	54432691	-	-	-	-	-	-	-	-	-	-	-	-	-	-
TCONS_06541682	XLOC_3567994	lincRNA	chr9	69744200	69744950	69761637	69762511	-	-	-	-	-	-	-	-	-	-	-	-	-	-
TCONS_06541684	XLOC_3567994	lincRNA	chr9	69760224	69760698	69761637	69762511	-	-	-	-	-	-	-	-	-	-	-	-	-	-
TCONS_06541768	XLOC_3570384	intronic_lncRNA	chr9	72684264	72691414	72691708	72691788	-	-	-	-	-	-	-	-	-	-	-	-	-	-
TCONS_06552877	XLOC_3562549	intronic_lncRNA	chr9	63805551	63806488	63809387	63809926	-	-	-	-	-	-	-	-	-	-	-	-	-	-
TCONS_06558550	XLOC_3460705	lincRNA	chr9	69726148	69727598	69729312	69729391	69731190	69731258	69731388	69731517	69733808	69735796	-	-	-	-	-	-	-	-
TCONS_06558555	XLOC_3460705	lincRNA	chr9	69726148	69727598	69729312	69729418	69731190	69731258	69731388	69735796	-	-	-	-	-	-	-	-	-	-
TCONS_06558557	XLOC_3460705	lincRNA	chr9	69726148	69727598	69729312	69729391	69731190	69731258	69731388	69735796	-	-	-	-	-	-	-	-	-	-
TCONS_06558587	XLOC_3460705	lincRNA	chr9	69785852	69787848	69832344	69834851	-	-	-	-	-	-	-	-	-	-	-	-	-	-
TCONS_06558590	XLOC_3460705	lincRNA	chr9	69785852	69787848	69790385	69790694	69832344	69834851	-	-	-	-	-	-	-	-	-	-	-	-
TCONS_06561423	XLOC_3496440	intronic_lncRNA	chr9	126098430	126099462	126099543	126099823	-	-	-	-	-	-	-	-	-	-	-	-	-	-
TCONS_06563602	XLOC_3555294	anti-sense_lncRNA	chr9	53426287	53426909	53429173	53429314	53433468	53433774	-	-	-	-	-	-	-	-	-	-	-	-
TCONS_06574630	XLOC_3632301	lincRNA	chrMT	9833	10200	10739	10746	-	-	-	-	-	-	-	-	-	-	-	-	-	-
TCONS_06574651	XLOC_3632297	lincRNA	chrMT	6283	6571	6674	6696	-	-	-	-	-	-	-	-	-	-	-	-	-	-
TCONS_06576925	XLOC_3636185	intronic_lncRNA	chrX	5393905	5394120	5394171	5394330	-	-	-	-	-	-	-	-	-	-	-	-	-	-
TCONS_06579492	XLOC_3640512	lincRNA	chrX	11262974	11263053	11264675	11264831	-	-	-	-	-	-	-	-	-	-	-	-	-	-
TCONS_06590801	XLOC_3659849	lincRNA	chrX	49232698	49232834	49238358	49238705	-	-	-	-	-	-	-	-	-	-	-	-	-	-
TCONS_06606059	XLOC_3688984	anti-sense_lncRNA	chrX	113106244	113106311	113107142	113109055	-	-	-	-	-	-	-	-	-	-	-	-	-	-
TCONS_06615239	XLOC_3706647	intronic_lncRNA	chrX	142008901	142009117	142009221	142009420	-	-	-	-	-	-	-	-	-	-	-	-	-	-
TCONS_06617631	XLOC_3710709	lincRNA	chrX	3659824	3659922	3677199	3677338	3681563	3681666	3681899	3682185	3682327	3682419	3683769	3684008	-	-	-	-	-	-
TCONS_06621812	XLOC_3718393	lincRNA	chrX	13978028	13978736	13978788	13979000	-	-	-	-	-	-	-	-	-	-	-	-	-	-
TCONS_06631017	XLOC_3735711	lincRNA	chrX	48401140	48403137	48405484	48405684	-	-	-	-	-	-	-	-	-	-	-	-	-	-
TCONS_06643906	XLOC_3760422	lincRNA	chrX	105939573	105939743	106052719	106052816	106059250	106059369	-	-	-	-	-	-	-	-	-	-	-	-
TCONS_06660795	XLOC_3641771	lincRNA	chrX	13344546	13344746	13420157	13420219	-	-	-	-	-	-	-	-	-	-	-	-	-	-
TCONS_06727731	XLOC_3635509	lincRNA	chrX	4450775	4451147	4576290	4576384	4699766	4700772	-	-	-	-	-	-	-	-	-	-	-	-
TCONS_06734253	XLOC_3656597	lincRNA	chrX	43235569	43235668	43282204	43282433	-	-	-	-	-	-	-	-	-	-	-	-	-	-
TCONS_06758835	XLOC_3736198	intronic_lncRNA	chrX	49430895	49431220	49448338	49450657	-	-	-	-	-	-	-	-	-	-	-	-	-	-
TCONS_06762696	XLOC_3746996	lincRNA	chrX	74286013	74286127	74351500	74351713	-	-	-	-	-	-	-	-	-	-	-	-	-	-
TCONS_06767781	XLOC_3763903	lincRNA	chrX	109579152	109580516	109581487	109581828	-	-	-	-	-	-	-	-	-	-	-	-	-	-
TCONS_06817236	XLOC_3649107	lincRNA	chrX	26338520	26339411	26691464	26700604	-	-	-	-	-	-	-	-	-	-	-	-	-	-
TCONS_06820804	XLOC_3727012	lincRNA	chrX	31895162	31899662	31958081	31958089	-	-	-	-	-	-	-	-	-	-	-	-	-	-
TCONS_06820805	XLOC_3727012	lincRNA	chrX	31909354	31911629	31958081	31958110	-	-	-	-	-	-	-	-	-	-	-	-	-	-
TCONS_06832779	XLOC_3789357	lincRNA	chrY	1435713	1436242	1437124	1440212	-	-	-	-	-	-	-	-	-	-	-	-	-	-
