# Supplementary material for: Long Noncoding RNA and mRNA Expression Profiles in the Thyroid Gland of Two Phenotypically Extreme Pig Breeds Using Ribo-Zero RNA Sequencing
Source: Genes (Basel). 2016 Jul 9;7(7):34. doi: 10.3390/genes7070034 (PMC4962004; doi:10.3390/genes7070034)
Supplement: Supplementary file 1 [file genes-07-00034-s001.zip › genes-127123-supplementary/Table S4. Candidate lncRNAs included in pig ALDB database.xlsx]

## Sheet: Sheet1
Transcript ID	Gene ID	Nucleotide Length	No. of Exons	lncRNA ID in ALDB
TCONS_00003900	XLOC_002345	446	2	ALDBSSCT0000011789
TCONS_00039840	XLOC_022693	874	2	ALDBSSCT0000003766
TCONS_00045063	XLOC_025913	996	2	ALDBSSCT0000005855
TCONS_00050362	XLOC_028989	1722	2	ALDBSSCT0000004161
TCONS_00055981	XLOC_032302	2374	2	ALDBSSCT0000000005
TCONS_00075956	XLOC_044445	564	2	ALDBSSCT0000005162
TCONS_00076020	XLOC_044399	1202	2	ALDBSSCT0000008566
TCONS_00087580	XLOC_051152	1709	2	ALDBSSCT0000006451
TCONS_00107430	XLOC_061884	4015	2	ALDBSSCT0000002490
TCONS_00107432	XLOC_061886	1972	2	ALDBSSCT0000009098
TCONS_00107583	XLOC_061985	797	2	ALDBSSCT0000011822
TCONS_00109239	XLOC_063050	2046	3	ALDBSSCT0000005745
TCONS_00109457	XLOC_063050	4405	4	ALDBSSCT0000003960
TCONS_00110391	XLOC_063618	687	2	ALDBSSCT0000010197
TCONS_00110530	XLOC_063684	3169	2	ALDBSSCT0000010124
TCONS_00113833	XLOC_065388	2102	2	ALDBSSCT0000007538
TCONS_00119812	XLOC_068761	919	2	ALDBSSCT0000009632
TCONS_00119857	XLOC_068761	2015	2	ALDBSSCT0000001425
TCONS_00128100	XLOC_073675	9035	2	ALDBSSCT0000008619
TCONS_00137600	XLOC_078829	2258	2	ALDBSSCT0000006729
TCONS_00137820	XLOC_078942	410	2	ALDBSSCT0000010822
TCONS_00139255	XLOC_079651	2595	2	ALDBSSCT0000008581
TCONS_00140783	XLOC_080455	820	2	ALDBSSCT0000010856
TCONS_00144096	XLOC_082366	3176	3	ALDBSSCT0000003259
TCONS_00148395	XLOC_085021	553	3	ALDBSSCT0000011774
TCONS_00157115	XLOC_090019	899	2	ALDBSSCT0000006610
TCONS_00159782	XLOC_091726	1033	2	ALDBSSCT0000009470
TCONS_00166370	XLOC_095606	569	2	ALDBSSCT0000005409
TCONS_00174640	XLOC_100256	333	2	ALDBSSCT0000005483
TCONS_00177266	XLOC_101611	954	2	ALDBSSCT0000006597
TCONS_00177573	XLOC_101762	825	4	ALDBSSCT0000008667
TCONS_00184025	XLOC_105533	255	3	ALDBSSCT0000003228
TCONS_00187947	XLOC_107580	2729	2	ALDBSSCT0000010409
TCONS_00194434	XLOC_111214	3216	2	ALDBSSCT0000009737
TCONS_00205127	XLOC_117845	2985	2	ALDBSSCT0000006753
TCONS_00209936	XLOC_120630	1366	2	ALDBSSCT0000003189
TCONS_00219285	XLOC_126327	1968	2	ALDBSSCT0000004996
TCONS_00225539	XLOC_129914	1287	2	ALDBSSCT0000011846
TCONS_00228109	XLOC_131190	997	2	ALDBSSCT0000005919
TCONS_00229360	XLOC_131781	1065	2	ALDBSSCT0000010525
TCONS_00229422	XLOC_131848	802	2	ALDBSSCT0000011525
TCONS_00230807	XLOC_132442	2185	2	ALDBSSCT0000005409
TCONS_00233842	XLOC_134064	484	2	ALDBSSCT0000011852
TCONS_00240093	XLOC_137018	2964	2	ALDBSSCT0000005146
TCONS_00240094	XLOC_137018	675	2	ALDBSSCT0000008863
TCONS_00242750	XLOC_138308	778	2	ALDBSSCT0000000605
TCONS_00245646	XLOC_139723	1728	2	ALDBSSCT0000005530
TCONS_00285324	XLOC_162617	582	2	ALDBSSCT0000008932
TCONS_00286454	XLOC_163303	2810	2	ALDBSSCT0000011875
TCONS_00286777	XLOC_163493	5379	2	ALDBSSCT0000001569
TCONS_00289098	XLOC_164927	5419	2	ALDBSSCT0000003460
TCONS_00295241	XLOC_168623	447	2	ALDBSSCT0000011490
TCONS_00296658	XLOC_169130	7383	2	ALDBSSCT0000001586
TCONS_00300583	XLOC_171331	1860	2	ALDBSSCT0000011889
TCONS_00307622	XLOC_180564	730	2	ALDBSSCT0000009466
TCONS_00308490	XLOC_182014	800	2	ALDBSSCT0000000051
TCONS_00311664	XLOC_186688	10684	2	ALDBSSCT0000009596
TCONS_00316519	XLOC_194798	6910	2	ALDBSSCT0000006597
TCONS_00317224	XLOC_195997	574	2	ALDBSSCT0000000098
TCONS_00317225	XLOC_195997	536	2	ALDBSSCT0000000098
TCONS_00337221	XLOC_230603	2035	2	ALDBSSCT0000000178
TCONS_00394882	XLOC_325508	1128	3	ALDBSSCT0000000437
TCONS_00394884	XLOC_325508	4027	4	ALDBSSCT0000000438
TCONS_00459273	XLOC_434300	1529	2	ALDBSSCT0000005274
TCONS_00470972	XLOC_454198	8750	2	ALDBSSCT0000007157
TCONS_00490780	XLOC_487423	1642	2	ALDBSSCT0000000869
TCONS_00497303	XLOC_499007	1970	2	ALDBSSCT0000000891
TCONS_00499331	XLOC_502147	15513	2	ALDBSSCT0000005820
TCONS_00500031	XLOC_503258	549	3	ALDBSSCT0000000899
TCONS_00503059	XLOC_508199	1872	2	ALDBSSCT0000007753
TCONS_00510753	XLOC_521503	3755	2	ALDBSSCT0000000928
TCONS_00514369	XLOC_527986	3007	2	ALDBSSCT0000007978
TCONS_00516258	XLOC_531504	1456	2	ALDBSSCT0000000958
TCONS_00516633	XLOC_532291	2337	2	ALDBSSCT0000009187
TCONS_00524539	XLOC_545940	2409	3	ALDBSSCT0000000988
TCONS_00524542	XLOC_545940	6414	2	ALDBSSCT0000000990
TCONS_00528501	XLOC_552874	2613	2	ALDBSSCT0000007679
TCONS_00538444	XLOC_569711	3870	2	ALDBSSCT0000001056
TCONS_00562508	XLOC_196587	8790	2	ALDBSSCT0000008352
TCONS_00591847	XLOC_255708	773	2	ALDBSSCT0000000247
TCONS_00630887	XLOC_330551	340	2	ALDBSSCT0000000445
TCONS_00661972	XLOC_391721	1967	2	ALDBSSCT0000005217
TCONS_00706369	XLOC_481598	9163	2	ALDBSSCT0000011519
TCONS_00728667	XLOC_527081	203	2	ALDBSSCT0000000939
TCONS_00738339	XLOC_545940	791	2	ALDBSSCT0000000990
TCONS_00747259	XLOC_563455	1408	2	ALDBSSCT0000011576
TCONS_00764683	XLOC_191432	1398	2	ALDBSSCT0000000091
TCONS_00775350	XLOC_228696	606	2	ALDBSSCT0000000939
TCONS_00785983	XLOC_262081	4943	2	ALDBSSCT0000000266
TCONS_00798959	XLOC_302318	3268	2	ALDBSSCT0000000494
TCONS_00826239	XLOC_388256	4949	2	ALDBSSCT0000010973
TCONS_00826342	XLOC_388598	10679	2	ALDBSSCT0000007119
TCONS_00855294	XLOC_485547	1973	2	ALDBSSCT0000006729
TCONS_00864234	XLOC_517770	3454	2	ALDBSSCT0000007037
TCONS_00866652	XLOC_527076	9872	2	ALDBSSCT0000011412
TCONS_00907329	XLOC_262081	5628	2	ALDBSSCT0000002581
TCONS_00957846	XLOC_464608	2425	3	ALDBSSCT0000000804
TCONS_00971789	XLOC_527033	2118	2	ALDBSSCT0000010197
TCONS_00989357	XLOC_250893	4466	3	ALDBSSCT0000000673
TCONS_00989417	XLOC_250893	2015	3	ALDBSSCT0000008619
TCONS_00989439	XLOC_250893	3082	4	ALDBSSCT0000010823
TCONS_00989445	XLOC_250893	2321	4	ALDBSSCT0000010823
TCONS_00990094	XLOC_255770	2855	2	ALDBSSCT0000006740
TCONS_00990535	XLOC_262081	2462	3	ALDBSSCT0000000266
TCONS_00992987	XLOC_306192	3094	2	ALDBSSCT0000008876
TCONS_01000044	XLOC_527081	893	2	ALDBSSCT0000000939
TCONS_01005498	XLOC_214362	1256	2	ALDBSSCT0000007515
TCONS_01028134	XLOC_250893	2549	3	ALDBSSCT0000010823
TCONS_01028320	XLOC_254730	3655	2	ALDBSSCT0000000798
TCONS_01038150	XLOC_526989	2702	2	ALDBSSCT0000004414
TCONS_01038152	XLOC_526989	1936	3	ALDBSSCT0000006228
TCONS_01079406	XLOC_629865	1728	3	ALDBSSCT0000003711
TCONS_01093066	XLOC_652668	909	4	ALDBSSCT0000008876
TCONS_01099057	XLOC_663355	2100	2	ALDBSSCT0000006213
TCONS_01104159	XLOC_670945	3391	2	ALDBSSCT0000011486
TCONS_01109019	XLOC_678855	702	2	ALDBSSCT0000009709
TCONS_01113602	XLOC_686923	1437	2	ALDBSSCT0000002452
TCONS_01119510	XLOC_696845	2275	4	ALDBSSCT0000000017
TCONS_01129440	XLOC_596002	209	3	ALDBSSCT0000001106
TCONS_01129728	XLOC_596608	2409	2	ALDBSSCT0000006265
TCONS_01150385	XLOC_636392	2114	2	ALDBSSCT0000011772
TCONS_01158242	XLOC_652668	3145	5	ALDBSSCT0000001425
TCONS_01158243	XLOC_652668	13941	4	ALDBSSCT0000010296
TCONS_01164386	XLOC_664405	4973	2	ALDBSSCT0000001429
TCONS_01164393	XLOC_664409	233	2	ALDBSSCT0000001429
TCONS_01196236	XLOC_619676	1314	2	ALDBSSCT0000002316
TCONS_01202683	XLOC_638803	2682	2	ALDBSSCT0000009710
TCONS_01253279	XLOC_694142	817	2	ALDBSSCT0000003753
TCONS_01259770	XLOC_642509	2771	2	ALDBSSCT0000001311
TCONS_01259952	XLOC_652668	602	3	ALDBSSCT0000009016
TCONS_01260133	XLOC_663351	2581	3	ALDBSSCT0000001413
TCONS_01260191	XLOC_664557	3042	2	ALDBSSCT0000001434
TCONS_01270661	XLOC_691948	1157	4	ALDBSSCT0000008316
TCONS_01270663	XLOC_691948	1209	5	ALDBSSCT0000008316
TCONS_01277379	XLOC_716371	578	3	ALDBSSCT0000001651
TCONS_01281341	XLOC_721850	7431	2	ALDBSSCT0000001914
TCONS_01284140	XLOC_726147	817	2	ALDBSSCT0000001727
TCONS_01295676	XLOC_746891	1736	2	ALDBSSCT0000001750
TCONS_01314542	XLOC_779215	5707	2	ALDBSSCT0000006740
TCONS_01318045	XLOC_784106	1095	3	ALDBSSCT0000001947
TCONS_01320145	XLOC_787624	291	2	ALDBSSCT0000001965
TCONS_01320163	XLOC_787624	201	2	ALDBSSCT0000008486
TCONS_01343957	XLOC_829941	3178	2	ALDBSSCT0000002065
TCONS_01348127	XLOC_716371	369	3	ALDBSSCT0000001651
TCONS_01349690	XLOC_719394	711	2	ALDBSSCT0000001684
TCONS_01371353	XLOC_763571	7346	2	ALDBSSCT0000007753
TCONS_01377093	XLOC_775599	876	2	ALDBSSCT0000001866
TCONS_01401110	XLOC_824117	5249	2	ALDBSSCT0000008218
TCONS_01404946	XLOC_830681	5048	2	ALDBSSCT0000011672
TCONS_01407352	XLOC_716371	672	3	ALDBSSCT0000001650
TCONS_01427062	XLOC_780746	880	2	ALDBSSCT0000001906
TCONS_01428514	XLOC_784106	1124	2	ALDBSSCT0000001947
TCONS_01440648	XLOC_830201	2169	2	ALDBSSCT0000002067
TCONS_01455603	XLOC_772895	3097	2	ALDBSSCT0000011525
TCONS_01467907	XLOC_826240	8309	2	ALDBSSCT0000003418
TCONS_01496091	XLOC_848803	3839	2	ALDBSSCT0000002211
TCONS_01501304	XLOC_857284	2244	2	ALDBSSCT0000002225
TCONS_01501951	XLOC_858405	4791	2	ALDBSSCT0000005800
TCONS_01508140	XLOC_867974	8828	2	ALDBSSCT0000008491
TCONS_01508472	XLOC_868277	3480	2	ALDBSSCT0000010215
TCONS_01510657	XLOC_871763	2175	2	ALDBSSCT0000006431
TCONS_01517580	XLOC_883241	510	2	ALDBSSCT0000002366
TCONS_01529573	XLOC_903616	1156	3	ALDBSSCT0000002461
TCONS_01531530	XLOC_906405	2048	2	ALDBSSCT0000010092
TCONS_01532765	XLOC_908303	1192	5	ALDBSSCT0000002495
TCONS_01551610	XLOC_865419	4474	2	ALDBSSCT0000006729
TCONS_01586785	XLOC_868033	7460	2	ALDBSSCT0000007157
TCONS_01591858	XLOC_883125	2035	2	ALDBSSCT0000002365
TCONS_01599707	XLOC_906420	1298	2	ALDBSSCT0000002400
TCONS_01600456	XLOC_908303	606	3	ALDBSSCT0000002495
TCONS_01600729	XLOC_909004	2763	3	ALDBSSCT0000002505
TCONS_01600730	XLOC_909004	1446	2	ALDBSSCT0000002505
TCONS_01605582	XLOC_845894	3571	2	ALDBSSCT0000011486
TCONS_01612196	XLOC_868019	3731	2	ALDBSSCT0000010231
TCONS_01627665	XLOC_864662	6190	2	ALDBSSCT0000007157
TCONS_01655362	XLOC_935715	1066	2	ALDBSSCT0000002605
TCONS_01656536	XLOC_937396	3964	2	ALDBSSCT0000008667
TCONS_01692031	XLOC_995877	694	2	ALDBSSCT0000002781
TCONS_01699259	XLOC_1007583	2327	2	ALDBSSCT0000002821
TCONS_01705011	XLOC_1016989	409	2	ALDBSSCT0000002836
TCONS_01707018	XLOC_1020651	4887	4	ALDBSSCT0000002848
TCONS_01707020	XLOC_1020651	6215	5	ALDBSSCT0000002852
TCONS_01726706	XLOC_1055485	695	3	ALDBSSCT0000006064
TCONS_01729978	XLOC_1061146	2726	2	ALDBSSCT0000002998
TCONS_01730365	XLOC_1061826	1634	2	ALDBSSCT0000003003
TCONS_01745425	XLOC_1087038	944	2	ALDBSSCT0000003080
TCONS_01757614	XLOC_1105690	1026	2	ALDBSSCT0000008801
TCONS_01762021	XLOC_1111872	1500	2	ALDBSSCT0000003711
TCONS_01771941	XLOC_1127586	3282	2	ALDBSSCT0000010971
TCONS_01785916	XLOC_1152390	930	2	ALDBSSCT0000010625
TCONS_01785999	XLOC_1152418	4323	2	ALDBSSCT0000000769
TCONS_01795877	XLOC_1168993	7294	2	ALDBSSCT0000003308
TCONS_01796538	XLOC_1169999	2244	2	ALDBSSCT0000003318
TCONS_01823759	XLOC_1218041	1111	2	ALDBSSCT0000011370
TCONS_01845962	XLOC_947314	10670	2	ALDBSSCT0000010465
TCONS_01862526	XLOC_980808	10274	2	ALDBSSCT0000008876
TCONS_01892843	XLOC_1038707	473	4	ALDBSSCT0000002926
TCONS_01897753	XLOC_1047724	23688	3	ALDBSSCT0000002948
TCONS_01922988	XLOC_1097220	1519	2	ALDBSSCT0000003134
TCONS_01939028	XLOC_1127713	2723	2	ALDBSSCT0000002724
TCONS_01959633	XLOC_1169225	2558	2	ALDBSSCT0000003312
TCONS_01959979	XLOC_1169847	2001	2	ALDBSSCT0000003317
TCONS_01982982	XLOC_1216555	223	2	ALDBSSCT0000003411
TCONS_02019356	XLOC_1013423	578	2	ALDBSSCT0000003711
TCONS_02021959	XLOC_1020651	18256	6	ALDBSSCT0000002849
TCONS_02033759	XLOC_1061146	2263	2	ALDBSSCT0000003001
TCONS_02062106	XLOC_1141753	1652	2	ALDBSSCT0000003242
TCONS_02067245	XLOC_1159131	857	2	ALDBSSCT0000003272
TCONS_02069128	XLOC_1166041	5125	2	ALDBSSCT0000003711
TCONS_02096680	XLOC_952101	2694	2	ALDBSSCT0000009226
TCONS_02102047	XLOC_974494	1714	2	ALDBSSCT0000002725
TCONS_02120330	XLOC_1047724	13186	5	ALDBSSCT0000003381
TCONS_02129926	XLOC_1089763	1275	2	ALDBSSCT0000002949
TCONS_02131364	XLOC_1093723	8009	3	ALDBSSCT0000011932
TCONS_02165723	XLOC_933336	3760	2	ALDBSSCT0000005142
TCONS_02169671	XLOC_985793	4636	2	ALDBSSCT0000011058
TCONS_02171427	XLOC_1020651	2062	2	ALDBSSCT0000002846
TCONS_02171442	XLOC_1020651	5487	5	ALDBSSCT0000002848
TCONS_02171582	XLOC_1020651	10860	3	ALDBSSCT0000002854
TCONS_02171877	XLOC_1030414	4325	2	ALDBSSCT0000001569
TCONS_02172617	XLOC_1047724	5211	3	ALDBSSCT0000002948
TCONS_02176930	XLOC_1175421	4478	2	ALDBSSCT0000006669
TCONS_02179759	XLOC_926020	5273	2	ALDBSSCT0000001072
TCONS_02182121	XLOC_944303	3138	2	ALDBSSCT0000009098
TCONS_02184161	XLOC_979009	4386	2	ALDBSSCT0000009271
TCONS_02186922	XLOC_1020651	5445	2	ALDBSSCT0000002846
TCONS_02186923	XLOC_1020651	5540	3	ALDBSSCT0000002846
TCONS_02186927	XLOC_1020651	15426	4	ALDBSSCT0000002846
TCONS_02186947	XLOC_1020651	7967	2	ALDBSSCT0000003891
TCONS_02188484	XLOC_1047724	1797	5	ALDBSSCT0000002948
TCONS_02190674	XLOC_1089333	9287	2	ALDBSSCT0000006673
TCONS_02203193	XLOC_1020651	922	4	ALDBSSCT0000002846
TCONS_02203195	XLOC_1020651	2032	4	ALDBSSCT0000002846
TCONS_02203202	XLOC_1020651	3315	5	ALDBSSCT0000002851
TCONS_02203332	XLOC_1020651	9451	2	ALDBSSCT0000002852
TCONS_02203970	XLOC_1047724	4693	5	ALDBSSCT0000002948
TCONS_02204186	XLOC_1058674	3947	2	ALDBSSCT0000002978
TCONS_02223233	XLOC_1234327	1298	2	ALDBSSCT0000003440
TCONS_02240785	XLOC_1263902	5560	2	ALDBSSCT0000010018
TCONS_02248875	XLOC_1276749	1000	2	ALDBSSCT0000002323
TCONS_02251838	XLOC_1281613	649	3	ALDBSSCT0000003648
TCONS_02257560	XLOC_1289774	2535	3	ALDBSSCT0000003671
TCONS_02288559	XLOC_1340690	581	2	ALDBSSCT0000005619
TCONS_02302211	XLOC_1363774	5458	2	ALDBSSCT0000002972
TCONS_02306057	XLOC_1370071	1754	3	ALDBSSCT0000003906
TCONS_02317600	XLOC_1388632	2268	2	ALDBSSCT0000003981
TCONS_02330922	XLOC_1411136	5505	2	ALDBSSCT0000012022
TCONS_02333461	XLOC_1415404	500	2	ALDBSSCT0000004034
TCONS_02354134	XLOC_1242607	260	2	ALDBSSCT0000003472
TCONS_02399161	XLOC_1331035	5043	2	ALDBSSCT0000010092
TCONS_02418888	XLOC_1372374	4711	2	ALDBSSCT0000004428
TCONS_02446275	XLOC_1425075	2594	2	ALDBSSCT0000007166
TCONS_02449915	XLOC_1432745	8957	2	ALDBSSCT0000003711
TCONS_02499490	XLOC_1372496	368	2	ALDBSSCT0000003918
TCONS_02502222	XLOC_1379909	3490	2	ALDBSSCT0000008885
TCONS_02529396	XLOC_1256906	4895	2	ALDBSSCT0000006823
TCONS_02572541	XLOC_1415404	893	3	ALDBSSCT0000004035
TCONS_02576922	XLOC_1432745	9033	2	ALDBSSCT0000003711
TCONS_02582229	XLOC_1268642	2418	2	ALDBSSCT0000003598
TCONS_02586779	XLOC_1372374	3082	3	ALDBSSCT0000004428
TCONS_02587037	XLOC_1379855	251	2	ALDBSSCT0000003939
TCONS_02587384	XLOC_1388778	787	3	ALDBSSCT0000004992
TCONS_02594307	XLOC_1287258	3487	2	ALDBSSCT0000001712
TCONS_02598323	XLOC_1370185	1536	2	ALDBSSCT0000003908
TCONS_02607954	XLOC_1331605	1267	3	ALDBSSCT0000006597
TCONS_02628937	XLOC_1458216	4406	2	ALDBSSCT0000007119
TCONS_02631507	XLOC_1462120	6907	2	ALDBSSCT0000000452
TCONS_02654335	XLOC_1499970	2939	2	ALDBSSCT0000007130
TCONS_02658701	XLOC_1506982	5083	2	ALDBSSCT0000008499
TCONS_02673621	XLOC_1531955	11709	2	ALDBSSCT0000002607
TCONS_02680369	XLOC_1544626	281	2	ALDBSSCT0000004344
TCONS_02682996	XLOC_1548889	818	4	ALDBSSCT0000002159
TCONS_02720571	XLOC_1614492	632	2	ALDBSSCT0000010054
TCONS_02723639	XLOC_1619320	7568	2	ALDBSSCT0000002073
TCONS_02737663	XLOC_1643588	637	2	ALDBSSCT0000007753
TCONS_02741957	XLOC_1650947	9344	2	ALDBSSCT0000003711
TCONS_02741972	XLOC_1650954	1840	2	ALDBSSCT0000006672
TCONS_02745106	XLOC_1656210	922	2	ALDBSSCT0000004659
TCONS_02765647	XLOC_1483768	1050	2	ALDBSSCT0000012036
TCONS_02807187	XLOC_1567467	2239	2	ALDBSSCT0000004396
TCONS_02815953	XLOC_1587815	2508	3	ALDBSSCT0000004436
TCONS_02818595	XLOC_1592366	9510	2	ALDBSSCT0000001381
TCONS_02840695	XLOC_1635382	1945	2	ALDBSSCT0000011621
TCONS_02842863	XLOC_1639414	1609	2	ALDBSSCT0000004600
TCONS_02856574	XLOC_1459414	414	3	ALDBSSCT0000000773
TCONS_02857738	XLOC_1462652	6506	2	ALDBSSCT0000010361
TCONS_02862438	XLOC_1480841	2326	3	ALDBSSCT0000009936
TCONS_02870775	XLOC_1506982	5036	2	ALDBSSCT0000008878
TCONS_02889289	XLOC_1567467	1442	3	ALDBSSCT0000004396
TCONS_02905850	XLOC_1625060	260	3	ALDBSSCT0000000040
TCONS_02905941	XLOC_1625060	559	2	ALDBSSCT0000009082
TCONS_02968724	XLOC_1479154	2352	2	ALDBSSCT0000002581
TCONS_02971014	XLOC_1511223	1594	2	ALDBSSCT0000004257
TCONS_02974614	XLOC_1545718	5850	3	ALDBSSCT0000004352
TCONS_02975615	XLOC_1589128	2373	2	ALDBSSCT0000011239
TCONS_02976966	XLOC_1633277	2388	2	ALDBSSCT0000011058
TCONS_02979525	XLOC_1471667	2547	2	ALDBSSCT0000001928
TCONS_02997669	XLOC_1587815	1463	3	ALDBSSCT0000004436
TCONS_03021874	XLOC_1684186	723	2	ALDBSSCT0000004737
TCONS_03028179	XLOC_1695086	1110	2	ALDBSSCT0000000093
TCONS_03030243	XLOC_1697794	4173	2	ALDBSSCT0000003507
TCONS_03043507	XLOC_1721458	2777	2	ALDBSSCT0000004851
TCONS_03047707	XLOC_1729101	7416	2	ALDBSSCT0000002327
TCONS_03082067	XLOC_1787330	698	3	ALDBSSCT0000005054
TCONS_03088516	XLOC_1666895	7695	2	ALDBSSCT0000005918
TCONS_03096239	XLOC_1683625	10834	6	ALDBSSCT0000001138
TCONS_03096307	XLOC_1683625	10928	3	ALDBSSCT0000001138
TCONS_03105223	XLOC_1700730	900	3	ALDBSSCT0000004802
TCONS_03132383	XLOC_1756765	258	2	ALDBSSCT0000004938
TCONS_03152573	XLOC_1666894	997	2	ALDBSSCT0000004306
TCONS_03161108	XLOC_1697557	1115	3	ALDBSSCT0000004963
TCONS_03181851	XLOC_1768367	2308	2	ALDBSSCT0000006296
TCONS_03185283	XLOC_1780491	850	2	ALDBSSCT0000005041
TCONS_03208648	XLOC_1749846	428	5	ALDBSSCT0000004913
TCONS_03220659	XLOC_1684302	2207	3	ALDBSSCT0000006753
TCONS_03223010	XLOC_1766854	442	3	ALDBSSCT0000004978
TCONS_03245146	XLOC_1812002	964	2	ALDBSSCT0000008182
TCONS_03256722	XLOC_1830640	1034	2	ALDBSSCT0000000150
TCONS_03271606	XLOC_1856133	7470	2	ALDBSSCT0000007157
TCONS_03286335	XLOC_1880893	475	2	ALDBSSCT0000010296
TCONS_03292825	XLOC_1891917	1785	2	ALDBSSCT0000005422
TCONS_03318439	XLOC_1849872	8528	2	ALDBSSCT0000005274
TCONS_03328728	XLOC_1873015	1807	2	ALDBSSCT0000008876
TCONS_03330595	XLOC_1876767	935	2	ALDBSSCT0000007040
TCONS_03359101	XLOC_1871560	4326	2	ALDBSSCT0000009710
TCONS_03389590	XLOC_1827358	1538	2	ALDBSSCT0000005163
TCONS_03398509	XLOC_1841089	1235	2	ALDBSSCT0000005631
TCONS_03404000	XLOC_1895040	3913	2	ALDBSSCT0000010231
TCONS_03422951	XLOC_1925250	1284	2	ALDBSSCT0000008320
TCONS_03441057	XLOC_1955497	9864	2	ALDBSSCT0000009632
TCONS_03441251	XLOC_1955719	1611	2	ALDBSSCT0000005682
TCONS_03465810	XLOC_1919943	4357	2	ALDBSSCT0000005599
TCONS_03467405	XLOC_1922581	1277	6	ALDBSSCT0000005527
TCONS_03483270	XLOC_1954772	4651	2	ALDBSSCT0000001425
TCONS_03494872	XLOC_1898670	3110	2	ALDBSSCT0000005628
TCONS_03505787	XLOC_1929449	13381	2	ALDBSSCT0000011058
TCONS_03510316	XLOC_1943157	297	2	ALDBSSCT0000004428
TCONS_03515698	XLOC_1961107	2734	2	ALDBSSCT0000005697
TCONS_03517206	XLOC_1964552	453	2	ALDBSSCT0000005720
TCONS_03538986	XLOC_1961631	2789	2	ALDBSSCT0000005704
TCONS_03541152	XLOC_1968420	2587	2	ALDBSSCT0000001258
TCONS_03543685	XLOC_1907062	8542	4	ALDBSSCT0000005473
TCONS_03545709	XLOC_1946408	2250	2	ALDBSSCT0000005658
TCONS_03552887	XLOC_1929449	5329	3	ALDBSSCT0000011058
TCONS_03560109	XLOC_1980292	230	2	ALDBSSCT0000005784
TCONS_03571486	XLOC_1999778	2251	2	ALDBSSCT0000005858
TCONS_03580925	XLOC_2017372	1805	2	ALDBSSCT0000005886
TCONS_03603866	XLOC_2052635	1970	2	ALDBSSCT0000005981
TCONS_03610856	XLOC_2064041	553	3	ALDBSSCT0000006007
TCONS_03634849	XLOC_2103864	1772	2	ALDBSSCT0000002502
TCONS_03657282	XLOC_2141809	220	2	ALDBSSCT0000006299
TCONS_03657367	XLOC_2141938	631	2	ALDBSSCT0000006304
TCONS_03657782	XLOC_2142570	756	3	ALDBSSCT0000006313
TCONS_03666428	XLOC_2156036	998	2	ALDBSSCT0000006356
TCONS_03666429	XLOC_2156036	1003	2	ALDBSSCT0000006355
TCONS_03668273	XLOC_2159012	909	4	ALDBSSCT0000009777
TCONS_03677722	XLOC_2173223	971	2	ALDBSSCT0000005989
TCONS_03688799	XLOC_2193759	3577	4	ALDBSSCT0000009204
TCONS_03688891	XLOC_2193898	521	2	ALDBSSCT0000006462
TCONS_03700656	XLOC_1980630	684	2	ALDBSSCT0000002356
TCONS_03704151	XLOC_1988183	19702	2	ALDBSSCT0000002073
TCONS_03716260	XLOC_2012835	2161	2	ALDBSSCT0000011239
TCONS_03766843	XLOC_2112314	1044	2	ALDBSSCT0000006574
TCONS_03800013	XLOC_2177274	3647	2	ALDBSSCT0000002581
TCONS_03817212	XLOC_1981292	1420	3	ALDBSSCT0000005795
TCONS_03834019	XLOC_2035688	1246	3	ALDBSSCT0000007196
TCONS_03860298	XLOC_2112898	2076	2	ALDBSSCT0000007119
TCONS_03872779	XLOC_2153631	837	2	ALDBSSCT0000009204
TCONS_03879644	XLOC_2172806	1189	8	ALDBSSCT0000002626
TCONS_03881534	XLOC_2177248	2496	7	ALDBSSCT0000006411
TCONS_03885680	XLOC_2192337	325	2	ALDBSSCT0000006455
TCONS_03893914	XLOC_1988183	4450	2	ALDBSSCT0000011525
TCONS_03939536	XLOC_2159424	1024	2	ALDBSSCT0000011571
TCONS_03958289	XLOC_2083258	3541	2	ALDBSSCT0000006729
TCONS_03959656	XLOC_2113114	2685	2	ALDBSSCT0000007157
TCONS_03962053	XLOC_2165550	4664	2	ALDBSSCT0000008130
TCONS_03962501	XLOC_2193680	1138	2	ALDBSSCT0000006457
TCONS_03967228	XLOC_2036326	1940	3	ALDBSSCT0000005942
TCONS_03981984	XLOC_2068187	1314	2	ALDBSSCT0000002250
TCONS_03986353	XLOC_2165550	1474	4	ALDBSSCT0000006140
TCONS_04014463	XLOC_2242918	791	2	ALDBSSCT0000006648
TCONS_04015145	XLOC_2243764	2028	2	ALDBSSCT0000006678
TCONS_04029652	XLOC_2267382	9969	2	ALDBSSCT0000009187
TCONS_04032224	XLOC_2271188	2417	3	ALDBSSCT0000006769
TCONS_04032245	XLOC_2271188	4944	3	ALDBSSCT0000006770
TCONS_04057676	XLOC_2312919	1728	2	ALDBSSCT0000006982
TCONS_04057677	XLOC_2312919	330	4	ALDBSSCT0000006982
TCONS_04058330	XLOC_2313956	495	2	ALDBSSCT0000006986
TCONS_04067741	XLOC_2329361	658	2	ALDBSSCT0000007063
TCONS_04075705	XLOC_2342823	2152	2	ALDBSSCT0000007128
TCONS_04075706	XLOC_2342823	1864	3	ALDBSSCT0000007126
TCONS_04075707	XLOC_2342823	2654	2	ALDBSSCT0000007127
TCONS_04089314	XLOC_2366282	2552	2	ALDBSSCT0000007199
TCONS_04091665	XLOC_2370408	2179	2	ALDBSSCT0000007221
TCONS_04095443	XLOC_2376255	679	2	ALDBSSCT0000007119
TCONS_04095444	XLOC_2376255	2955	3	ALDBSSCT0000004268
TCONS_04109523	XLOC_2400018	3084	3	ALDBSSCT0000011003
TCONS_04124043	XLOC_2227550	308	2	ALDBSSCT0000006587
TCONS_04128749	XLOC_2238289	565	3	ALDBSSCT0000006625
TCONS_04128750	XLOC_2238289	1708	2	ALDBSSCT0000006627
TCONS_04131996	XLOC_2244835	5032	2	ALDBSSCT0000006533
TCONS_04158701	XLOC_2297445	689	2	ALDBSSCT0000009494
TCONS_04159472	XLOC_2298496	2087	2	ALDBSSCT0000010620
TCONS_04161353	XLOC_2301146	1065	3	ALDBSSCT0000006886
TCONS_04192184	XLOC_2366192	5945	2	ALDBSSCT0000007198
TCONS_04197433	XLOC_2376255	1823	2	ALDBSSCT0000010046
TCONS_04227966	XLOC_2251367	277	2	ALDBSSCT0000006722
TCONS_04231278	XLOC_2261739	542	2	ALDBSSCT0000003711
TCONS_04242791	XLOC_2297547	4303	2	ALDBSSCT0000006856
TCONS_04250472	XLOC_2321149	278	2	ALDBSSCT0000007025
TCONS_04256757	XLOC_2341164	885	3	ALDBSSCT0000007111
TCONS_04271213	XLOC_2384414	656	2	ALDBSSCT0000007276
TCONS_04277963	XLOC_2404912	452	2	ALDBSSCT0000007349
TCONS_04320718	XLOC_2366192	5264	2	ALDBSSCT0000007198
TCONS_04326447	XLOC_2388294	1504	2	ALDBSSCT0000011653
TCONS_04334524	XLOC_2244230	3582	2	ALDBSSCT0000007673
TCONS_04341207	XLOC_2397142	1806	2	ALDBSSCT0000003314
TCONS_04350643	XLOC_2396833	1514	3	ALDBSSCT0000011058
TCONS_04356800	XLOC_2307836	911	3	ALDBSSCT0000006950
TCONS_04371932	XLOC_2426047	3229	2	ALDBSSCT0000008154
TCONS_04381907	XLOC_2442467	10760	5	ALDBSSCT0000007497
TCONS_04405995	XLOC_2483393	2352	2	ALDBSSCT0000010152
TCONS_04408152	XLOC_2486909	6697	2	ALDBSSCT0000009457
TCONS_04411326	XLOC_2491616	1490	2	ALDBSSCT0000002316
TCONS_04417951	XLOC_2502254	250	2	ALDBSSCT0000007694
TCONS_04422731	XLOC_2511173	2843	2	ALDBSSCT0000010896
TCONS_04424546	XLOC_2514187	1711	2	ALDBSSCT0000007764
TCONS_04425801	XLOC_2515871	1637	2	ALDBSSCT0000002341
TCONS_04430109	XLOC_2522406	2603	2	ALDBSSCT0000008247
TCONS_04443828	XLOC_2545710	383	2	ALDBSSCT0000007942
TCONS_04466611	XLOC_2584969	2741	2	ALDBSSCT0000008044
TCONS_04483492	XLOC_2613325	985	2	ALDBSSCT0000009187
TCONS_04495202	XLOC_2435374	2004	2	ALDBSSCT0000007484
TCONS_04498612	XLOC_2442467	10692	4	ALDBSSCT0000007497
TCONS_04501929	XLOC_2449380	1565	3	ALDBSSCT0000009710
TCONS_04503788	XLOC_2453030	9644	2	ALDBSSCT0000008876
TCONS_04517100	XLOC_2480869	1595	2	ALDBSSCT0000001429
TCONS_04545473	XLOC_2538541	6178	2	ALDBSSCT0000006515
TCONS_04547015	XLOC_2540767	7470	2	ALDBSSCT0000010322
TCONS_04592266	XLOC_2442467	10978	4	ALDBSSCT0000007497
TCONS_04603705	XLOC_2480900	4586	2	ALDBSSCT0000002024
TCONS_04645972	XLOC_2613855	758	4	ALDBSSCT0000008196
TCONS_04660940	XLOC_2476224	15911	2	ALDBSSCT0000003641
TCONS_04698384	XLOC_2442467	2059	6	ALDBSSCT0000007497
TCONS_04703249	XLOC_2546207	3055	2	ALDBSSCT0000003711
TCONS_04703250	XLOC_2546207	5659	2	ALDBSSCT0000004778
TCONS_04704912	XLOC_2598584	3850	2	ALDBSSCT0000005662
TCONS_04706558	XLOC_2428964	2755	3	ALDBSSCT0000007455
TCONS_04707008	XLOC_2442467	1315	5	ALDBSSCT0000007497
TCONS_04707011	XLOC_2442467	1378	5	ALDBSSCT0000007496
TCONS_04707038	XLOC_2442467	5168	5	ALDBSSCT0000007497
TCONS_04713419	XLOC_2585378	1068	2	ALDBSSCT0000007630
TCONS_04716685	XLOC_2442467	4839	3	ALDBSSCT0000007495
TCONS_04733422	XLOC_2624544	3748	2	ALDBSSCT0000008247
TCONS_04733832	XLOC_2625200	1238	2	ALDBSSCT0000012011
TCONS_04743895	XLOC_2641385	1283	2	ALDBSSCT0000005631
TCONS_04745331	XLOC_2643784	3340	2	ALDBSSCT0000004996
TCONS_04749209	XLOC_2650176	571	2	ALDBSSCT0000008317
TCONS_04768548	XLOC_2682023	557	3	ALDBSSCT0000008417
TCONS_04771269	XLOC_2685439	277	2	ALDBSSCT0000001752
TCONS_04787599	XLOC_2712628	629	2	ALDBSSCT0000008529
TCONS_04787909	XLOC_2713057	1823	2	ALDBSSCT0000012022
TCONS_04792444	XLOC_2720162	1764	2	ALDBSSCT0000008555
TCONS_04808418	XLOC_2747631	745	3	ALDBSSCT0000009347
TCONS_04815786	XLOC_2760177	1462	3	ALDBSSCT0000008667
TCONS_04815787	XLOC_2760177	1900	3	ALDBSSCT0000008667
TCONS_04815805	XLOC_2760177	5225	2	ALDBSSCT0000008668
TCONS_04817422	XLOC_2762979	3228	2	ALDBSSCT0000003375
TCONS_04826624	XLOC_2625295	4574	2	ALDBSSCT0000004304
TCONS_04841060	XLOC_2653620	3951	2	ALDBSSCT0000010474
TCONS_04845295	XLOC_2662232	1456	2	ALDBSSCT0000004193
TCONS_04875517	XLOC_2721381	7932	2	ALDBSSCT0000008491
TCONS_04875622	XLOC_2721381	2409	3	ALDBSSCT0000012022
TCONS_04897110	XLOC_2764973	6239	2	ALDBSSCT0000002250
TCONS_04897111	XLOC_2764973	4523	2	ALDBSSCT0000002250
TCONS_04907629	XLOC_2636617	635	2	ALDBSSCT0000008289
TCONS_04916215	XLOC_2662638	3815	2	ALDBSSCT0000009457
TCONS_04923149	XLOC_2683104	2644	2	ALDBSSCT0000009187
TCONS_04933290	XLOC_2712628	335	2	ALDBSSCT0000008530
TCONS_04952991	XLOC_2772713	4741	2	ALDBSSCT0000009384
TCONS_04998879	XLOC_2712628	236	3	ALDBSSCT0000008530
TCONS_04999738	XLOC_2740077	1362	3	ALDBSSCT0000008591
TCONS_05000323	XLOC_2757347	1324	2	ALDBSSCT0000010493
TCONS_05007794	XLOC_2740077	2421	2	ALDBSSCT0000008595
TCONS_05015047	XLOC_2674143	1314	2	ALDBSSCT0000002492
TCONS_05025349	XLOC_2779611	2297	2	ALDBSSCT0000001429
TCONS_05031043	XLOC_2789205	236	2	ALDBSSCT0000008749
TCONS_05043561	XLOC_2810042	1083	2	ALDBSSCT0000008832
TCONS_05060261	XLOC_2835258	7162	2	ALDBSSCT0000006669
TCONS_05062103	XLOC_2838414	778	2	ALDBSSCT0000003655
TCONS_05070361	XLOC_2852784	4615	3	ALDBSSCT0000003215
TCONS_05089025	XLOC_2883476	344	2	ALDBSSCT0000012098
TCONS_05090296	XLOC_2885295	2887	2	ALDBSSCT0000008432
TCONS_05091833	XLOC_2887642	1070	2	ALDBSSCT0000011525
TCONS_05091844	XLOC_2887647	3760	2	ALDBSSCT0000009936
TCONS_05092662	XLOC_2888997	5422	2	ALDBSSCT0000009198
TCONS_05096589	XLOC_2894792	596	4	ALDBSSCT0000009232
TCONS_05100984	XLOC_2902459	241	3	ALDBSSCT0000009261
TCONS_05111306	XLOC_2919593	1164	2	ALDBSSCT0000009326
TCONS_05114926	XLOC_2925099	320	2	ALDBSSCT0000009355
TCONS_05128965	XLOC_2947774	851	2	ALDBSSCT0000009463
TCONS_05129041	XLOC_2947905	1451	2	ALDBSSCT0000011153
TCONS_05169178	XLOC_2800517	642	2	ALDBSSCT0000008786
TCONS_05172168	XLOC_2807515	304	2	ALDBSSCT0000008808
TCONS_05172209	XLOC_2807641	2710	2	ALDBSSCT0000009098
TCONS_05194562	XLOC_2852784	6845	2	ALDBSSCT0000007586
TCONS_05216968	XLOC_2895650	455	2	ALDBSSCT0000009238
TCONS_05226839	XLOC_2918150	4044	2	ALDBSSCT0000005380
TCONS_05261097	XLOC_2988526	2785	2	ALDBSSCT0000009141
TCONS_05262085	XLOC_2990355	1732	2	ALDBSSCT0000009561
TCONS_05269872	XLOC_2787960	292	2	ALDBSSCT0000008746
TCONS_05270238	XLOC_2789489	2634	2	ALDBSSCT0000008752
TCONS_05272210	XLOC_2796809	5407	2	ALDBSSCT0000010124
TCONS_05275482	XLOC_2807641	2864	2	ALDBSSCT0000002250
TCONS_05296447	XLOC_2873600	5109	2	ALDBSSCT0000000017
TCONS_05308918	XLOC_2908923	9488	2	ALDBSSCT0000009270
TCONS_05308920	XLOC_2908923	4651	2	ALDBSSCT0000009271
TCONS_05315667	XLOC_2929358	3886	2	ALDBSSCT0000009908
TCONS_05319733	XLOC_2943339	2777	2	ALDBSSCT0000009067
TCONS_05396823	XLOC_2800130	1643	6	ALDBSSCT0000008784
TCONS_05398023	XLOC_2814313	1602	5	ALDBSSCT0000008867
TCONS_05400747	XLOC_2880873	811	3	ALDBSSCT0000008800
TCONS_05401651	XLOC_2916431	2365	2	ALDBSSCT0000011525
TCONS_05401778	XLOC_2917275	8293	2	ALDBSSCT0000010231
TCONS_05404710	XLOC_2996648	5268	5	ALDBSSCT0000010626
TCONS_05414018	XLOC_2996648	8820	3	ALDBSSCT0000007753
TCONS_05437805	XLOC_3012074	1908	2	ALDBSSCT0000009651
TCONS_05438071	XLOC_3012512	1402	2	ALDBSSCT0000009654
TCONS_05461555	XLOC_3050276	246	2	ALDBSSCT0000009532
TCONS_05477726	XLOC_3076664	9824	2	ALDBSSCT0000009919
TCONS_05483298	XLOC_3087168	752	3	ALDBSSCT0000009949
TCONS_05492238	XLOC_3102767	3821	2	ALDBSSCT0000010050
TCONS_05503825	XLOC_3122636	7151	2	ALDBSSCT0000011058
TCONS_05505096	XLOC_3124505	1114	2	ALDBSSCT0000008020
TCONS_05512426	XLOC_3136828	1717	2	ALDBSSCT0000010184
TCONS_05513722	XLOC_3138931	5472	2	ALDBSSCT0000010196
TCONS_05528145	XLOC_3164682	2195	2	ALDBSSCT0000002821
TCONS_05560321	XLOC_3038338	317	2	ALDBSSCT0000009777
TCONS_05602313	XLOC_3123351	4804	2	ALDBSSCT0000007157
TCONS_05624241	XLOC_3167499	12185	2	ALDBSSCT0000011412
TCONS_05657094	XLOC_3072051	2175	3	ALDBSSCT0000001707
TCONS_05668603	XLOC_3112664	3275	2	ALDBSSCT0000010092
TCONS_05682828	XLOC_3159536	3183	2	ALDBSSCT0000001830
TCONS_05683107	XLOC_3160723	427	2	ALDBSSCT0000003475
TCONS_05713556	XLOC_3087168	340	3	ALDBSSCT0000009950
TCONS_05714466	XLOC_3091575	1410	2	ALDBSSCT0000008247
TCONS_05721458	XLOC_3119852	1521	2	ALDBSSCT0000010139
TCONS_05741933	XLOC_3067209	4613	2	ALDBSSCT0000010266
TCONS_05742209	XLOC_3068989	933	2	ALDBSSCT0000000483
TCONS_05749580	XLOC_3047359	7301	2	ALDBSSCT0000011412
TCONS_05751992	XLOC_3083152	1678	4	ALDBSSCT0000009470
TCONS_05782286	XLOC_3210653	1440	2	ALDBSSCT0000005317
TCONS_05804695	XLOC_3249635	3463	2	ALDBSSCT0000009098
TCONS_05807919	XLOC_3254892	368	2	ALDBSSCT0000010546
TCONS_05809239	XLOC_3256920	5921	2	ALDBSSCT0000010245
TCONS_05820304	XLOC_3275377	3718	2	ALDBSSCT0000010154
TCONS_05824769	XLOC_3283280	267	2	ALDBSSCT0000010630
TCONS_05860129	XLOC_3345481	459	2	ALDBSSCT0000010866
TCONS_05865275	XLOC_3353834	3975	2	ALDBSSCT0000010893
TCONS_05865746	XLOC_3354588	671	2	ALDBSSCT0000009573
TCONS_05870205	XLOC_3362197	1684	2	ALDBSSCT0000001991
TCONS_05889464	XLOC_3395051	1530	2	ALDBSSCT0000007006
TCONS_05894781	XLOC_3402238	3001	2	ALDBSSCT0000011030
TCONS_05909241	XLOC_3217598	1385	4	ALDBSSCT0000010442
TCONS_05946383	XLOC_3289166	266	2	ALDBSSCT0000010644
TCONS_05965807	XLOC_3328773	644	2	ALDBSSCT0000010831
TCONS_05974173	XLOC_3345826	3921	3	ALDBSSCT0000010869
TCONS_06001934	XLOC_3398255	1596	2	ALDBSSCT0000010659
TCONS_06002213	XLOC_3398654	3025	2	ALDBSSCT0000011008
TCONS_06013772	XLOC_3215889	284	2	ALDBSSCT0000010433
TCONS_06014007	XLOC_3216538	3354	2	ALDBSSCT0000010154
TCONS_06054668	XLOC_3348284	4802	4	ALDBSSCT0000005894
TCONS_06064835	XLOC_3379062	326	3	ALDBSSCT0000010955
TCONS_06071963	XLOC_3398485	2004	2	ALDBSSCT0000009870
TCONS_06084334	XLOC_3235577	2483	2	ALDBSSCT0000010476
TCONS_06097313	XLOC_3286144	2170	2	ALDBSSCT0000006669
TCONS_06112698	XLOC_3352931	1486	3	ALDBSSCT0000010296
TCONS_06121237	XLOC_3388244	6615	2	ALDBSSCT0000006533
TCONS_06123347	XLOC_3395075	15066	2	ALDBSSCT0000002621
TCONS_06123354	XLOC_3395082	21609	2	ALDBSSCT0000002441
TCONS_06126018	XLOC_3402238	2134	3	ALDBSSCT0000011030
TCONS_06128732	XLOC_3223741	1459	2	ALDBSSCT0000004778
TCONS_06128861	XLOC_3229663	1196	2	ALDBSSCT0000005599
TCONS_06131602	XLOC_3319279	544	2	ALDBSSCT0000000017
TCONS_06132655	XLOC_3361916	5913	2	ALDBSSCT0000001898
TCONS_06133016	XLOC_3379062	583	6	ALDBSSCT0000010955
TCONS_06135887	XLOC_3217809	6402	2	ALDBSSCT0000012010
TCONS_06136579	XLOC_3242574	1505	2	ALDBSSCT0000009707
TCONS_06137828	XLOC_3264882	1581	2	ALDBSSCT0000010581
TCONS_06138870	XLOC_3282903	3370	2	ALDBSSCT0000010629
TCONS_06140960	XLOC_3352927	818	2	ALDBSSCT0000009911
TCONS_06145092	XLOC_3217598	1519	5	ALDBSSCT0000010442
TCONS_06149840	XLOC_3321920	1691	2	ALDBSSCT0000010438
TCONS_06151746	XLOC_3395089	543	2	ALDBSSCT0000002749
TCONS_06163274	XLOC_3411664	2226	2	ALDBSSCT0000011047
TCONS_06165931	XLOC_3415818	506	2	ALDBSSCT0000011083
TCONS_06177861	XLOC_3436216	415	2	ALDBSSCT0000011145
TCONS_06181965	XLOC_3442861	393	4	ALDBSSCT0000011159
TCONS_06192388	XLOC_3460705	12712	2	ALDBSSCT0000008559
TCONS_06214878	XLOC_3496931	4878	2	ALDBSSCT0000002972
TCONS_06216925	XLOC_3499889	211	2	ALDBSSCT0000011327
TCONS_06226409	XLOC_3515832	1422	2	ALDBSSCT0000009204
TCONS_06236021	XLOC_3532434	1285	2	ALDBSSCT0000011461
TCONS_06236671	XLOC_3533234	363	3	ALDBSSCT0000011464
TCONS_06239517	XLOC_3538458	1982	4	ALDBSSCT0000011472
TCONS_06244737	XLOC_3547549	452	2	ALDBSSCT0000011486
TCONS_06270603	XLOC_3591647	1543	4	ALDBSSCT0000011639
TCONS_06270604	XLOC_3591647	2834	2	ALDBSSCT0000011639
TCONS_06282621	XLOC_3612239	550	2	ALDBSSCT0000011352
TCONS_06299184	XLOC_3424787	746	2	ALDBSSCT0000010115
TCONS_06302104	XLOC_3430478	18003	2	ALDBSSCT0000011336
TCONS_06306691	XLOC_3438742	982	2	ALDBSSCT0000009900
TCONS_06315786	XLOC_3457912	232	2	ALDBSSCT0000011229
TCONS_06326196	XLOC_3477908	6635	2	ALDBSSCT0000011281
TCONS_06326224	XLOC_3477983	3013	2	ALDBSSCT0000008247
TCONS_06330452	XLOC_3485693	5954	2	ALDBSSCT0000005918
TCONS_06337055	XLOC_3496931	1649	2	ALDBSSCT0000009231
TCONS_06349481	XLOC_3521850	225	2	ALDBSSCT0000011071
TCONS_06353831	XLOC_3529472	285	2	ALDBSSCT0000005851
TCONS_06358576	XLOC_3538458	1049	3	ALDBSSCT0000011472
TCONS_06396613	XLOC_3612239	433	2	ALDBSSCT0000011352
TCONS_06406304	XLOC_3414350	232	2	ALDBSSCT0000011059
TCONS_06430548	XLOC_3489867	3156	2	ALDBSSCT0000002784
TCONS_06447474	XLOC_3537762	867	2	ALDBSSCT0000000017
TCONS_06451230	XLOC_3550161	210	2	ALDBSSCT0000011513
TCONS_06458540	XLOC_3575347	2379	2	ALDBSSCT0000011598
TCONS_06470412	XLOC_3609494	2907	2	ALDBSSCT0000003518
TCONS_06489214	XLOC_3460705	3500	9	ALDBSSCT0000011235
TCONS_06499593	XLOC_3497545	17174	2	ALDBSSCT0000008130
TCONS_06513492	XLOC_3546650	1818	2	ALDBSSCT0000003270
TCONS_06513808	XLOC_3547550	691	6	ALDBSSCT0000011488
TCONS_06524643	XLOC_3591647	755	2	ALDBSSCT0000011639
TCONS_06525672	XLOC_3596364	9360	2	ALDBSSCT0000011645
TCONS_06529193	XLOC_3606455	1120	2	ALDBSSCT0000008053
TCONS_06541521	XLOC_3555910	641	2	ALDBSSCT0000011552
TCONS_06541682	XLOC_3567994	1626	2	ALDBSSCT0000007543
TCONS_06541684	XLOC_3567994	1350	2	ALDBSSCT0000007543
TCONS_06541768	XLOC_3570384	7232	2	ALDBSSCT0000003199
TCONS_06558550	XLOC_3460705	3719	5	ALDBSSCT0000005763
TCONS_06558555	XLOC_3460705	6036	4	ALDBSSCT0000007515
TCONS_06558557	XLOC_3460705	6009	4	ALDBSSCT0000007515
TCONS_06558587	XLOC_3460705	4505	2	ALDBSSCT0000008559
TCONS_06558590	XLOC_3460705	4815	3	ALDBSSCT0000008559
TCONS_06563602	XLOC_3555294	1072	3	ALDBSSCT0000009351
TCONS_06574651	XLOC_3632297	312	2	ALDBSSCT0000011053
TCONS_06590801	XLOC_3659849	485	2	ALDBSSCT0000011926
TCONS_06606059	XLOC_3688984	1982	2	ALDBSSCT0000004232
TCONS_06617631	XLOC_3710709	963	6	ALDBSSCT0000011996
TCONS_06621812	XLOC_3718393	922	2	ALDBSSCT0000011336
TCONS_06631017	XLOC_3735711	2199	2	ALDBSSCT0000012026
TCONS_06643906	XLOC_3760422	389	3	ALDBSSCT0000012022
TCONS_06727731	XLOC_3635509	1475	3	ALDBSSCT0000007327
TCONS_06758835	XLOC_3736198	2646	2	ALDBSSCT0000008021
TCONS_06762696	XLOC_3746996	329	2	ALDBSSCT0000012047
TCONS_06767781	XLOC_3763903	1707	2	ALDBSSCT0000012062
TCONS_06817236	XLOC_3649107	10033	2	ALDBSSCT0000006729
TCONS_06820804	XLOC_3727012	4510	2	ALDBSSCT0000005820
TCONS_06820805	XLOC_3727012	2306	2	ALDBSSCT0000007036
TCONS_06832779	XLOC_3789357	3619	2	ALDBSSCT0000012103
