# Supplementary material for: Long Noncoding RNA and mRNA Expression Profiles in the Thyroid Gland of Two Phenotypically Extreme Pig Breeds Using Ribo-Zero RNA Sequencing
Source: Genes (Basel). 2016 Jul 9;7(7):34. doi: 10.3390/genes7070034 (PMC4962004; doi:10.3390/genes7070034)
Supplement: Supplementary file 1 [file genes-07-00034-s001.zip › genes-127123-supplementary/Table S5. Candidate lncRNAs with seqence similarities with human or mouse.xlsx]

## Sheet: human
Transcrip ID	Gene ID	Nucleotide Length	No. of Exons	Conserved lncRNA ID	Species
TCONS_00000423	XLOC_000257	538	2	NONHSAG207358	human
TCONS_00014867	XLOC_008555	777	3	NONHSAG211552	human
TCONS_00042196	XLOC_024212	405	3	NONHSAG327778	human
TCONS_00042197	XLOC_024212	316	2	NONHSAG327771	human
TCONS_00055981	XLOC_032302	2374	2	NONHSAG260374	human
TCONS_00076020	XLOC_044399	1202	2	NONHSAG207252	human
TCONS_00107430	XLOC_061884	4015	2	NONHSAG236355	human
TCONS_00107432	XLOC_061886	1972	2	NONHSAG314102	human
TCONS_00109457	XLOC_063050	4405	4	NONHSAG230812	human
TCONS_00110391	XLOC_063618	687	2	NONHSAG342748	human
TCONS_00110530	XLOC_063684	3169	2	NONHSAG266055	human
TCONS_00111768	XLOC_064352	1129	2	NONHSAG310061	human
TCONS_00113833	XLOC_065388	2102	2	NONHSAG256382	human
TCONS_00119812	XLOC_068761	919	2	NONHSAG313987	human
TCONS_00136064	XLOC_078051	902	2	NONHSAG226693	human
TCONS_00137600	XLOC_078829	2258	2	NONHSAG292012	human
TCONS_00137820	XLOC_078942	410	2	NONHSAG213227	human
TCONS_00139255	XLOC_079651	2595	2	NONHSAG245761	human
TCONS_00144096	XLOC_082366	3176	3	NONHSAG266929	human
TCONS_00152454	XLOC_087431	1231	2	NONHSAG322480	human
TCONS_00156974	XLOC_090019	1524	2	NONHSAG249841	human
TCONS_00157115	XLOC_090019	899	2	NONHSAG249841	human
TCONS_00159782	XLOC_091726	1033	2	NONHSAG345930	human
TCONS_00166370	XLOC_095606	569	2	NONHSAG337657	human
TCONS_00172200	XLOC_099033	2795	2	NONHSAG231634	human
TCONS_00177573	XLOC_101762	825	4	NONHSAG236277	human
TCONS_00187947	XLOC_107580	2729	2	NONHSAG334953	human
TCONS_00193512	XLOC_110731	579	2	NONHSAG291469	human
TCONS_00194434	XLOC_111214	3216	2	NONHSAG345417	human
TCONS_00209936	XLOC_120630	1366	2	NONHSAG202694	human
TCONS_00219285	XLOC_126327	1968	2	NONHSAG295014	human
TCONS_00224279	XLOC_129299	437	2	NONHSAG248419	human
TCONS_00226759	XLOC_130569	2316	2	NONHSAG252438	human
TCONS_00228109	XLOC_131190	997	2	NONHSAG304900	human
TCONS_00230807	XLOC_132442	2185	2	NONHSAG345537	human
TCONS_00233842	XLOC_134064	484	2	NONHSAG262204	human
TCONS_00239301	XLOC_136611	1012	2	NONHSAG206509	human
TCONS_00242750	XLOC_138308	778	2	NONHSAG343072	human
TCONS_00243982	XLOC_138952	829	2	NONHSAG254579	human
TCONS_00245646	XLOC_139723	1728	2	NONHSAG248419	human
TCONS_00266864	XLOC_152310	236	2	NONHSAG332749	human
TCONS_00273987	XLOC_156225	203	2	NONHSAG249412	human
TCONS_00274341	XLOC_156519	587	3	NONHSAG253919	human
TCONS_00281290	XLOC_160296	288	2	NONHSAG276662	human
TCONS_00282703	XLOC_161083	290	3	NONHSAG285456	human
TCONS_00284694	XLOC_162432	264	2	NONHSAG243325	human
TCONS_00286777	XLOC_163493	5379	2	NONHSAG326021	human
TCONS_00289017	XLOC_164871	955	2	NONHSAG291793	human
TCONS_00295241	XLOC_168623	447	2	NONHSAG212024	human
TCONS_00296658	XLOC_169130	7383	2	NONHSAG334841	human
TCONS_00299346	XLOC_170610	1009	2	NONHSAG334136	human
TCONS_00311664	XLOC_186688	10684	2	NONHSAG213776	human
TCONS_00316519	XLOC_194798	6910	2	NONHSAG340870	human
TCONS_00337221	XLOC_230603	2035	2	NONHSAG313912	human
TCONS_00394884	XLOC_325508	4027	4	NONHSAG345563	human
TCONS_00458051	XLOC_432172	240	2	NONHSAG267164	human
TCONS_00470972	XLOC_454198	8750	2	NONHSAG246411	human
TCONS_00499331	XLOC_502147	15513	2	NONHSAG231748	human
TCONS_00510753	XLOC_521503	3755	2	NONHSAG240126	human
TCONS_00516258	XLOC_531504	1456	2	NONHSAG336293	human
TCONS_00516633	XLOC_532291	2337	2	NONHSAG306095	human
TCONS_00524542	XLOC_545940	6414	2	NONHSAG281662	human
TCONS_00528501	XLOC_552874	2613	2	NONHSAG339472	human
TCONS_00538444	XLOC_569711	3870	2	NONHSAG338270	human
TCONS_00562508	XLOC_196587	8790	2	NONHSAG307490	human
TCONS_00591847	XLOC_255708	773	2	NONHSAG226514	human
TCONS_00599848	XLOC_270720	1015	2	NONHSAG242433	human
TCONS_00661972	XLOC_391721	1967	2	NONHSAG344643	human
TCONS_00706369	XLOC_481598	9163	2	NONHSAG322546	human
TCONS_00764683	XLOC_191432	1398	2	NONHSAG314388	human
TCONS_00785983	XLOC_262081	4943	2	NONHSAG273119	human
TCONS_00826239	XLOC_388256	4949	2	NONHSAG330642	human
TCONS_00826342	XLOC_388598	10679	2	NONHSAG317716	human
TCONS_00864234	XLOC_517770	3454	2	NONHSAG240066	human
TCONS_00866652	XLOC_527076	9872	2	NONHSAG341413	human
TCONS_00907329	XLOC_262081	5628	2	NONHSAG244809	human
TCONS_00957846	XLOC_464608	2425	3	NONHSAG342704	human
TCONS_00990094	XLOC_255770	2855	2	NONHSAG244944	human
TCONS_00990535	XLOC_262081	2462	3	NONHSAG273119	human
TCONS_00992987	XLOC_306192	3094	2	NONHSAG265728	human
TCONS_01000044	XLOC_527081	893	2	NONHSAG341413	human
TCONS_01004761	XLOC_196519	5010	2	NONHSAG254776	human
TCONS_01005498	XLOC_214362	1256	2	NONHSAG234653	human
TCONS_01006790	XLOC_250893	3223	2	NONHSAG235907	human
TCONS_01028130	XLOC_250893	3839	4	NONHSAG258245	human
TCONS_01037019	XLOC_475933	2060	3	NONHSAG244559	human
TCONS_01037020	XLOC_475933	2059	3	NONHSAG244559	human
TCONS_01038150	XLOC_526989	2702	2	NONHSAG339202	human
TCONS_01038152	XLOC_526989	1936	3	NONHSAG336408	human
TCONS_01079406	XLOC_629865	1728	3	NONHSAG218398	human
TCONS_01093066	XLOC_652668	909	4	NONHSAG288904	human
TCONS_01113602	XLOC_686923	1437	2	NONHSAG216284	human
TCONS_01119510	XLOC_696845	2275	4	NONHSAG313644	human
TCONS_01129728	XLOC_596608	2409	2	NONHSAG279139	human
TCONS_01158243	XLOC_652668	13941	4	NONHSAG306368	human
TCONS_01164386	XLOC_664405	4973	2	NONHSAG238065	human
TCONS_01196236	XLOC_619676	1314	2	NONHSAG237917	human
TCONS_01202683	XLOC_638803	2682	2	NONHSAG304292	human
TCONS_01253279	XLOC_694142	817	2	NONHSAG202995	human
TCONS_01259770	XLOC_642509	2771	2	NONHSAG212847	human
TCONS_01260133	XLOC_663351	2581	3	NONHSAG205089	human
TCONS_01260191	XLOC_664557	3042	2	NONHSAG202312	human
TCONS_01284140	XLOC_726147	817	2	NONHSAG235077	human
TCONS_01295676	XLOC_746891	1736	2	NONHSAG236631	human
TCONS_01314542	XLOC_779215	5707	2	NONHSAG232702	human
TCONS_01331998	XLOC_808334	1824	2	NONHSAG235537	human
TCONS_01343957	XLOC_829941	3178	2	NONHSAG234155	human
TCONS_01349690	XLOC_719394	711	2	NONHSAG301719	human
TCONS_01401110	XLOC_824117	5249	2	NONHSAG334230	human
TCONS_01404946	XLOC_830681	5048	2	NONHSAG289161	human
TCONS_01428514	XLOC_784106	1124	2	NONHSAG328662	human
TCONS_01440648	XLOC_830201	2169	2	NONHSAG299126	human
TCONS_01455603	XLOC_772895	3097	2	NONHSAG234395	human
TCONS_01467907	XLOC_826240	8309	2	NONHSAG345830	human
TCONS_01501304	XLOC_857284	2244	2	NONHSAG204249	human
TCONS_01501951	XLOC_858405	4791	2	NONHSAG211986	human
TCONS_01508140	XLOC_867974	8828	2	NONHSAG220230	human
TCONS_01508472	XLOC_868277	3480	2	NONHSAG224060	human
TCONS_01510657	XLOC_871763	2175	2	NONHSAG273119	human
TCONS_01517580	XLOC_883241	510	2	NONHSAG253658	human
TCONS_01529573	XLOC_903616	1156	3	NONHSAG252468	human
TCONS_01532765	XLOC_908303	1192	5	NONHSAG251671	human
TCONS_01551610	XLOC_865419	4474	2	NONHSAG223394	human
TCONS_01599707	XLOC_906420	1298	2	NONHSAG287881	human
TCONS_01600456	XLOC_908303	606	3	NONHSAG251671	human
TCONS_01600729	XLOC_909004	2763	3	NONHSAG208575	human
TCONS_01600730	XLOC_909004	1446	2	NONHSAG227507	human
TCONS_01612196	XLOC_868019	3731	2	NONHSAG256596	human
TCONS_01627665	XLOC_864662	6190	2	NONHSAG237267	human
TCONS_01655362	XLOC_935715	1066	2	NONHSAG280618	human
TCONS_01656536	XLOC_937396	3964	2	NONHSAG288010	human
TCONS_01671835	XLOC_961916	634	3	NONHSAG289418	human
TCONS_01698085	XLOC_1005815	1007	2	NONHSAG290662	human
TCONS_01707018	XLOC_1020651	4887	4	NONHSAG292869	human
TCONS_01707020	XLOC_1020651	6215	5	NONHSAG289123	human
TCONS_01726706	XLOC_1055485	695	3	NONHSAG322499	human
TCONS_01729978	XLOC_1061146	2726	2	NONHSAG282449	human
TCONS_01730365	XLOC_1061826	1634	2	NONHSAG283494	human
TCONS_01736255	XLOC_1071760	2292	2	NONHSAG218490	human
TCONS_01762021	XLOC_1111872	1500	2	NONHSAG295346	human
TCONS_01771941	XLOC_1127586	3282	2	NONHSAG315784	human
TCONS_01785916	XLOC_1152390	930	2	NONHSAG309986	human
TCONS_01790641	XLOC_1160370	212	2	NONHSAG290684	human
TCONS_01795877	XLOC_1168993	7294	2	NONHSAG289303	human
TCONS_01796538	XLOC_1169999	2244	2	NONHSAG218540	human
TCONS_01843651	XLOC_942630	1870	2	NONHSAG288208	human
TCONS_01845962	XLOC_947314	10670	2	NONHSAG288339	human
TCONS_01862526	XLOC_980808	10274	2	NONHSAG281662	human
TCONS_01897753	XLOC_1047724	23688	3	NONHSAG282023	human
TCONS_01939028	XLOC_1127713	2723	2	NONHSAG289707	human
TCONS_01955202	XLOC_1160536	495	2	NONHSAG294001	human
TCONS_01959633	XLOC_1169225	2558	2	NONHSAG277078	human
TCONS_01959979	XLOC_1169847	2001	2	NONHSAG322426	human
TCONS_02011004	XLOC_985587	368	2	NONHSAG341770	human
TCONS_02021959	XLOC_1020651	18256	6	NONHSAG292869	human
TCONS_02033759	XLOC_1061146	2263	2	NONHSAG282453	human
TCONS_02062106	XLOC_1141753	1652	2	NONHSAG293665	human
TCONS_02067245	XLOC_1159131	857	2	NONHSAG293959	human
TCONS_02069128	XLOC_1166041	5125	2	NONHSAG294188	human
TCONS_02096680	XLOC_952101	2694	2	NONHSAG325977	human
TCONS_02120330	XLOC_1047724	13186	5	NONHSAG282013	human
TCONS_02131364	XLOC_1093723	8009	3	NONHSAG288214	human
TCONS_02165723	XLOC_933336	3760	2	NONHSAG332824	human
TCONS_02171427	XLOC_1020651	2062	2	NONHSAG292869	human
TCONS_02171442	XLOC_1020651	5487	5	NONHSAG292869	human
TCONS_02171582	XLOC_1020651	10860	3	NONHSAG324702	human
TCONS_02172617	XLOC_1047724	5211	3	NONHSAG282020	human
TCONS_02176930	XLOC_1175421	4478	2	NONHSAG292856	human
TCONS_02179759	XLOC_926020	5273	2	NONHSAG336594	human
TCONS_02184161	XLOC_979009	4386	2	NONHSAG312822	human
TCONS_02186922	XLOC_1020651	5445	2	NONHSAG276451	human
TCONS_02186923	XLOC_1020651	5540	3	NONHSAG292869	human
TCONS_02186927	XLOC_1020651	15426	4	NONHSAG292869	human
TCONS_02186947	XLOC_1020651	7967	2	NONHSAG276451	human
TCONS_02188484	XLOC_1047724	1797	5	NONHSAG282013	human
TCONS_02190674	XLOC_1089333	9287	2	NONHSAG334492	human
TCONS_02203193	XLOC_1020651	922	4	NONHSAG292869	human
TCONS_02203195	XLOC_1020651	2032	4	NONHSAG292869	human
TCONS_02203202	XLOC_1020651	3315	5	NONHSAG292869	human
TCONS_02203332	XLOC_1020651	9451	2	NONHSAG292866	human
TCONS_02203970	XLOC_1047724	4693	5	NONHSAG282013	human
TCONS_02232229	XLOC_1250232	442	2	NONHSAG234829	human
TCONS_02240785	XLOC_1263902	5560	2	NONHSAG293585	human
TCONS_02277763	XLOC_1323043	1601	3	NONHSAG266151	human
TCONS_02302211	XLOC_1363774	5458	2	NONHSAG227863	human
TCONS_02306057	XLOC_1370071	1754	3	NONHSAG333376	human
TCONS_02317312	XLOC_1388148	563	2	NONHSAG233643	human
TCONS_02330922	XLOC_1411136	5505	2	NONHSAG345537	human
TCONS_02333461	XLOC_1415404	500	2	NONHSAG214547	human
TCONS_02339035	XLOC_1424677	915	5	NONHSAG284511	human
TCONS_02361089	XLOC_1257250	758	2	NONHSAG226309	human
TCONS_02418888	XLOC_1372374	4711	2	NONHSAG268397	human
TCONS_02449915	XLOC_1432745	8957	2	NONHSAG217882	human
TCONS_02457636	XLOC_1243234	418	2	NONHSAG280516	human
TCONS_02502222	XLOC_1379909	3490	2	NONHSAG235232	human
TCONS_02511419	XLOC_1407139	572	2	NONHSAG218600	human
TCONS_02529396	XLOC_1256906	4895	2	NONHSAG204861	human
TCONS_02572541	XLOC_1415404	893	3	NONHSAG214547	human
TCONS_02576922	XLOC_1432745	9033	2	NONHSAG217882	human
TCONS_02582229	XLOC_1268642	2418	2	NONHSAG316590	human
TCONS_02586779	XLOC_1372374	3082	3	NONHSAG216009	human
TCONS_02587383	XLOC_1388643	746	3	NONHSAG266013	human
TCONS_02594307	XLOC_1287258	3487	2	NONHSAG343457	human
TCONS_02598323	XLOC_1370185	1536	2	NONHSAG286246	human
TCONS_02626182	XLOC_1453427	16518	2	NONHSAG274300	human
TCONS_02631507	XLOC_1462120	6907	2	NONHSAG278286	human
TCONS_02654335	XLOC_1499970	2939	2	NONHSAG297741	human
TCONS_02658701	XLOC_1506982	5083	2	NONHSAG257784	human
TCONS_02673621	XLOC_1531955	11709	2	NONHSAG340594	human
TCONS_02680369	XLOC_1544626	281	2	NONHSAG270456	human
TCONS_02682996	XLOC_1548889	818	4	NONHSAG270748	human
TCONS_02721287	XLOC_1615787	363	2	NONHSAG274924	human
TCONS_02723639	XLOC_1619320	7568	2	NONHSAG219377	human
TCONS_02741957	XLOC_1650947	9344	2	NONHSAG305236	human
TCONS_02741972	XLOC_1650954	1840	2	NONHSAG307520	human
TCONS_02745106	XLOC_1656210	922	2	NONHSAG327924	human
TCONS_02807187	XLOC_1567467	2239	2	NONHSAG280609	human
TCONS_02815953	XLOC_1587815	2508	3	NONHSAG301295	human
TCONS_02840695	XLOC_1635382	1945	2	NONHSAG336421	human
TCONS_02842863	XLOC_1639414	1609	2	NONHSAG270052	human
TCONS_02857738	XLOC_1462652	6506	2	NONHSAG301339	human
TCONS_02862438	XLOC_1480841	2326	3	NONHSAG298559	human
TCONS_02871867	XLOC_1510434	1522	2	NONHSAG269340	human
TCONS_02889289	XLOC_1567467	1442	3	NONHSAG273820	human
TCONS_02905850	XLOC_1625060	260	3	NONHSAG307498	human
TCONS_02905941	XLOC_1625060	559	2	NONHSAG335885	human
TCONS_02937197	XLOC_1529336	4094	3	NONHSAG218544	human
TCONS_02971014	XLOC_1511223	1594	2	NONHSAG269439	human
TCONS_02974614	XLOC_1545718	5850	3	NONHSAG270535	human
TCONS_02975615	XLOC_1589128	2373	2	NONHSAG207081	human
TCONS_02976966	XLOC_1633277	2388	2	NONHSAG310578	human
TCONS_02979525	XLOC_1471667	2547	2	NONHSAG343411	human
TCONS_02997669	XLOC_1587815	1463	3	NONHSAG301292	human
TCONS_03028179	XLOC_1695086	1110	2	NONHSAG283707	human
TCONS_03030243	XLOC_1697794	4173	2	NONHSAG210548	human
TCONS_03043507	XLOC_1721458	2777	2	NONHSAG225244	human
TCONS_03047707	XLOC_1729101	7416	2	NONHSAG304044	human
TCONS_03068367	XLOC_1764040	2641	2	NONHSAG313058	human
TCONS_03088516	XLOC_1666895	7695	2	NONHSAG295438	human
TCONS_03096239	XLOC_1683625	10834	6	NONHSAG303731	human
TCONS_03096307	XLOC_1683625	10928	3	NONHSAG303731	human
TCONS_03103304	XLOC_1697557	2450	2	NONHSAG201455	human
TCONS_03181851	XLOC_1768367	2308	2	NONHSAG225222	human
TCONS_03185283	XLOC_1780491	850	2	NONHSAG300724	human
TCONS_03193706	XLOC_1684302	1341	3	NONHSAG303778	human
TCONS_03223010	XLOC_1766854	442	3	NONHSAG307716	human
TCONS_03257799	XLOC_1832572	1521	2	NONHSAG278796	human
TCONS_03271606	XLOC_1856133	7470	2	NONHSAG269081	human
TCONS_03318439	XLOC_1849872	8528	2	NONHSAG334875	human
TCONS_03389590	XLOC_1827358	1538	2	NONHSAG280479	human
TCONS_03404000	XLOC_1895040	3913	2	NONHSAG271649	human
TCONS_03422951	XLOC_1925250	1284	2	NONHSAG322700	human
TCONS_03441251	XLOC_1955719	1611	2	NONHSAG324343	human
TCONS_03467405	XLOC_1922581	1277	6	NONHSAG336543	human
TCONS_03483270	XLOC_1954772	4651	2	NONHSAG327406	human
TCONS_03494872	XLOC_1898670	3110	2	NONHSAG259150	human
TCONS_03505787	XLOC_1929449	13381	2	NONHSAG328536	human
TCONS_03510316	XLOC_1943157	297	2	NONHSAG343415	human
TCONS_03510679	XLOC_1944382	2280	2	NONHSAG324730	human
TCONS_03515698	XLOC_1961107	2734	2	NONHSAG204379	human
TCONS_03518708	XLOC_1968425	575	3	NONHSAG266893	human
TCONS_03538986	XLOC_1961631	2789	2	NONHSAG288534	human
TCONS_03541152	XLOC_1968420	2587	2	NONHSAG233606	human
TCONS_03543685	XLOC_1907062	8542	4	NONHSAG327600	human
TCONS_03545709	XLOC_1946408	2250	2	NONHSAG336166	human
TCONS_03545729	XLOC_1947467	714	2	NONHSAG345249	human
TCONS_03552887	XLOC_1929449	5329	3	NONHSAG265815	human
TCONS_03558554	XLOC_1977861	1282	2	NONHSAG225374	human
TCONS_03657367	XLOC_2141938	631	2	NONHSAG325977	human
TCONS_03666428	XLOC_2156036	998	2	NONHSAG304357	human
TCONS_03666429	XLOC_2156036	1003	2	NONHSAG304357	human
TCONS_03668273	XLOC_2159012	909	4	NONHSAG239586	human
TCONS_03672173	XLOC_2163994	1352	3	NONHSAG308113	human
TCONS_03688799	XLOC_2193759	3577	4	NONHSAG305307	human
TCONS_03704151	XLOC_1988183	19702	2	NONHSAG306368	human
TCONS_03716260	XLOC_2012835	2161	2	NONHSAG294453	human
TCONS_03766843	XLOC_2112314	1044	2	NONHSAG208649	human
TCONS_03800013	XLOC_2177274	3647	2	NONHSAG264233	human
TCONS_03817212	XLOC_1981292	1420	3	NONHSAG223245	human
TCONS_03834019	XLOC_2035688	1246	3	NONHSAG309539	human
TCONS_03860298	XLOC_2112898	2076	2	NONHSAG241665	human
TCONS_03872779	XLOC_2153631	837	2	NONHSAG221826	human
TCONS_03879644	XLOC_2172806	1189	8	NONHSAG317954	human
TCONS_03881534	XLOC_2177248	2496	7	NONHSAG314836	human
TCONS_03939536	XLOC_2159424	1024	2	NONHSAG310455	human
TCONS_03958289	XLOC_2083258	3541	2	NONHSAG266151	human
TCONS_03959656	XLOC_2113114	2685	2	NONHSAG222784	human
TCONS_03962053	XLOC_2165550	4664	2	NONHSAG238083	human
TCONS_03967228	XLOC_2036326	1940	3	NONHSAG333253	human
TCONS_04015145	XLOC_2243764	2028	2	NONHSAG316313	human
TCONS_04022371	XLOC_2254512	1544	2	NONHSAG267516	human
TCONS_04029652	XLOC_2267382	9969	2	NONHSAG295537	human
TCONS_04032224	XLOC_2271188	2417	3	NONHSAG235552	human
TCONS_04032245	XLOC_2271188	4944	3	NONHSAG276537	human
TCONS_04067741	XLOC_2329361	658	2	NONHSAG343481	human
TCONS_04075705	XLOC_2342823	2152	2	NONHSAG204183	human
TCONS_04075707	XLOC_2342823	2654	2	NONHSAG204183	human
TCONS_04078997	XLOC_2348227	893	2	NONHSAG273477	human
TCONS_04079001	XLOC_2348227	2756	2	NONHSAG267660	human
TCONS_04079002	XLOC_2348227	851	3	NONHSAG267660	human
TCONS_04081776	XLOC_2352622	446	2	NONHSAG267519	human
TCONS_04089314	XLOC_2366282	2552	2	NONHSAG273119	human
TCONS_04095444	XLOC_2376255	2955	3	NONHSAG327448	human
TCONS_04109523	XLOC_2400018	3084	3	NONHSAG276288	human
TCONS_04128749	XLOC_2238289	565	3	NONHSAG246921	human
TCONS_04128750	XLOC_2238289	1708	2	NONHSAG246921	human
TCONS_04131996	XLOC_2244835	5032	2	NONHSAG337699	human
TCONS_04158701	XLOC_2297445	689	2	NONHSAG205710	human
TCONS_04159472	XLOC_2298496	2087	2	NONHSAG276602	human
TCONS_04161353	XLOC_2301146	1065	3	NONHSAG271560	human
TCONS_04192184	XLOC_2366192	5945	2	NONHSAG239897	human
TCONS_04197433	XLOC_2376255	1823	2	NONHSAG284810	human
TCONS_04231278	XLOC_2261739	542	2	NONHSAG226867	human
TCONS_04256757	XLOC_2341164	885	3	NONHSAG246762	human
TCONS_04260909	XLOC_2352622	458	2	NONHSAG267519	human
TCONS_04271213	XLOC_2384414	656	2	NONHSAG272122	human
TCONS_04277963	XLOC_2404912	452	2	NONHSAG265555	human
TCONS_04301825	XLOC_2296511	2259	4	NONHSAG271741	human
TCONS_04329542	XLOC_2400018	825	5	NONHSAG265680	human
TCONS_04334524	XLOC_2244230	3582	2	NONHSAG340172	human
TCONS_04334797	XLOC_2251967	1009	2	NONHSAG273420	human
TCONS_04338527	XLOC_2312919	1444	2	NONHSAG231810	human
TCONS_04350643	XLOC_2396833	1514	3	NONHSAG282165	human
TCONS_04405995	XLOC_2483393	2352	2	NONHSAG343220	human
TCONS_04408152	XLOC_2486909	6697	2	NONHSAG313644	human
TCONS_04411326	XLOC_2491616	1490	2	NONHSAG208840	human
TCONS_04422731	XLOC_2511173	2843	2	NONHSAG204053	human
TCONS_04495202	XLOC_2435374	2004	2	NONHSAG335666	human
TCONS_04501929	XLOC_2449380	1565	3	NONHSAG316205	human
TCONS_04503788	XLOC_2453030	9644	2	NONHSAG331011	human
TCONS_04517100	XLOC_2480869	1595	2	NONHSAG341458	human
TCONS_04572549	XLOC_2593094	325	3	NONHSAG208577	human
TCONS_04580463	XLOC_2609147	527	2	NONHSAG316451	human
TCONS_04703250	XLOC_2546207	5659	2	NONHSAG202312	human
TCONS_04704763	XLOC_2594412	1450	2	NONHSAG203136	human
TCONS_04704912	XLOC_2598584	3850	2	NONHSAG214600	human
TCONS_04733832	XLOC_2625200	1238	2	NONHSAG253463	human
TCONS_04743895	XLOC_2641385	1283	2	NONHSAG245272	human
TCONS_04745331	XLOC_2643784	3340	2	NONHSAG208264	human
TCONS_04771269	XLOC_2685439	277	2	NONHSAG331581	human
TCONS_04785315	XLOC_2708945	4055	2	NONHSAG226524	human
TCONS_04787599	XLOC_2712628	629	2	NONHSAG226704	human
TCONS_04792444	XLOC_2720162	1764	2	NONHSAG227017	human
TCONS_04814059	XLOC_2757347	5612	2	NONHSAG230318	human
TCONS_04815805	XLOC_2760177	5225	2	NONHSAG227363	human
TCONS_04817422	XLOC_2762979	3228	2	NONHSAG221642	human
TCONS_04826624	XLOC_2625295	4574	2	NONHSAG251476	human
TCONS_04841060	XLOC_2653620	3951	2	NONHSAG344877	human
TCONS_04875517	XLOC_2721381	7932	2	NONHSAG214788	human
TCONS_04875622	XLOC_2721381	2409	3	NONHSAG230002	human
TCONS_04890645	XLOC_2752092	346	2	NONHSAG230461	human
TCONS_04907629	XLOC_2636617	635	2	NONHSAG229673	human
TCONS_04913409	XLOC_2653403	2478	2	NONHSAG251906	human
TCONS_04933290	XLOC_2712628	335	2	NONHSAG226704	human
TCONS_04950139	XLOC_2762979	1122	3	NONHSAG282466	human
TCONS_04960192	XLOC_2643487	1426	7	NONHSAG229929	human
TCONS_04995451	XLOC_2630622	2312	2	NONHSAG266444	human
TCONS_04995901	XLOC_2637088	788	4	NONHSAG229731	human
TCONS_04998879	XLOC_2712628	236	3	NONHSAG226704	human
TCONS_04999253	XLOC_2721381	524	7	NONHSAG230002	human
TCONS_04999738	XLOC_2740077	1362	3	NONHSAG225676	human
TCONS_05000351	XLOC_2757347	6164	3	NONHSAG230319	human
TCONS_05000447	XLOC_2757347	2113	3	NONHSAG227484	human
TCONS_05000458	XLOC_2757347	2805	2	NONHSAG230318	human
TCONS_05000469	XLOC_2757347	2419	3	NONHSAG227477	human
TCONS_05007794	XLOC_2740077	2421	2	NONHSAG225677	human
TCONS_05015047	XLOC_2674143	1314	2	NONHSAG342686	human
TCONS_05025349	XLOC_2779611	2297	2	NONHSAG267704	human
TCONS_05037277	XLOC_2800130	2237	5	NONHSAG247816	human
TCONS_05041762	XLOC_2807641	1480	2	NONHSAG263893	human
TCONS_05042547	XLOC_2808579	2543	2	NONHSAG261940	human
TCONS_05060261	XLOC_2835258	7162	2	NONHSAG288568	human
TCONS_05070361	XLOC_2852784	4615	3	NONHSAG200684	human
TCONS_05089607	XLOC_2884397	1294	2	NONHSAG207111	human
TCONS_05090296	XLOC_2885295	2887	2	NONHSAG280361	human
TCONS_05092662	XLOC_2888997	5422	2	NONHSAG251386	human
TCONS_05096589	XLOC_2894792	596	4	NONHSAG329142	human
TCONS_05111306	XLOC_2919593	1164	2	NONHSAG264153	human
TCONS_05172209	XLOC_2807641	2710	2	NONHSAG263893	human
TCONS_05194562	XLOC_2852784	6845	2	NONHSAG200684	human
TCONS_05216968	XLOC_2895650	455	2	NONHSAG316036	human
TCONS_05226839	XLOC_2918150	4044	2	NONHSAG295755	human
TCONS_05261097	XLOC_2988526	2785	2	NONHSAG247778	human
TCONS_05270238	XLOC_2789489	2634	2	NONHSAG298016	human
TCONS_05272210	XLOC_2796809	5407	2	NONHSAG251244	human
TCONS_05273314	XLOC_2800130	2186	4	NONHSAG247816	human
TCONS_05275482	XLOC_2807641	2864	2	NONHSAG345180	human
TCONS_05296447	XLOC_2873600	5109	2	NONHSAG203444	human
TCONS_05308918	XLOC_2908923	9488	2	NONHSAG249977	human
TCONS_05308920	XLOC_2908923	4651	2	NONHSAG344466	human
TCONS_05319733	XLOC_2943339	2777	2	NONHSAG225337	human
TCONS_05396823	XLOC_2800130	1643	6	NONHSAG247816	human
TCONS_05398023	XLOC_2814313	1602	5	NONHSAG275680	human
TCONS_05400747	XLOC_2880873	811	3	NONHSAG201634	human
TCONS_05401651	XLOC_2916431	2365	2	NONHSAG281664	human
TCONS_05401778	XLOC_2917275	8293	2	NONHSAG225924	human
TCONS_05437805	XLOC_3012074	1908	2	NONHSAG311922	human
TCONS_05438071	XLOC_3012512	1402	2	NONHSAG269081	human
TCONS_05477726	XLOC_3076664	9824	2	NONHSAG240487	human
TCONS_05492238	XLOC_3102767	3821	2	NONHSAG311905	human
TCONS_05503825	XLOC_3122636	7151	2	NONHSAG342868	human
TCONS_05505096	XLOC_3124505	1114	2	NONHSAG316714	human
TCONS_05512426	XLOC_3136828	1717	2	NONHSAG246391	human
TCONS_05513722	XLOC_3138931	5472	2	NONHSAG237561	human
TCONS_05522238	XLOC_3154859	823	2	NONHSAG243989	human
TCONS_05560321	XLOC_3038338	317	2	NONHSAG208770	human
TCONS_05602313	XLOC_3123351	4804	2	NONHSAG227873	human
TCONS_05624241	XLOC_3167499	12185	2	NONHSAG241575	human
TCONS_05668603	XLOC_3112664	3275	2	NONHSAG258793	human
TCONS_05682828	XLOC_3159536	3183	2	NONHSAG272252	human
TCONS_05683187	XLOC_3160946	299	2	NONHSAG238138	human
TCONS_05741933	XLOC_3067209	4613	2	NONHSAG238081	human
TCONS_05749580	XLOC_3047359	7301	2	NONHSAG318708	human
TCONS_05751529	XLOC_3071450	1279	2	NONHSAG240339	human
TCONS_05751992	XLOC_3083152	1678	4	NONHSAG205321	human
TCONS_05804695	XLOC_3249635	3463	2	NONHSAG345918	human
TCONS_05820304	XLOC_3275377	3718	2	NONHSAG227024	human
TCONS_05865275	XLOC_3353834	3975	2	NONHSAG302043	human
TCONS_05870205	XLOC_3362197	1684	2	NONHSAG313752	human
TCONS_05909241	XLOC_3217598	1385	4	NONHSAG299521	human
TCONS_05946383	XLOC_3289166	266	2	NONHSAG215160	human
TCONS_06001934	XLOC_3398255	1596	2	NONHSAG302101	human
TCONS_06029232	XLOC_3264882	2889	2	NONHSAG300614	human
TCONS_06054668	XLOC_3348284	4802	4	NONHSAG271767	human
TCONS_06097313	XLOC_3286144	2170	2	NONHSAG324222	human
TCONS_06112698	XLOC_3352931	1486	3	NONHSAG200749	human
TCONS_06121237	XLOC_3388244	6615	2	NONHSAG297340	human
TCONS_06123347	XLOC_3395075	15066	2	NONHSAG271800	human
TCONS_06123354	XLOC_3395082	21609	2	NONHSAG334218	human
TCONS_06131602	XLOC_3319279	544	2	NONHSAG276620	human
TCONS_06132655	XLOC_3361916	5913	2	NONHSAG323131	human
TCONS_06133016	XLOC_3379062	583	6	NONHSAG297595	human
TCONS_06133442	XLOC_3395089	1826	2	NONHSAG264847	human
TCONS_06135887	XLOC_3217809	6402	2	NONHSAG221329	human
TCONS_06145092	XLOC_3217598	1519	5	NONHSAG299521	human
TCONS_06151746	XLOC_3395089	543	2	NONHSAG269150	human
TCONS_06163274	XLOC_3411664	2226	2	NONHSAG343093	human
TCONS_06181965	XLOC_3442861	393	4	NONHSAG224142	human
TCONS_06192388	XLOC_3460705	12712	2	NONHSAG315436	human
TCONS_06214878	XLOC_3496931	4878	2	NONHSAG306368	human
TCONS_06270603	XLOC_3591647	1543	4	NONHSAG328734	human
TCONS_06270604	XLOC_3591647	2834	2	NONHSAG328732	human
TCONS_06299184	XLOC_3424787	746	2	NONHSAG212681	human
TCONS_06302104	XLOC_3430478	18003	2	NONHSAG276113	human
TCONS_06326196	XLOC_3477908	6635	2	NONHSAG294453	human
TCONS_06330452	XLOC_3485693	5954	2	NONHSAG312822	human
TCONS_06337055	XLOC_3496931	1649	2	NONHSAG267801	human
TCONS_06353831	XLOC_3529472	285	2	NONHSAG249481	human
TCONS_06356264	XLOC_3533517	564	3	NONHSAG246965	human
TCONS_06430542	XLOC_3489857	861	2	NONHSAG216220	human
TCONS_06430548	XLOC_3489867	3156	2	NONHSAG294453	human
TCONS_06470412	XLOC_3609494	2907	2	NONHSAG204114	human
TCONS_06489214	XLOC_3460705	3500	9	NONHSAG294453	human
TCONS_06499593	XLOC_3497545	17174	2	NONHSAG333312	human
TCONS_06525672	XLOC_3596364	9360	2	NONHSAG328696	human
TCONS_06529193	XLOC_3606455	1120	2	NONHSAG317225	human
TCONS_06541521	XLOC_3555910	641	2	NONHSAG221754	human
TCONS_06541768	XLOC_3570384	7232	2	NONHSAG297723	human
TCONS_06558587	XLOC_3460705	4505	2	NONHSAG311590	human
TCONS_06558590	XLOC_3460705	4815	3	NONHSAG311590	human
TCONS_06561423	XLOC_3496440	1314	2	NONHSAG209221	human
TCONS_06574630	XLOC_3632301	376	2	NONHSAG252263	human
TCONS_06574651	XLOC_3632297	312	2	NONHSAG342109	human
TCONS_06590801	XLOC_3659849	485	2	NONHSAG279333	human
TCONS_06606059	XLOC_3688984	1982	2	NONHSAG344962	human
TCONS_06631017	XLOC_3735711	2199	2	NONHSAG342789	human
TCONS_06727731	XLOC_3635509	1475	3	NONHSAG342311	human
TCONS_06734253	XLOC_3656597	330	2	NONHSAG225124	human
TCONS_06758835	XLOC_3736198	2646	2	NONHSAG298384	human
TCONS_06762696	XLOC_3746996	329	2	NONHSAG344701	human
TCONS_06767781	XLOC_3763903	1707	2	NONHSAG344893	human
TCONS_06817236	XLOC_3649107	10033	2	NONHSAG337803	human
TCONS_06832779	XLOC_3789357	3619	2	NONHSAG319893	human

## Sheet: mouse
Transcrip ID	Gene ID	Nucleotide Length	No. of Exons	Conserved lncRNA ID	Species
TCONS_00031636	XLOC_017468	1728	2	NONMMUG296761	mouse
TCONS_00077400	XLOC_045132	777	2	NONMMUG241387	mouse
TCONS_00110530	XLOC_063684	3169	2	NONMMUG233752	mouse
TCONS_00111768	XLOC_064352	1129	2	NONMMUG304240	mouse
TCONS_00113833	XLOC_065388	2102	2	NONMMUG310631	mouse
TCONS_00128104	XLOC_073680	2671	2	NONMMUG253102	mouse
TCONS_00136064	XLOC_078051	902	2	NONMMUG278654	mouse
TCONS_00137600	XLOC_078829	2258	2	NONMMUG234824	mouse
TCONS_00139255	XLOC_079651	2595	2	NONMMUG292433	mouse
TCONS_00156974	XLOC_090019	1524	2	NONMMUG261682	mouse
TCONS_00166370	XLOC_095606	569	2	NONMMUG215741	mouse
TCONS_00187947	XLOC_107580	2729	2	NONMMUG278548	mouse
TCONS_00205127	XLOC_117845	2985	2	NONMMUG258751	mouse
TCONS_00212964	XLOC_122356	304	2	NONMMUG315471	mouse
TCONS_00219285	XLOC_126327	1968	2	NONMMUG276636	mouse
TCONS_00224279	XLOC_129299	437	2	NONMMUG221202	mouse
TCONS_00226759	XLOC_130569	2316	2	NONMMUG307668	mouse
TCONS_00228109	XLOC_131190	997	2	NONMMUG221902	mouse
TCONS_00230807	XLOC_132442	2185	2	NONMMUG221197	mouse
TCONS_00266864	XLOC_152310	236	2	NONMMUG313381	mouse
TCONS_00284694	XLOC_162432	264	2	NONMMUG313717	mouse
TCONS_00295241	XLOC_168623	447	2	NONMMUG221902	mouse
TCONS_00470972	XLOC_454198	8750	2	NONMMUG248201	mouse
TCONS_00510753	XLOC_521503	3755	2	NONMMUG226269	mouse
TCONS_00516258	XLOC_531504	1456	2	NONMMUG264337	mouse
TCONS_00524542	XLOC_545940	6414	2	NONMMUG296813	mouse
TCONS_00538444	XLOC_569711	3870	2	NONMMUG309097	mouse
TCONS_00591847	XLOC_255708	773	2	NONMMUG201940	mouse
TCONS_00599848	XLOC_270720	1015	2	NONMMUG268446	mouse
TCONS_00629302	XLOC_327862	559	2	NONMMUG282800	mouse
TCONS_00661972	XLOC_391721	1967	2	NONMMUG280294	mouse
TCONS_00706369	XLOC_481598	9163	2	NONMMUG322589	mouse
TCONS_00738339	XLOC_545940	791	2	NONMMUG260401	mouse
TCONS_00785983	XLOC_262081	4943	2	NONMMUG212260	mouse
TCONS_00826239	XLOC_388256	4949	2	NONMMUG211966	mouse
TCONS_00826342	XLOC_388598	10679	2	NONMMUG211883	mouse
TCONS_00866652	XLOC_527076	9872	2	NONMMUG223844	mouse
TCONS_00990535	XLOC_262081	2462	3	NONMMUG212260	mouse
TCONS_01037019	XLOC_475933	2060	3	NONMMUG268477	mouse
TCONS_01037020	XLOC_475933	2059	3	NONMMUG268477	mouse
TCONS_01038152	XLOC_526989	1936	3	NONMMUG282965	mouse
TCONS_01104159	XLOC_670945	3391	2	NONMMUG202786	mouse
TCONS_01119510	XLOC_696845	2275	4	NONMMUG278236	mouse
TCONS_01158243	XLOC_652668	13941	4	NONMMUG294052	mouse
TCONS_01164386	XLOC_664405	4973	2	NONMMUG305244	mouse
TCONS_01253279	XLOC_694142	817	2	NONMMUG310631	mouse
TCONS_01284140	XLOC_726147	817	2	NONMMUG235453	mouse
TCONS_01295676	XLOC_746891	1736	2	NONMMUG322752	mouse
TCONS_01404946	XLOC_830681	5048	2	NONMMUG308903	mouse
TCONS_01440648	XLOC_830201	2169	2	NONMMUG254102	mouse
TCONS_01467907	XLOC_826240	8309	2	NONMMUG322500	mouse
TCONS_01508140	XLOC_867974	8828	2	NONMMUG220216	mouse
TCONS_01510657	XLOC_871763	2175	2	NONMMUG292643	mouse
TCONS_01600729	XLOC_909004	2763	3	NONMMUG220071	mouse
TCONS_01600730	XLOC_909004	1446	2	NONMMUG210406	mouse
TCONS_01627665	XLOC_864662	6190	2	NONMMUG217110	mouse
TCONS_01671835	XLOC_961916	634	3	NONMMUG294852	mouse
TCONS_01693553	XLOC_998208	1937	2	NONMMUG274623	mouse
TCONS_01699259	XLOC_1007583	2327	2	NONMMUG244761	mouse
TCONS_01707018	XLOC_1020651	4887	4	NONMMUG247736	mouse
TCONS_01707020	XLOC_1020651	6215	5	NONMMUG245659	mouse
TCONS_01730365	XLOC_1061826	1634	2	NONMMUG210656	mouse
TCONS_01771941	XLOC_1127586	3282	2	NONMMUG209519	mouse
TCONS_01795877	XLOC_1168993	7294	2	NONMMUG267977	mouse
TCONS_01796538	XLOC_1169999	2244	2	NONMMUG207743	mouse
TCONS_01897753	XLOC_1047724	23688	3	NONMMUG246284	mouse
TCONS_01939028	XLOC_1127713	2723	2	NONMMUG318362	mouse
TCONS_01959633	XLOC_1169225	2558	2	NONMMUG310425	mouse
TCONS_02011004	XLOC_985587	368	2	NONMMUG210408	mouse
TCONS_02021959	XLOC_1020651	18256	6	NONMMUG247736	mouse
TCONS_02096680	XLOC_952101	2694	2	NONMMUG297621	mouse
TCONS_02120330	XLOC_1047724	13186	5	NONMMUG246261	mouse
TCONS_02165723	XLOC_933336	3760	2	NONMMUG278468	mouse
TCONS_02169671	XLOC_985793	4636	2	NONMMUG271941	mouse
TCONS_02171427	XLOC_1020651	2062	2	NONMMUG247736	mouse
TCONS_02171442	XLOC_1020651	5487	5	NONMMUG247736	mouse
TCONS_02172617	XLOC_1047724	5211	3	NONMMUG246261	mouse
TCONS_02186922	XLOC_1020651	5445	2	NONMMUG247736	mouse
TCONS_02186923	XLOC_1020651	5540	3	NONMMUG247736	mouse
TCONS_02186927	XLOC_1020651	15426	4	NONMMUG247736	mouse
TCONS_02188484	XLOC_1047724	1797	5	NONMMUG246261	mouse
TCONS_02190674	XLOC_1089333	9287	2	NONMMUG320200	mouse
TCONS_02193097	XLOC_1153994	3169	2	NONMMUG268019	mouse
TCONS_02203193	XLOC_1020651	922	4	NONMMUG247736	mouse
TCONS_02203195	XLOC_1020651	2032	4	NONMMUG247736	mouse
TCONS_02203202	XLOC_1020651	3315	5	NONMMUG247736	mouse
TCONS_02203332	XLOC_1020651	9451	2	NONMMUG245659	mouse
TCONS_02203970	XLOC_1047724	4693	5	NONMMUG248811	mouse
TCONS_02302211	XLOC_1363774	5458	2	NONMMUG291487	mouse
TCONS_02306057	XLOC_1370071	1754	3	NONMMUG212260	mouse
TCONS_02330922	XLOC_1411136	5505	2	NONMMUG321708	mouse
TCONS_02449915	XLOC_1432745	8957	2	NONMMUG301742	mouse
TCONS_02495191	XLOC_1360931	3151	2	NONMMUG287643	mouse
TCONS_02502222	XLOC_1379909	3490	2	NONMMUG237721	mouse
TCONS_02529396	XLOC_1256906	4895	2	NONMMUG251538	mouse
TCONS_02576922	XLOC_1432745	9033	2	NONMMUG301742	mouse
TCONS_02582229	XLOC_1268642	2418	2	NONMMUG321708	mouse
TCONS_02587383	XLOC_1388643	746	3	NONMMUG314459	mouse
TCONS_02594307	XLOC_1287258	3487	2	NONMMUG301621	mouse
TCONS_02628937	XLOC_1458216	4406	2	NONMMUG304165	mouse
TCONS_02631507	XLOC_1462120	6907	2	NONMMUG206797	mouse
TCONS_02654335	XLOC_1499970	2939	2	NONMMUG226395	mouse
TCONS_02658701	XLOC_1506982	5083	2	NONMMUG249368	mouse
TCONS_02673621	XLOC_1531955	11709	2	NONMMUG249868	mouse
TCONS_02723639	XLOC_1619320	7568	2	NONMMUG213777	mouse
TCONS_02731917	XLOC_1633614	5412	2	NONMMUG205316	mouse
TCONS_02741957	XLOC_1650947	9344	2	NONMMUG318219	mouse
TCONS_02741972	XLOC_1650954	1840	2	NONMMUG319261	mouse
TCONS_02815953	XLOC_1587815	2508	3	NONMMUG310174	mouse
TCONS_02976966	XLOC_1633277	2388	2	NONMMUG269962	mouse
TCONS_02997669	XLOC_1587815	1463	3	NONMMUG306551	mouse
TCONS_03047707	XLOC_1729101	7416	2	NONMMUG230087	mouse
TCONS_03068367	XLOC_1764040	2641	2	NONMMUG302292	mouse
TCONS_03096239	XLOC_1683625	10834	6	NONMMUG263933	mouse
TCONS_03096307	XLOC_1683625	10928	3	NONMMUG263933	mouse
TCONS_03103304	XLOC_1697557	2450	2	NONMMUG293910	mouse
TCONS_03185283	XLOC_1780491	850	2	NONMMUG221902	mouse
TCONS_03220659	XLOC_1684302	2207	3	NONMMUG233663	mouse
TCONS_03318439	XLOC_1849872	8528	2	NONMMUG241707	mouse
TCONS_03359101	XLOC_1871560	4326	2	NONMMUG269344	mouse
TCONS_03389590	XLOC_1827358	1538	2	NONMMUG294938	mouse
TCONS_03391647	XLOC_1880893	827	3	NONMMUG269734	mouse
TCONS_03404000	XLOC_1895040	3913	2	NONMMUG264181	mouse
TCONS_03431020	XLOC_1938570	472	2	NONMMUG289214	mouse
TCONS_03510316	XLOC_1943157	297	2	NONMMUG273351	mouse
TCONS_03543685	XLOC_1907062	8542	4	NONMMUG260020	mouse
TCONS_03545709	XLOC_1946408	2250	2	NONMMUG266117	mouse
TCONS_03704151	XLOC_1988183	19702	2	NONMMUG244480	mouse
TCONS_03716260	XLOC_2012835	2161	2	NONMMUG207345	mouse
TCONS_03872779	XLOC_2153631	837	2	NONMMUG289776	mouse
TCONS_03893914	XLOC_1988183	4450	2	NONMMUG317237	mouse
TCONS_03958289	XLOC_2083258	3541	2	NONMMUG202810	mouse
TCONS_03962053	XLOC_2165550	4664	2	NONMMUG266042	mouse
TCONS_03962501	XLOC_2193680	1138	2	NONMMUG219630	mouse
TCONS_03986353	XLOC_2165550	1474	4	NONMMUG251995	mouse
TCONS_04015145	XLOC_2243764	2028	2	NONMMUG242408	mouse
TCONS_04075705	XLOC_2342823	2152	2	NONMMUG204183	mouse
TCONS_04075707	XLOC_2342823	2654	2	NONMMUG204183	mouse
TCONS_04089314	XLOC_2366282	2552	2	NONMMUG308925	mouse
TCONS_04095444	XLOC_2376255	2955	3	NONMMUG242257	mouse
TCONS_04109523	XLOC_2400018	3084	3	NONMMUG225051	mouse
TCONS_04131996	XLOC_2244835	5032	2	NONMMUG231613	mouse
TCONS_04159472	XLOC_2298496	2087	2	NONMMUG312940	mouse
TCONS_04192184	XLOC_2366192	5945	2	NONMMUG204848	mouse
TCONS_04242791	XLOC_2297547	4303	2	NONMMUG221756	mouse
TCONS_04271213	XLOC_2384414	656	2	NONMMUG253942	mouse
TCONS_04301825	XLOC_2296511	2259	4	NONMMUG289399	mouse
TCONS_04329542	XLOC_2400018	825	5	NONMMUG225051	mouse
TCONS_04336373	XLOC_2278348	3090	3	NONMMUG252679	mouse
TCONS_04350643	XLOC_2396833	1514	3	NONMMUG286968	mouse
TCONS_04375818	XLOC_2432195	757	2	NONMMUG242678	mouse
TCONS_04405995	XLOC_2483393	2352	2	NONMMUG257418	mouse
TCONS_04408152	XLOC_2486909	6697	2	NONMMUG213685	mouse
TCONS_04495202	XLOC_2435374	2004	2	NONMMUG242567	mouse
TCONS_04501929	XLOC_2449380	1565	3	NONMMUG209668	mouse
TCONS_04513846	XLOC_2473944	1931	2	NONMMUG274379	mouse
TCONS_04517100	XLOC_2480869	1595	2	NONMMUG244481	mouse
TCONS_04545473	XLOC_2538541	6178	2	NONMMUG242494	mouse
TCONS_04660940	XLOC_2476224	15911	2	NONMMUG281408	mouse
TCONS_04703250	XLOC_2546207	5659	2	NONMMUG223725	mouse
TCONS_04704912	XLOC_2598584	3850	2	NONMMUG320122	mouse
TCONS_04713419	XLOC_2585378	1068	2	NONMMUG207780	mouse
TCONS_04745331	XLOC_2643784	3340	2	NONMMUG219546	mouse
TCONS_04768548	XLOC_2682023	557	3	NONMMUG213884	mouse
TCONS_04785315	XLOC_2708945	4055	2	NONMMUG241537	mouse
TCONS_04787599	XLOC_2712628	629	2	NONMMUG246852	mouse
TCONS_04814059	XLOC_2757347	5612	2	NONMMUG213941	mouse
TCONS_04815805	XLOC_2760177	5225	2	NONMMUG201293	mouse
TCONS_04817422	XLOC_2762979	3228	2	NONMMUG317232	mouse
TCONS_04841060	XLOC_2653620	3951	2	NONMMUG286672	mouse
TCONS_04933290	XLOC_2712628	335	2	NONMMUG215072	mouse
TCONS_04995451	XLOC_2630622	2312	2	NONMMUG210256	mouse
TCONS_04995901	XLOC_2637088	788	4	NONMMUG211668	mouse
TCONS_04998879	XLOC_2712628	236	3	NONMMUG235966	mouse
TCONS_04999738	XLOC_2740077	1362	3	NONMMUG298089	mouse
TCONS_05000351	XLOC_2757347	6164	3	NONMMUG213925	mouse
TCONS_05000447	XLOC_2757347	2113	3	NONMMUG213936	mouse
TCONS_05000458	XLOC_2757347	2805	2	NONMMUG213941	mouse
TCONS_05000469	XLOC_2757347	2419	3	NONMMUG213925	mouse
TCONS_05025349	XLOC_2779611	2297	2	NONMMUG311449	mouse
TCONS_05047360	XLOC_2815581	1976	2	NONMMUG302180	mouse
TCONS_05060261	XLOC_2835258	7162	2	NONMMUG276234	mouse
TCONS_05070361	XLOC_2852784	4615	3	NONMMUG254590	mouse
TCONS_05089607	XLOC_2884397	1294	2	NONMMUG279799	mouse
TCONS_05090296	XLOC_2885295	2887	2	NONMMUG255094	mouse
TCONS_05194562	XLOC_2852784	6845	2	NONMMUG254590	mouse
TCONS_05275482	XLOC_2807641	2864	2	NONMMUG299230	mouse
TCONS_05296447	XLOC_2873600	5109	2	NONMMUG224898	mouse
TCONS_05308918	XLOC_2908923	9488	2	NONMMUG307458	mouse
TCONS_05308920	XLOC_2908923	4651	2	NONMMUG301526	mouse
TCONS_05414018	XLOC_2996648	8820	3	NONMMUG283605	mouse
TCONS_05437805	XLOC_3012074	1908	2	NONMMUG228531	mouse
TCONS_05503825	XLOC_3122636	7151	2	NONMMUG253624	mouse
TCONS_05513722	XLOC_3138931	5472	2	NONMMUG223393	mouse
TCONS_05519441	XLOC_3149386	317	2	NONMMUG234779	mouse
TCONS_05602313	XLOC_3123351	4804	2	NONMMUG252788	mouse
TCONS_05624241	XLOC_3167499	12185	2	NONMMUG260486	mouse
TCONS_05741933	XLOC_3067209	4613	2	NONMMUG223788	mouse
TCONS_05749580	XLOC_3047359	7301	2	NONMMUG225994	mouse
TCONS_05751529	XLOC_3071450	1279	2	NONMMUG226591	mouse
TCONS_05751992	XLOC_3083152	1678	4	NONMMUG241537	mouse
TCONS_05798990	XLOC_3240261	847	2	NONMMUG286504	mouse
TCONS_05807919	XLOC_3254892	368	2	NONMMUG310991	mouse
TCONS_05809239	XLOC_3256920	5921	2	NONMMUG311037	mouse
TCONS_05820304	XLOC_3275377	3718	2	NONMMUG242473	mouse
TCONS_05909241	XLOC_3217598	1385	4	NONMMUG290241	mouse
TCONS_06014007	XLOC_3216538	3354	2	NONMMUG286156	mouse
TCONS_06029232	XLOC_3264882	2889	2	NONMMUG275168	mouse
TCONS_06054668	XLOC_3348284	4802	4	NONMMUG254669	mouse
TCONS_06097313	XLOC_3286144	2170	2	NONMMUG220480	mouse
TCONS_06121237	XLOC_3388244	6615	2	NONMMUG320791	mouse
TCONS_06123347	XLOC_3395075	15066	2	NONMMUG293929	mouse
TCONS_06123354	XLOC_3395082	21609	2	NONMMUG293925	mouse
TCONS_06131602	XLOC_3319279	544	2	NONMMUG320971	mouse
TCONS_06133442	XLOC_3395089	1826	2	NONMMUG214082	mouse
TCONS_06145092	XLOC_3217598	1519	5	NONMMUG290241	mouse
TCONS_06149840	XLOC_3321920	1691	2	NONMMUG290204	mouse
TCONS_06163274	XLOC_3411664	2226	2	NONMMUG300931	mouse
TCONS_06192388	XLOC_3460705	12712	2	NONMMUG223725	mouse
TCONS_06214878	XLOC_3496931	4878	2	NONMMUG294052	mouse
TCONS_06270603	XLOC_3591647	1543	4	NONMMUG214553	mouse
TCONS_06326196	XLOC_3477908	6635	2	NONMMUG225564	mouse
TCONS_06430548	XLOC_3489867	3156	2	NONMMUG304692	mouse
TCONS_06430657	XLOC_3489960	1140	2	NONMMUG285220	mouse
TCONS_06489214	XLOC_3460705	3500	9	NONMMUG319995	mouse
TCONS_06499593	XLOC_3497545	17174	2	NONMMUG241691	mouse
TCONS_06525672	XLOC_3596364	9360	2	NONMMUG253625	mouse
TCONS_06541521	XLOC_3555910	641	2	NONMMUG313217	mouse
TCONS_06558587	XLOC_3460705	4505	2	NONMMUG319995	mouse
TCONS_06558590	XLOC_3460705	4815	3	NONMMUG319995	mouse
TCONS_06561423	XLOC_3496440	1314	2	NONMMUG203146	mouse
TCONS_06574630	XLOC_3632301	376	2	NONMMUG305717	mouse
TCONS_06574651	XLOC_3632297	312	2	NONMMUG316075	mouse
TCONS_06590801	XLOC_3659849	485	2	NONMMUG320122	mouse
TCONS_06734253	XLOC_3656597	330	2	NONMMUG213900	mouse
TCONS_06758835	XLOC_3736198	2646	2	NONMMUG278468	mouse
TCONS_06817236	XLOC_3649107	10033	2	NONMMUG229184	mouse
