# Supplementary material for: Long Noncoding RNA and mRNA Expression Profiles in the Thyroid Gland of Two Phenotypically Extreme Pig Breeds Using Ribo-Zero RNA Sequencing
Source: Genes (Basel). 2016 Jul 9;7(7):34. doi: 10.3390/genes7070034 (PMC4962004; doi:10.3390/genes7070034)
Supplement: Supplementary file 1 [file genes-07-00034-s001.zip › genes-127123-supplementary/Table S6. Novel mRNA identified in porcine thyroid.xlsx]

## Sheet: Sheet1
gene_id	transcript_id	genome	exon 1		exon 2		exon 3		exon 4		exon 5		exon 6		exon 7		exon 8		exon 9		exon 10		exon 11		exon 12		exon 13		exon 14		exon 15		exon 16		exon 17		exon 18		exon 19		exon 20		exon 21		exon 22		exon 23		exon 24
			start	end	start	end	start	end	start	end	start	end	start	end	start	end	start	end	start	end	start	end	start	end	start	end	start	end	start	end	start	end	start	end	start	end	start	end	start	end	start	end	start	end	start	end	start	end	start
Novel000001	Novel000001.1	GL892325.1	2050	2529	8798	8893	8982	9011	9224	9315	9625	9688	9826	9909	-	-	-	-	-	-	-	-	-	-	-	-	-	-	-	-	-	-	-	-	-	-	-	-	-	-	-	-	-	-	-	-	-	-	-
Novel000002	Novel000002.1	GL892325.1	2050	2529	8798	8893	8982	9011	9291	9315	9625	9688	9826	9909	-	-	-	-	-	-	-	-	-	-	-	-	-	-	-	-	-	-	-	-	-	-	-	-	-	-	-	-	-	-	-	-	-	-	-
Novel000003	Novel000003.1	GL892334.1	6694	6800	7030	7109	8187	8313	-	-	-	-	-	-	-	-	-	-	-	-	-	-	-	-	-	-	-	-	-	-	-	-	-	-	-	-	-	-	-	-	-	-	-	-	-	-	-	-	-
Novel000004	Novel000004.1	GL892334.1	6694	6800	7030	7105	8187	8313	-	-	-	-	-	-	-	-	-	-	-	-	-	-	-	-	-	-	-	-	-	-	-	-	-	-	-	-	-	-	-	-	-	-	-	-	-	-	-	-	-
Novel000005	Novel000005.1	GL892382.1	2610	2665	6519	6726	-	-	-	-	-	-	-	-	-	-	-	-	-	-	-	-	-	-	-	-	-	-	-	-	-	-	-	-	-	-	-	-	-	-	-	-	-	-	-	-	-	-	-
Novel000006	Novel000006.1	GL892442.1	2125	2527	4218	4313	4607	4724	-	-	-	-	-	-	-	-	-	-	-	-	-	-	-	-	-	-	-	-	-	-	-	-	-	-	-	-	-	-	-	-	-	-	-	-	-	-	-	-	-
Novel000007	Novel000007.1	GL892517.1	20408	21020	26684	26822	-	-	-	-	-	-	-	-	-	-	-	-	-	-	-	-	-	-	-	-	-	-	-	-	-	-	-	-	-	-	-	-	-	-	-	-	-	-	-	-	-	-	-
Novel000008	Novel000008.1	GL892627.1	68041	68425	68544	68744	-	-	-	-	-	-	-	-	-	-	-	-	-	-	-	-	-	-	-	-	-	-	-	-	-	-	-	-	-	-	-	-	-	-	-	-	-	-	-	-	-	-	-
Novel000009	Novel000009.1	GL892730.2	31378	32625	51603	51715	80026	80121	102938	104033	104898	105786	-	-	-	-	-	-	-	-	-	-	-	-	-	-	-	-	-	-	-	-	-	-	-	-	-	-	-	-	-	-	-	-	-	-	-	-	-
Novel000010	Novel000010.1	GL892730.2	3768	4403	32476	32625	51603	51715	80026	80121	102938	104033	104898	105786	-	-	-	-	-	-	-	-	-	-	-	-	-	-	-	-	-	-	-	-	-	-	-	-	-	-	-	-	-	-	-	-	-	-	-
Novel000011	Novel000011.1	GL892730.2	4336	4403	32476	32625	80026	80121	102938	104033	104898	105234	-	-	-	-	-	-	-	-	-	-	-	-	-	-	-	-	-	-	-	-	-	-	-	-	-	-	-	-	-	-	-	-	-	-	-	-	-
Novel000012	Novel000012.1	GL892730.2	94446	95403	102938	104033	161755	163810	-	-	-	-	-	-	-	-	-	-	-	-	-	-	-	-	-	-	-	-	-	-	-	-	-	-	-	-	-	-	-	-	-	-	-	-	-	-	-	-	-
Novel000013	Novel000013.1	GL892811.1	2199	3559	6980	7750	-	-	-	-	-	-	-	-	-	-	-	-	-	-	-	-	-	-	-	-	-	-	-	-	-	-	-	-	-	-	-	-	-	-	-	-	-	-	-	-	-	-	-
Novel000014	Novel000014.1	GL892813.1	1	172	331	469	-	-	-	-	-	-	-	-	-	-	-	-	-	-	-	-	-	-	-	-	-	-	-	-	-	-	-	-	-	-	-	-	-	-	-	-	-	-	-	-	-	-	-
Novel000015	Novel000015.1	GL892963.1	33206	33223	42919	43300	-	-	-	-	-	-	-	-	-	-	-	-	-	-	-	-	-	-	-	-	-	-	-	-	-	-	-	-	-	-	-	-	-	-	-	-	-	-	-	-	-	-	-
Novel000016	Novel000016.1	GL893006.1	1086	1477	1940	1966	10357	10427	22439	22633	-	-	-	-	-	-	-	-	-	-	-	-	-	-	-	-	-	-	-	-	-	-	-	-	-	-	-	-	-	-	-	-	-	-	-	-	-	-	-
Novel000017	Novel000017.1	GL893006.1	1086	1477	1943	1966	10357	10427	22439	22633	-	-	-	-	-	-	-	-	-	-	-	-	-	-	-	-	-	-	-	-	-	-	-	-	-	-	-	-	-	-	-	-	-	-	-	-	-	-	-
Novel000018	Novel000018.1	GL893011.1	13758	14123	19426	19619	22488	22635	23881	23967	27745	27859	29007	29044	32313	32431	-	-	-	-	-	-	-	-	-	-	-	-	-	-	-	-	-	-	-	-	-	-	-	-	-	-	-	-	-	-	-	-	-
Novel000019	Novel000019.1	GL893011.1	13758	14123	19426	19619	22488	22635	23881	26068	-	-	-	-	-	-	-	-	-	-	-	-	-	-	-	-	-	-	-	-	-	-	-	-	-	-	-	-	-	-	-	-	-	-	-	-	-	-	-
Novel000020	Novel000020.1	GL893069.1	17200	17852	21796	21982	-	-	-	-	-	-	-	-	-	-	-	-	-	-	-	-	-	-	-	-	-	-	-	-	-	-	-	-	-	-	-	-	-	-	-	-	-	-	-	-	-	-	-
Novel000021	Novel000021.1	GL893071.1	5658	6106	18954	19762	-	-	-	-	-	-	-	-	-	-	-	-	-	-	-	-	-	-	-	-	-	-	-	-	-	-	-	-	-	-	-	-	-	-	-	-	-	-	-	-	-	-	-
Novel000022	Novel000022.1	GL893095.2	1512	1570	1648	2350	-	-	-	-	-	-	-	-	-	-	-	-	-	-	-	-	-	-	-	-	-	-	-	-	-	-	-	-	-	-	-	-	-	-	-	-	-	-	-	-	-	-	-
Novel000023	Novel000023.1	GL893148.1	701	1044	1319	1414	-	-	-	-	-	-	-	-	-	-	-	-	-	-	-	-	-	-	-	-	-	-	-	-	-	-	-	-	-	-	-	-	-	-	-	-	-	-	-	-	-	-	-
Novel000024	Novel000024.1	GL893149.1	16481	18129	24865	24892	-	-	-	-	-	-	-	-	-	-	-	-	-	-	-	-	-	-	-	-	-	-	-	-	-	-	-	-	-	-	-	-	-	-	-	-	-	-	-	-	-	-	-
Novel000025	Novel000025.1	GL893197.1	18203	19096	20943	21031	-	-	-	-	-	-	-	-	-	-	-	-	-	-	-	-	-	-	-	-	-	-	-	-	-	-	-	-	-	-	-	-	-	-	-	-	-	-	-	-	-	-	-
Novel000026	Novel000026.1	GL893262.1	5642	5743	7917	9315	-	-	-	-	-	-	-	-	-	-	-	-	-	-	-	-	-	-	-	-	-	-	-	-	-	-	-	-	-	-	-	-	-	-	-	-	-	-	-	-	-	-	-
Novel000027	Novel000027.1	GL893348.1	25117	26672	28761	29080	-	-	-	-	-	-	-	-	-	-	-	-	-	-	-	-	-	-	-	-	-	-	-	-	-	-	-	-	-	-	-	-	-	-	-	-	-	-	-	-	-	-	-
Novel000028	Novel000028.1	GL893449.1	733	1190	3412	3855	-	-	-	-	-	-	-	-	-	-	-	-	-	-	-	-	-	-	-	-	-	-	-	-	-	-	-	-	-	-	-	-	-	-	-	-	-	-	-	-	-	-	-
Novel000029	Novel000029.1	GL893469.1	37461	37662	38396	38798	-	-	-	-	-	-	-	-	-	-	-	-	-	-	-	-	-	-	-	-	-	-	-	-	-	-	-	-	-	-	-	-	-	-	-	-	-	-	-	-	-	-	-
Novel000030	Novel000030.1	GL893510.2	10817	11151	12480	12970	-	-	-	-	-	-	-	-	-	-	-	-	-	-	-	-	-	-	-	-	-	-	-	-	-	-	-	-	-	-	-	-	-	-	-	-	-	-	-	-	-	-	-
Novel000031	Novel000031.1	GL893650.1	8795	8927	9797	9929	10185	10261	10789	10833	-	-	-	-	-	-	-	-	-	-	-	-	-	-	-	-	-	-	-	-	-	-	-	-	-	-	-	-	-	-	-	-	-	-	-	-	-	-	-
Novel000032	Novel000032.1	GL893654.2	2	101	2734	2790	8369	8439	13587	13652	15938	15986	32625	32733	-	-	-	-	-	-	-	-	-	-	-	-	-	-	-	-	-	-	-	-	-	-	-	-	-	-	-	-	-	-	-	-	-	-	-
Novel000033	Novel000033.1	GL893654.2	2	101	2734	2790	13587	13652	15938	15986	32625	32733	-	-	-	-	-	-	-	-	-	-	-	-	-	-	-	-	-	-	-	-	-	-	-	-	-	-	-	-	-	-	-	-	-	-	-	-	-
Novel000034	Novel000034.1	GL893654.2	1	101	2734	2790	8369	8439	13587	13652	32625	32732	-	-	-	-	-	-	-	-	-	-	-	-	-	-	-	-	-	-	-	-	-	-	-	-	-	-	-	-	-	-	-	-	-	-	-	-	-
Novel000035	Novel000035.1	GL893662.1	1939	2015	2868	3025	3317	3426	-	-	-	-	-	-	-	-	-	-	-	-	-	-	-	-	-	-	-	-	-	-	-	-	-	-	-	-	-	-	-	-	-	-	-	-	-	-	-	-	-
Novel000036	Novel000036.1	GL893685.1	53422	53449	60480	60791	-	-	-	-	-	-	-	-	-	-	-	-	-	-	-	-	-	-	-	-	-	-	-	-	-	-	-	-	-	-	-	-	-	-	-	-	-	-	-	-	-	-	-
Novel000037	Novel000037.1	GL893739.1	1256	3029	12505	12534	-	-	-	-	-	-	-	-	-	-	-	-	-	-	-	-	-	-	-	-	-	-	-	-	-	-	-	-	-	-	-	-	-	-	-	-	-	-	-	-	-	-	-
Novel000038	Novel000038.1	GL893779.1	2	31	145	329	-	-	-	-	-	-	-	-	-	-	-	-	-	-	-	-	-	-	-	-	-	-	-	-	-	-	-	-	-	-	-	-	-	-	-	-	-	-	-	-	-	-	-
Novel000039	Novel000039.1	GL893790.1	1	85	190	332	-	-	-	-	-	-	-	-	-	-	-	-	-	-	-	-	-	-	-	-	-	-	-	-	-	-	-	-	-	-	-	-	-	-	-	-	-	-	-	-	-	-	-
Novel000040	Novel000040.1	GL893791.1	257	1068	1172	1228	-	-	-	-	-	-	-	-	-	-	-	-	-	-	-	-	-	-	-	-	-	-	-	-	-	-	-	-	-	-	-	-	-	-	-	-	-	-	-	-	-	-	-
Novel000041	Novel000041.1	GL893796.1	21416	21478	30950	31161	32608	34432	-	-	-	-	-	-	-	-	-	-	-	-	-	-	-	-	-	-	-	-	-	-	-	-	-	-	-	-	-	-	-	-	-	-	-	-	-	-	-	-	-
Novel000042	Novel000042.1	GL893818.1	72799	75444	76881	76914	-	-	-	-	-	-	-	-	-	-	-	-	-	-	-	-	-	-	-	-	-	-	-	-	-	-	-	-	-	-	-	-	-	-	-	-	-	-	-	-	-	-	-
Novel000043	Novel000043.1	GL893854.2	212	335	477	768	-	-	-	-	-	-	-	-	-	-	-	-	-	-	-	-	-	-	-	-	-	-	-	-	-	-	-	-	-	-	-	-	-	-	-	-	-	-	-	-	-	-	-
Novel000044	Novel000044.1	GL893854.2	212	335	415	768	-	-	-	-	-	-	-	-	-	-	-	-	-	-	-	-	-	-	-	-	-	-	-	-	-	-	-	-	-	-	-	-	-	-	-	-	-	-	-	-	-	-	-
Novel000045	Novel000045.1	GL893863.1	2776	3025	3674	3769	7484	7632	-	-	-	-	-	-	-	-	-	-	-	-	-	-	-	-	-	-	-	-	-	-	-	-	-	-	-	-	-	-	-	-	-	-	-	-	-	-	-	-	-
Novel000046	Novel000046.1	GL893884.1	65544	65571	66163	67293	-	-	-	-	-	-	-	-	-	-	-	-	-	-	-	-	-	-	-	-	-	-	-	-	-	-	-	-	-	-	-	-	-	-	-	-	-	-	-	-	-	-	-
Novel000047	Novel000047.1	GL893911.1	11446	11665	12275	12355	13529	13586	-	-	-	-	-	-	-	-	-	-	-	-	-	-	-	-	-	-	-	-	-	-	-	-	-	-	-	-	-	-	-	-	-	-	-	-	-	-	-	-	-
Novel000048	Novel000048.1	GL893911.1	41508	41566	58249	58416	66056	66211	71310	72640	-	-	-	-	-	-	-	-	-	-	-	-	-	-	-	-	-	-	-	-	-	-	-	-	-	-	-	-	-	-	-	-	-	-	-	-	-	-	-
Novel000049	Novel000049.1	GL893935.1	90901	91495	92835	92868	100876	102357	-	-	-	-	-	-	-	-	-	-	-	-	-	-	-	-	-	-	-	-	-	-	-	-	-	-	-	-	-	-	-	-	-	-	-	-	-	-	-	-	-
Novel000050	Novel000050.1	GL893947.1	21724	21760	22030	22497	-	-	-	-	-	-	-	-	-	-	-	-	-	-	-	-	-	-	-	-	-	-	-	-	-	-	-	-	-	-	-	-	-	-	-	-	-	-	-	-	-	-	-
Novel000051	Novel000051.1	GL893965.1	1189	3187	8784	9073	-	-	-	-	-	-	-	-	-	-	-	-	-	-	-	-	-	-	-	-	-	-	-	-	-	-	-	-	-	-	-	-	-	-	-	-	-	-	-	-	-	-	-
Novel000052	Novel000052.1	GL893970.1	23535	24088	25296	25397	37813	38204	-	-	-	-	-	-	-	-	-	-	-	-	-	-	-	-	-	-	-	-	-	-	-	-	-	-	-	-	-	-	-	-	-	-	-	-	-	-	-	-	-
Novel000053	Novel000053.1	GL893988.2	49448	50397	50773	50814	51105	51154	-	-	-	-	-	-	-	-	-	-	-	-	-	-	-	-	-	-	-	-	-	-	-	-	-	-	-	-	-	-	-	-	-	-	-	-	-	-	-	-	-
Novel000054	Novel000054.1	GL894010.1	3829	3846	6475	6585	7992	8135	8902	8947	-	-	-	-	-	-	-	-	-	-	-	-	-	-	-	-	-	-	-	-	-	-	-	-	-	-	-	-	-	-	-	-	-	-	-	-	-	-	-
Novel000055	Novel000055.1	GL894315.1	28474	28595	49672	49890	55001	55285	-	-	-	-	-	-	-	-	-	-	-	-	-	-	-	-	-	-	-	-	-	-	-	-	-	-	-	-	-	-	-	-	-	-	-	-	-	-	-	-	-
Novel000056	Novel000056.1	GL894336.1	2248	2850	5084	5153	-	-	-	-	-	-	-	-	-	-	-	-	-	-	-	-	-	-	-	-	-	-	-	-	-	-	-	-	-	-	-	-	-	-	-	-	-	-	-	-	-	-	-
Novel000057	Novel000057.1	GL894379.1	1	79	162	458	-	-	-	-	-	-	-	-	-	-	-	-	-	-	-	-	-	-	-	-	-	-	-	-	-	-	-	-	-	-	-	-	-	-	-	-	-	-	-	-	-	-	-
Novel000058	Novel000058.1	GL894399.1	25823	26387	30316	30851	-	-	-	-	-	-	-	-	-	-	-	-	-	-	-	-	-	-	-	-	-	-	-	-	-	-	-	-	-	-	-	-	-	-	-	-	-	-	-	-	-	-	-
Novel000059	Novel000059.1	GL894445.1	8608	8693	10600	10734	-	-	-	-	-	-	-	-	-	-	-	-	-	-	-	-	-	-	-	-	-	-	-	-	-	-	-	-	-	-	-	-	-	-	-	-	-	-	-	-	-	-	-
Novel000060	Novel000060.1	GL894475.1	13313	13485	13754	13871	-	-	-	-	-	-	-	-	-	-	-	-	-	-	-	-	-	-	-	-	-	-	-	-	-	-	-	-	-	-	-	-	-	-	-	-	-	-	-	-	-	-	-
Novel000061	Novel000061.1	GL894475.1	16254	16356	16477	16615	-	-	-	-	-	-	-	-	-	-	-	-	-	-	-	-	-	-	-	-	-	-	-	-	-	-	-	-	-	-	-	-	-	-	-	-	-	-	-	-	-	-	-
Novel000062	Novel000062.1	GL894493.1	7405	7554	14644	14811	16821	16983	20703	20783	-	-	-	-	-	-	-	-	-	-	-	-	-	-	-	-	-	-	-	-	-	-	-	-	-	-	-	-	-	-	-	-	-	-	-	-	-	-	-
Novel000063	Novel000063.1	GL894524.1	11008	11124	12888	13104	14252	14503	-	-	-	-	-	-	-	-	-	-	-	-	-	-	-	-	-	-	-	-	-	-	-	-	-	-	-	-	-	-	-	-	-	-	-	-	-	-	-	-	-
Novel000064	Novel000064.1	GL894536.1	8468	8505	9427	9893	-	-	-	-	-	-	-	-	-	-	-	-	-	-	-	-	-	-	-	-	-	-	-	-	-	-	-	-	-	-	-	-	-	-	-	-	-	-	-	-	-	-	-
Novel000065	Novel000065.1	GL894540.2	19793	19900	25153	25338	33140	33316	-	-	-	-	-	-	-	-	-	-	-	-	-	-	-	-	-	-	-	-	-	-	-	-	-	-	-	-	-	-	-	-	-	-	-	-	-	-	-	-	-
Novel000066	Novel000066.1	GL894540.2	19793	19900	25153	25338	29799	29885	33140	33316	-	-	-	-	-	-	-	-	-	-	-	-	-	-	-	-	-	-	-	-	-	-	-	-	-	-	-	-	-	-	-	-	-	-	-	-	-	-	-
Novel000067	Novel000067.1	GL894589.1	1580	1901	26753	26855	81440	81703	-	-	-	-	-	-	-	-	-	-	-	-	-	-	-	-	-	-	-	-	-	-	-	-	-	-	-	-	-	-	-	-	-	-	-	-	-	-	-	-	-
Novel000068	Novel000068.1	GL894589.1	30678	32491	81440	81666	-	-	-	-	-	-	-	-	-	-	-	-	-	-	-	-	-	-	-	-	-	-	-	-	-	-	-	-	-	-	-	-	-	-	-	-	-	-	-	-	-	-	-
Novel000069	Novel000069.1	GL894627.1	5503	5572	9479	9644	-	-	-	-	-	-	-	-	-	-	-	-	-	-	-	-	-	-	-	-	-	-	-	-	-	-	-	-	-	-	-	-	-	-	-	-	-	-	-	-	-	-	-
Novel000070	Novel000070.1	GL894856.1	28	142	253	669	-	-	-	-	-	-	-	-	-	-	-	-	-	-	-	-	-	-	-	-	-	-	-	-	-	-	-	-	-	-	-	-	-	-	-	-	-	-	-	-	-	-	-
Novel000071	Novel000071.1	GL894879.1	2	83	341	672	-	-	-	-	-	-	-	-	-	-	-	-	-	-	-	-	-	-	-	-	-	-	-	-	-	-	-	-	-	-	-	-	-	-	-	-	-	-	-	-	-	-	-
Novel000072	Novel000072.1	GL894906.1	8550	8820	15964	16038	-	-	-	-	-	-	-	-	-	-	-	-	-	-	-	-	-	-	-	-	-	-	-	-	-	-	-	-	-	-	-	-	-	-	-	-	-	-	-	-	-	-	-
Novel000073	Novel000073.1	GL895000.1	2	130	1826	1920	4831	5012	8351	8399	8656	8688	8808	8956	12093	12223	12916	13010	13541	13784	-	-	-	-	-	-	-	-	-	-	-	-	-	-	-	-	-	-	-	-	-	-	-	-	-	-	-	-	-
Novel000074	Novel000074.1	GL895000.1	2	130	1826	1920	4831	5012	8351	8399	8656	8688	8808	8956	12093	12223	12916	13010	13541	13640	16933	16962	-	-	-	-	-	-	-	-	-	-	-	-	-	-	-	-	-	-	-	-	-	-	-	-	-	-	-
Novel000075	Novel000075.1	GL895000.1	11147	12223	12916	13010	13541	13640	16933	16962	-	-	-	-	-	-	-	-	-	-	-	-	-	-	-	-	-	-	-	-	-	-	-	-	-	-	-	-	-	-	-	-	-	-	-	-	-	-	-
Novel000076	Novel000076.1	GL895038.1	25725	26729	37303	37380	41654	41764	47260	47437	49298	49369	60566	60740	66277	66400	71872	72267	74920	75033	79533	79742	103481	103612	107135	107284	-	-	-	-	-	-	-	-	-	-	-	-	-	-	-	-	-	-	-	-	-	-	-
Novel000077	Novel000077.1	GL895068.1	1180	1222	2076	2181	4714	5267	-	-	-	-	-	-	-	-	-	-	-	-	-	-	-	-	-	-	-	-	-	-	-	-	-	-	-	-	-	-	-	-	-	-	-	-	-	-	-	-	-
Novel000078	Novel000078.1	GL895085.2	34	299	768	1674	-	-	-	-	-	-	-	-	-	-	-	-	-	-	-	-	-	-	-	-	-	-	-	-	-	-	-	-	-	-	-	-	-	-	-	-	-	-	-	-	-	-	-
Novel000079	Novel000079.1	GL895087.1	3070	3161	3691	3810	4036	4306	-	-	-	-	-	-	-	-	-	-	-	-	-	-	-	-	-	-	-	-	-	-	-	-	-	-	-	-	-	-	-	-	-	-	-	-	-	-	-	-	-
Novel000080	Novel000080.1	GL895087.1	3079	3161	3691	3859	-	-	-	-	-	-	-	-	-	-	-	-	-	-	-	-	-	-	-	-	-	-	-	-	-	-	-	-	-	-	-	-	-	-	-	-	-	-	-	-	-	-	-
Novel000081	Novel000081.1	GL895087.1	3079	3161	3691	3810	5316	5361	-	-	-	-	-	-	-	-	-	-	-	-	-	-	-	-	-	-	-	-	-	-	-	-	-	-	-	-	-	-	-	-	-	-	-	-	-	-	-	-	-
Novel000082	Novel000082.1	GL895101.1	17	293	767	789	-	-	-	-	-	-	-	-	-	-	-	-	-	-	-	-	-	-	-	-	-	-	-	-	-	-	-	-	-	-	-	-	-	-	-	-	-	-	-	-	-	-	-
Novel000083	Novel000083.1	GL895112.1	62	305	387	792	-	-	-	-	-	-	-	-	-	-	-	-	-	-	-	-	-	-	-	-	-	-	-	-	-	-	-	-	-	-	-	-	-	-	-	-	-	-	-	-	-	-	-
Novel000084	Novel000084.1	GL895133.1	3118	3213	3397	3477	5182	5227	-	-	-	-	-	-	-	-	-	-	-	-	-	-	-	-	-	-	-	-	-	-	-	-	-	-	-	-	-	-	-	-	-	-	-	-	-	-	-	-	-
Novel000085	Novel000085.1	GL895133.1	6345	6456	6754	6974	-	-	-	-	-	-	-	-	-	-	-	-	-	-	-	-	-	-	-	-	-	-	-	-	-	-	-	-	-	-	-	-	-	-	-	-	-	-	-	-	-	-	-
Novel000086	Novel000086.1	GL895142.1	8895	10345	12479	12585	-	-	-	-	-	-	-	-	-	-	-	-	-	-	-	-	-	-	-	-	-	-	-	-	-	-	-	-	-	-	-	-	-	-	-	-	-	-	-	-	-	-	-
Novel000087	Novel000087.1	GL895172.1	27676	27703	28165	28268	28855	28904	31018	31112	-	-	-	-	-	-	-	-	-	-	-	-	-	-	-	-	-	-	-	-	-	-	-	-	-	-	-	-	-	-	-	-	-	-	-	-	-	-	-
Novel000088	Novel000088.1	GL895430.1	1	763	1448	1664	-	-	-	-	-	-	-	-	-	-	-	-	-	-	-	-	-	-	-	-	-	-	-	-	-	-	-	-	-	-	-	-	-	-	-	-	-	-	-	-	-	-	-
Novel000089	Novel000089.1	GL895430.1	4701	5187	8807	8956	9644	9750	-	-	-	-	-	-	-	-	-	-	-	-	-	-	-	-	-	-	-	-	-	-	-	-	-	-	-	-	-	-	-	-	-	-	-	-	-	-	-	-	-
Novel000090	Novel000090.1	GL895456.2	7957	8017	8882	9041	9201	9367	-	-	-	-	-	-	-	-	-	-	-	-	-	-	-	-	-	-	-	-	-	-	-	-	-	-	-	-	-	-	-	-	-	-	-	-	-	-	-	-	-
Novel000091	Novel000091.1	GL895469.1	7837	8761	12914	13467	-	-	-	-	-	-	-	-	-	-	-	-	-	-	-	-	-	-	-	-	-	-	-	-	-	-	-	-	-	-	-	-	-	-	-	-	-	-	-	-	-	-	-
Novel000092	Novel000092.1	GL895504.2	3325	3383	3586	3699	4098	4787	-	-	-	-	-	-	-	-	-	-	-	-	-	-	-	-	-	-	-	-	-	-	-	-	-	-	-	-	-	-	-	-	-	-	-	-	-	-	-	-	-
Novel000093	Novel000093.1	GL895523.1	3	221	1026	1231	-	-	-	-	-	-	-	-	-	-	-	-	-	-	-	-	-	-	-	-	-	-	-	-	-	-	-	-	-	-	-	-	-	-	-	-	-	-	-	-	-	-	-
Novel000094	Novel000094.1	GL895592.1	5	163	2204	2238	2768	2826	3080	3179	5493	5569	-	-	-	-	-	-	-	-	-	-	-	-	-	-	-	-	-	-	-	-	-	-	-	-	-	-	-	-	-	-	-	-	-	-	-	-	-
Novel000095	Novel000095.1	GL895613.1	8778	8896	11437	11522	-	-	-	-	-	-	-	-	-	-	-	-	-	-	-	-	-	-	-	-	-	-	-	-	-	-	-	-	-	-	-	-	-	-	-	-	-	-	-	-	-	-	-
Novel000096	Novel000096.1	GL895614.2	5288	6144	12121	12642	-	-	-	-	-	-	-	-	-	-	-	-	-	-	-	-	-	-	-	-	-	-	-	-	-	-	-	-	-	-	-	-	-	-	-	-	-	-	-	-	-	-	-
Novel000097	Novel000097.1	GL895678.1	7179	7197	19441	19561	23608	23938	-	-	-	-	-	-	-	-	-	-	-	-	-	-	-	-	-	-	-	-	-	-	-	-	-	-	-	-	-	-	-	-	-	-	-	-	-	-	-	-	-
Novel000098	Novel000098.1	GL895729.1	7254	7492	15480	15542	-	-	-	-	-	-	-	-	-	-	-	-	-	-	-	-	-	-	-	-	-	-	-	-	-	-	-	-	-	-	-	-	-	-	-	-	-	-	-	-	-	-	-
Novel000099	Novel000099.1	GL895756.1	27	1047	1319	1853	-	-	-	-	-	-	-	-	-	-	-	-	-	-	-	-	-	-	-	-	-	-	-	-	-	-	-	-	-	-	-	-	-	-	-	-	-	-	-	-	-	-	-
Novel000100	Novel000100.1	GL895830.1	4775	5031	6058	6834	-	-	-	-	-	-	-	-	-	-	-	-	-	-	-	-	-	-	-	-	-	-	-	-	-	-	-	-	-	-	-	-	-	-	-	-	-	-	-	-	-	-	-
Novel000101	Novel000101.1	GL895842.1	1	111	4201	4287	7522	7594	-	-	-	-	-	-	-	-	-	-	-	-	-	-	-	-	-	-	-	-	-	-	-	-	-	-	-	-	-	-	-	-	-	-	-	-	-	-	-	-	-
Novel000102	Novel000102.1	GL895853.2	4006	4896	10471	10575	-	-	-	-	-	-	-	-	-	-	-	-	-	-	-	-	-	-	-	-	-	-	-	-	-	-	-	-	-	-	-	-	-	-	-	-	-	-	-	-	-	-	-
Novel000103	Novel000103.1	GL895858.2	19	176	386	1341	-	-	-	-	-	-	-	-	-	-	-	-	-	-	-	-	-	-	-	-	-	-	-	-	-	-	-	-	-	-	-	-	-	-	-	-	-	-	-	-	-	-	-
Novel000104	Novel000104.1	GL895969.2	1249	1660	32780	32899	-	-	-	-	-	-	-	-	-	-	-	-	-	-	-	-	-	-	-	-	-	-	-	-	-	-	-	-	-	-	-	-	-	-	-	-	-	-	-	-	-	-	-
Novel000105	Novel000105.1	GL895985.1	5057	5389	5742	5952	-	-	-	-	-	-	-	-	-	-	-	-	-	-	-	-	-	-	-	-	-	-	-	-	-	-	-	-	-	-	-	-	-	-	-	-	-	-	-	-	-	-	-
Novel000106	Novel000106.1	GL895985.1	5042	5389	5742	5855	6586	6757	6943	8222	-	-	-	-	-	-	-	-	-	-	-	-	-	-	-	-	-	-	-	-	-	-	-	-	-	-	-	-	-	-	-	-	-	-	-	-	-	-	-
Novel000107	Novel000107.1	GL896078.1	1073	1337	1569	1754	-	-	-	-	-	-	-	-	-	-	-	-	-	-	-	-	-	-	-	-	-	-	-	-	-	-	-	-	-	-	-	-	-	-	-	-	-	-	-	-	-	-	-
Novel000108	Novel000108.1	GL896099.1	1259	1550	1750	2137	-	-	-	-	-	-	-	-	-	-	-	-	-	-	-	-	-	-	-	-	-	-	-	-	-	-	-	-	-	-	-	-	-	-	-	-	-	-	-	-	-	-	-
Novel000109	Novel000109.1	GL896133.1	68365	68578	68877	70289	-	-	-	-	-	-	-	-	-	-	-	-	-	-	-	-	-	-	-	-	-	-	-	-	-	-	-	-	-	-	-	-	-	-	-	-	-	-	-	-	-	-	-
Novel000110	Novel000110.1	GL896133.1	68365	68578	68869	70289	-	-	-	-	-	-	-	-	-	-	-	-	-	-	-	-	-	-	-	-	-	-	-	-	-	-	-	-	-	-	-	-	-	-	-	-	-	-	-	-	-	-	-
Novel000111	Novel000111.1	GL896133.1	68379	68578	68869	69007	69991	70293	-	-	-	-	-	-	-	-	-	-	-	-	-	-	-	-	-	-	-	-	-	-	-	-	-	-	-	-	-	-	-	-	-	-	-	-	-	-	-	-	-
Novel000112	Novel000112.1	GL896146.1	2	176	361	635	-	-	-	-	-	-	-	-	-	-	-	-	-	-	-	-	-	-	-	-	-	-	-	-	-	-	-	-	-	-	-	-	-	-	-	-	-	-	-	-	-	-	-
Novel000113	Novel000113.1	GL896147.1	3647	3750	4664	4803	-	-	-	-	-	-	-	-	-	-	-	-	-	-	-	-	-	-	-	-	-	-	-	-	-	-	-	-	-	-	-	-	-	-	-	-	-	-	-	-	-	-	-
Novel000114	Novel000114.1	GL896178.1	2737	3026	3848	4211	-	-	-	-	-	-	-	-	-	-	-	-	-	-	-	-	-	-	-	-	-	-	-	-	-	-	-	-	-	-	-	-	-	-	-	-	-	-	-	-	-	-	-
Novel000115	Novel000115.1	GL896214.1	1	109	1751	1857	-	-	-	-	-	-	-	-	-	-	-	-	-	-	-	-	-	-	-	-	-	-	-	-	-	-	-	-	-	-	-	-	-	-	-	-	-	-	-	-	-	-	-
Novel000116	Novel000116.1	GL896218.1	13308	13362	13499	13566	13860	13919	14220	14354	-	-	-	-	-	-	-	-	-	-	-	-	-	-	-	-	-	-	-	-	-	-	-	-	-	-	-	-	-	-	-	-	-	-	-	-	-	-	-
Novel000117	Novel000117.1	GL896277.1	458	647	1797	2465	-	-	-	-	-	-	-	-	-	-	-	-	-	-	-	-	-	-	-	-	-	-	-	-	-	-	-	-	-	-	-	-	-	-	-	-	-	-	-	-	-	-	-
Novel000118	Novel000118.1	GL896277.1	458	647	1797	1932	2263	2470	-	-	-	-	-	-	-	-	-	-	-	-	-	-	-	-	-	-	-	-	-	-	-	-	-	-	-	-	-	-	-	-	-	-	-	-	-	-	-	-	-
Novel000119	Novel000119.1	GL896291.1	7433	8242	9401	9418	-	-	-	-	-	-	-	-	-	-	-	-	-	-	-	-	-	-	-	-	-	-	-	-	-	-	-	-	-	-	-	-	-	-	-	-	-	-	-	-	-	-	-
Novel000120	Novel000120.1	GL896302.1	121819	121987	122379	122453	123334	123354	-	-	-	-	-	-	-	-	-	-	-	-	-	-	-	-	-	-	-	-	-	-	-	-	-	-	-	-	-	-	-	-	-	-	-	-	-	-	-	-	-
Novel000121	Novel000121.1	GL896308.1	656	1239	5032	5167	-	-	-	-	-	-	-	-	-	-	-	-	-	-	-	-	-	-	-	-	-	-	-	-	-	-	-	-	-	-	-	-	-	-	-	-	-	-	-	-	-	-	-
Novel000122	Novel000122.1	GL896322.1	2136	2176	2378	2885	-	-	-	-	-	-	-	-	-	-	-	-	-	-	-	-	-	-	-	-	-	-	-	-	-	-	-	-	-	-	-	-	-	-	-	-	-	-	-	-	-	-	-
Novel000123	Novel000123.1	GL896337.1	336	461	1521	1600	-	-	-	-	-	-	-	-	-	-	-	-	-	-	-	-	-	-	-	-	-	-	-	-	-	-	-	-	-	-	-	-	-	-	-	-	-	-	-	-	-	-	-
Novel000124	Novel000124.1	GL896342.1	4868	5192	19635	19712	-	-	-	-	-	-	-	-	-	-	-	-	-	-	-	-	-	-	-	-	-	-	-	-	-	-	-	-	-	-	-	-	-	-	-	-	-	-	-	-	-	-	-
Novel000125	Novel000125.1	GL896343.1	27819	28345	28665	30108	-	-	-	-	-	-	-	-	-	-	-	-	-	-	-	-	-	-	-	-	-	-	-	-	-	-	-	-	-	-	-	-	-	-	-	-	-	-	-	-	-	-	-
Novel000126	Novel000126.1	GL896364.1	17521	17547	18080	18793	-	-	-	-	-	-	-	-	-	-	-	-	-	-	-	-	-	-	-	-	-	-	-	-	-	-	-	-	-	-	-	-	-	-	-	-	-	-	-	-	-	-	-
Novel000127	Novel000127.1	GL896378.1	6954	7175	9126	9272	-	-	-	-	-	-	-	-	-	-	-	-	-	-	-	-	-	-	-	-	-	-	-	-	-	-	-	-	-	-	-	-	-	-	-	-	-	-	-	-	-	-	-
Novel000128	Novel000128.1	GL896405.1	26149	26598	28356	28469	30128	30258	30366	30477	30785	30903	32764	32935	33711	33784	-	-	-	-	-	-	-	-	-	-	-	-	-	-	-	-	-	-	-	-	-	-	-	-	-	-	-	-	-	-	-	-	-
Novel000129	Novel000129.1	GL896422.1	1682	2188	2336	2612	-	-	-	-	-	-	-	-	-	-	-	-	-	-	-	-	-	-	-	-	-	-	-	-	-	-	-	-	-	-	-	-	-	-	-	-	-	-	-	-	-	-	-
Novel000130	Novel000130.1	GL896427.1	3890	5020	5103	5542	-	-	-	-	-	-	-	-	-	-	-	-	-	-	-	-	-	-	-	-	-	-	-	-	-	-	-	-	-	-	-	-	-	-	-	-	-	-	-	-	-	-	-
Novel000131	Novel000131.1	GL896438.1	16966	17035	17122	17247	17863	18003	-	-	-	-	-	-	-	-	-	-	-	-	-	-	-	-	-	-	-	-	-	-	-	-	-	-	-	-	-	-	-	-	-	-	-	-	-	-	-	-	-
Novel000132	Novel000132.1	GL896453.1	1870	2073	2483	2559	-	-	-	-	-	-	-	-	-	-	-	-	-	-	-	-	-	-	-	-	-	-	-	-	-	-	-	-	-	-	-	-	-	-	-	-	-	-	-	-	-	-	-
Novel000133	Novel000133.1	GL896467.1	2078	2115	2506	2707	-	-	-	-	-	-	-	-	-	-	-	-	-	-	-	-	-	-	-	-	-	-	-	-	-	-	-	-	-	-	-	-	-	-	-	-	-	-	-	-	-	-	-
Novel000134	Novel000134.1	GL896469.1	3327	4287	9225	9418	-	-	-	-	-	-	-	-	-	-	-	-	-	-	-	-	-	-	-	-	-	-	-	-	-	-	-	-	-	-	-	-	-	-	-	-	-	-	-	-	-	-	-
Novel000135	Novel000135.1	GL896470.2	159	858	1541	1559	-	-	-	-	-	-	-	-	-	-	-	-	-	-	-	-	-	-	-	-	-	-	-	-	-	-	-	-	-	-	-	-	-	-	-	-	-	-	-	-	-	-	-
Novel000136	Novel000136.1	GL896529.1	400	600	758	807	-	-	-	-	-	-	-	-	-	-	-	-	-	-	-	-	-	-	-	-	-	-	-	-	-	-	-	-	-	-	-	-	-	-	-	-	-	-	-	-	-	-	-
Novel000137	Novel000137.1	GL896530.1	705	753	976	1149	1255	1370	-	-	-	-	-	-	-	-	-	-	-	-	-	-	-	-	-	-	-	-	-	-	-	-	-	-	-	-	-	-	-	-	-	-	-	-	-	-	-	-	-
Novel000138	Novel000138.1	GL896530.1	2277	2477	2595	2817	-	-	-	-	-	-	-	-	-	-	-	-	-	-	-	-	-	-	-	-	-	-	-	-	-	-	-	-	-	-	-	-	-	-	-	-	-	-	-	-	-	-	-
Novel000139	Novel000139.1	GL896551.1	13	531	1373	1398	-	-	-	-	-	-	-	-	-	-	-	-	-	-	-	-	-	-	-	-	-	-	-	-	-	-	-	-	-	-	-	-	-	-	-	-	-	-	-	-	-	-	-
Novel000140	Novel000140.1	JH118468.1	11807	12599	18543	18628	-	-	-	-	-	-	-	-	-	-	-	-	-	-	-	-	-	-	-	-	-	-	-	-	-	-	-	-	-	-	-	-	-	-	-	-	-	-	-	-	-	-	-
Novel000141	Novel000141.1	JH118495.1	35055	35748	35916	36564	-	-	-	-	-	-	-	-	-	-	-	-	-	-	-	-	-	-	-	-	-	-	-	-	-	-	-	-	-	-	-	-	-	-	-	-	-	-	-	-	-	-	-
Novel000142	Novel000142.1	JH118694.1	27001	28077	28241	28276	-	-	-	-	-	-	-	-	-	-	-	-	-	-	-	-	-	-	-	-	-	-	-	-	-	-	-	-	-	-	-	-	-	-	-	-	-	-	-	-	-	-	-
Novel000143	Novel000143.1	JH118775.1	48213	48972	55899	56221	-	-	-	-	-	-	-	-	-	-	-	-	-	-	-	-	-	-	-	-	-	-	-	-	-	-	-	-	-	-	-	-	-	-	-	-	-	-	-	-	-	-	-
Novel000144	Novel000144.1	JH118802.1	1947	2305	3374	3536	-	-	-	-	-	-	-	-	-	-	-	-	-	-	-	-	-	-	-	-	-	-	-	-	-	-	-	-	-	-	-	-	-	-	-	-	-	-	-	-	-	-	-
Novel000145	Novel000145.1	JH118806.1	1344	1362	5048	5294	8183	8599	-	-	-	-	-	-	-	-	-	-	-	-	-	-	-	-	-	-	-	-	-	-	-	-	-	-	-	-	-	-	-	-	-	-	-	-	-	-	-	-	-
Novel000146	Novel000146.1	JH118806.1	10986	11212	12938	12995	-	-	-	-	-	-	-	-	-	-	-	-	-	-	-	-	-	-	-	-	-	-	-	-	-	-	-	-	-	-	-	-	-	-	-	-	-	-	-	-	-	-	-
Novel000147	Novel000147.1	JH118806.1	2180	5294	8183	8412	-	-	-	-	-	-	-	-	-	-	-	-	-	-	-	-	-	-	-	-	-	-	-	-	-	-	-	-	-	-	-	-	-	-	-	-	-	-	-	-	-	-	-
Novel000148	Novel000148.1	JH118846.1	33682	33752	35486	35642	-	-	-	-	-	-	-	-	-	-	-	-	-	-	-	-	-	-	-	-	-	-	-	-	-	-	-	-	-	-	-	-	-	-	-	-	-	-	-	-	-	-	-
Novel000149	Novel000149.1	JH118849.1	28885	29124	29560	30589	-	-	-	-	-	-	-	-	-	-	-	-	-	-	-	-	-	-	-	-	-	-	-	-	-	-	-	-	-	-	-	-	-	-	-	-	-	-	-	-	-	-	-
Novel000150	Novel000150.1	JH118872.1	14767	14826	16619	16736	38751	38854	66843	66943	77277	78551	-	-	-	-	-	-	-	-	-	-	-	-	-	-	-	-	-	-	-	-	-	-	-	-	-	-	-	-	-	-	-	-	-	-	-	-	-
Novel000151	Novel000151.1	JH118872.1	14740	14826	16619	16736	66843	66943	77277	78139	-	-	-	-	-	-	-	-	-	-	-	-	-	-	-	-	-	-	-	-	-	-	-	-	-	-	-	-	-	-	-	-	-	-	-	-	-	-	-
Novel000152	Novel000152.1	JH118872.1	63920	66943	77277	78119	-	-	-	-	-	-	-	-	-	-	-	-	-	-	-	-	-	-	-	-	-	-	-	-	-	-	-	-	-	-	-	-	-	-	-	-	-	-	-	-	-	-	-
Novel000153	Novel000153.1	JH118872.1	16000	16736	38751	38854	66843	66943	77277	78498	-	-	-	-	-	-	-	-	-	-	-	-	-	-	-	-	-	-	-	-	-	-	-	-	-	-	-	-	-	-	-	-	-	-	-	-	-	-	-
Novel000154	Novel000154.1	JH118899.1	19496	19541	22271	22964	-	-	-	-	-	-	-	-	-	-	-	-	-	-	-	-	-	-	-	-	-	-	-	-	-	-	-	-	-	-	-	-	-	-	-	-	-	-	-	-	-	-	-
Novel000155	Novel000155.1	JH118921.1	3365	3430	9922	9982	16802	17006	-	-	-	-	-	-	-	-	-	-	-	-	-	-	-	-	-	-	-	-	-	-	-	-	-	-	-	-	-	-	-	-	-	-	-	-	-	-	-	-	-
Novel000156	Novel000156.1	JH118921.1	23102	23169	23454	23501	27248	27330	28722	28780	29486	29911	-	-	-	-	-	-	-	-	-	-	-	-	-	-	-	-	-	-	-	-	-	-	-	-	-	-	-	-	-	-	-	-	-	-	-	-	-
Novel000157	Novel000157.1	JH118921.1	33100	33208	35284	35320	35890	36158	-	-	-	-	-	-	-	-	-	-	-	-	-	-	-	-	-	-	-	-	-	-	-	-	-	-	-	-	-	-	-	-	-	-	-	-	-	-	-	-	-
Novel000158	Novel000158.1	JH118921.1	23102	23169	23454	23501	27248	27330	28722	28780	29486	29587	35284	35320	35890	36158	-	-	-	-	-	-	-	-	-	-	-	-	-	-	-	-	-	-	-	-	-	-	-	-	-	-	-	-	-	-	-	-	-
Novel000159	Novel000159.1	JH118963.1	43181	43247	47495	47640	50054	50133	52014	52126	53673	53891	56275	56390	56856	57107	57183	58580	-	-	-	-	-	-	-	-	-	-	-	-	-	-	-	-	-	-	-	-	-	-	-	-	-	-	-	-	-	-	-
Novel000160	Novel000160.1	chr1	12075585	12075957	12234465	12241028	-	-	-	-	-	-	-	-	-	-	-	-	-	-	-	-	-	-	-	-	-	-	-	-	-	-	-	-	-	-	-	-	-	-	-	-	-	-	-	-	-	-	-
Novel000161	Novel000161.1	chr1	18198189	18198556	18199802	18199985	18200552	18200803	-	-	-	-	-	-	-	-	-	-	-	-	-	-	-	-	-	-	-	-	-	-	-	-	-	-	-	-	-	-	-	-	-	-	-	-	-	-	-	-	-
Novel000162	Novel000162.1	chr1	18715062	18715257	18717067	18717213	-	-	-	-	-	-	-	-	-	-	-	-	-	-	-	-	-	-	-	-	-	-	-	-	-	-	-	-	-	-	-	-	-	-	-	-	-	-	-	-	-	-	-
Novel000163	Novel000163.1	chr1	30771814	30772567	30787001	30788038	-	-	-	-	-	-	-	-	-	-	-	-	-	-	-	-	-	-	-	-	-	-	-	-	-	-	-	-	-	-	-	-	-	-	-	-	-	-	-	-	-	-	-
Novel000164	Novel000164.1	chr1	30769893	30772567	30786999	30788160	-	-	-	-	-	-	-	-	-	-	-	-	-	-	-	-	-	-	-	-	-	-	-	-	-	-	-	-	-	-	-	-	-	-	-	-	-	-	-	-	-	-	-
Novel000165	Novel000165.1	chr1	31018002	31018079	31128147	31128248	31136977	31138881	-	-	-	-	-	-	-	-	-	-	-	-	-	-	-	-	-	-	-	-	-	-	-	-	-	-	-	-	-	-	-	-	-	-	-	-	-	-	-	-	-
Novel000166	Novel000166.1	chr1	72651157	72651210	72654422	72654614	72656279	72656373	72722702	72724334	-	-	-	-	-	-	-	-	-	-	-	-	-	-	-	-	-	-	-	-	-	-	-	-	-	-	-	-	-	-	-	-	-	-	-	-	-	-	-
Novel000167	Novel000167.1	chr1	109002880	109003387	109004257	109004538	-	-	-	-	-	-	-	-	-	-	-	-	-	-	-	-	-	-	-	-	-	-	-	-	-	-	-	-	-	-	-	-	-	-	-	-	-	-	-	-	-	-	-
Novel000168	Novel000168.1	chr1	109685688	109686256	109687872	109687974	109688694	109691781	-	-	-	-	-	-	-	-	-	-	-	-	-	-	-	-	-	-	-	-	-	-	-	-	-	-	-	-	-	-	-	-	-	-	-	-	-	-	-	-	-
Novel000169	Novel000169.1	chr1	118044184	118044312	118050534	118052233	-	-	-	-	-	-	-	-	-	-	-	-	-	-	-	-	-	-	-	-	-	-	-	-	-	-	-	-	-	-	-	-	-	-	-	-	-	-	-	-	-	-	-
Novel000170	Novel000170.1	chr1	135829834	135829927	135835298	135835423	-	-	-	-	-	-	-	-	-	-	-	-	-	-	-	-	-	-	-	-	-	-	-	-	-	-	-	-	-	-	-	-	-	-	-	-	-	-	-	-	-	-	-
Novel000171	Novel000171.1	chr1	141863851	141864034	141898527	141898723	-	-	-	-	-	-	-	-	-	-	-	-	-	-	-	-	-	-	-	-	-	-	-	-	-	-	-	-	-	-	-	-	-	-	-	-	-	-	-	-	-	-	-
Novel000172	Novel000172.1	chr1	144465812	144466807	144466986	144467632	-	-	-	-	-	-	-	-	-	-	-	-	-	-	-	-	-	-	-	-	-	-	-	-	-	-	-	-	-	-	-	-	-	-	-	-	-	-	-	-	-	-	-
Novel000173	Novel000173.1	chr1	155040617	155040667	155041383	155041540	155117859	155118005	-	-	-	-	-	-	-	-	-	-	-	-	-	-	-	-	-	-	-	-	-	-	-	-	-	-	-	-	-	-	-	-	-	-	-	-	-	-	-	-	-
Novel000174	Novel000174.1	chr1	163678614	163678906	163679254	163680494	-	-	-	-	-	-	-	-	-	-	-	-	-	-	-	-	-	-	-	-	-	-	-	-	-	-	-	-	-	-	-	-	-	-	-	-	-	-	-	-	-	-	-
Novel000175	Novel000175.1	chr1	224363147	224363565	224397094	224404269	-	-	-	-	-	-	-	-	-	-	-	-	-	-	-	-	-	-	-	-	-	-	-	-	-	-	-	-	-	-	-	-	-	-	-	-	-	-	-	-	-	-	-
Novel000176	Novel000176.1	chr1	224598513	224599281	224616426	224623800	-	-	-	-	-	-	-	-	-	-	-	-	-	-	-	-	-	-	-	-	-	-	-	-	-	-	-	-	-	-	-	-	-	-	-	-	-	-	-	-	-	-	-
Novel000177	Novel000177.1	chr1	243421619	243422261	243435941	243473286	-	-	-	-	-	-	-	-	-	-	-	-	-	-	-	-	-	-	-	-	-	-	-	-	-	-	-	-	-	-	-	-	-	-	-	-	-	-	-	-	-	-	-
Novel000178	Novel000178.1	chr1	264741115	264741668	264752956	264753671	-	-	-	-	-	-	-	-	-	-	-	-	-	-	-	-	-	-	-	-	-	-	-	-	-	-	-	-	-	-	-	-	-	-	-	-	-	-	-	-	-	-	-
Novel000179	Novel000179.1	chr1	283142072	283142353	283164818	283166410	-	-	-	-	-	-	-	-	-	-	-	-	-	-	-	-	-	-	-	-	-	-	-	-	-	-	-	-	-	-	-	-	-	-	-	-	-	-	-	-	-	-	-
Novel000180	Novel000180.1	chr1	292923004	292923538	292924576	292925768	-	-	-	-	-	-	-	-	-	-	-	-	-	-	-	-	-	-	-	-	-	-	-	-	-	-	-	-	-	-	-	-	-	-	-	-	-	-	-	-	-	-	-
Novel000181	Novel000181.1	chr1	293274909	293275019	293285640	293287671	-	-	-	-	-	-	-	-	-	-	-	-	-	-	-	-	-	-	-	-	-	-	-	-	-	-	-	-	-	-	-	-	-	-	-	-	-	-	-	-	-	-	-
Novel000182	Novel000182.1	chr1	302580025	302580401	302582300	302583516	-	-	-	-	-	-	-	-	-	-	-	-	-	-	-	-	-	-	-	-	-	-	-	-	-	-	-	-	-	-	-	-	-	-	-	-	-	-	-	-	-	-	-
Novel000183	Novel000183.1	chr1	306898414	306900170	306903293	306903483	-	-	-	-	-	-	-	-	-	-	-	-	-	-	-	-	-	-	-	-	-	-	-	-	-	-	-	-	-	-	-	-	-	-	-	-	-	-	-	-	-	-	-
Novel000184	Novel000184.1	chr1	2313144	2313214	2322452	2322623	2592292	2592608	-	-	-	-	-	-	-	-	-	-	-	-	-	-	-	-	-	-	-	-	-	-	-	-	-	-	-	-	-	-	-	-	-	-	-	-	-	-	-	-	-
Novel000185	Novel000185.1	chr1	28506114	28507713	28510685	28511030	28512300	28513506	-	-	-	-	-	-	-	-	-	-	-	-	-	-	-	-	-	-	-	-	-	-	-	-	-	-	-	-	-	-	-	-	-	-	-	-	-	-	-	-	-
Novel000186	Novel000186.1	chr1	29164826	29166350	29169601	29169784	-	-	-	-	-	-	-	-	-	-	-	-	-	-	-	-	-	-	-	-	-	-	-	-	-	-	-	-	-	-	-	-	-	-	-	-	-	-	-	-	-	-	-
Novel000187	Novel000187.1	chr1	59360410	59361340	59367628	59367714	59368018	59368168	59373137	59373289	59374748	59374888	59389181	59389311	-	-	-	-	-	-	-	-	-	-	-	-	-	-	-	-	-	-	-	-	-	-	-	-	-	-	-	-	-	-	-	-	-	-	-
Novel000188	Novel000188.1	chr1	82252390	82254090	82254226	82261780	-	-	-	-	-	-	-	-	-	-	-	-	-	-	-	-	-	-	-	-	-	-	-	-	-	-	-	-	-	-	-	-	-	-	-	-	-	-	-	-	-	-	-
Novel000189	Novel000189.1	chr1	101733893	101734214	101744027	101744299	101746404	101746676	101749964	101750236	101751391	101751993	101754168	101754458	101756560	101756733	101757907	101758071	101758269	101758532	101760962	101761024	101761455	101761598	101764339	101772057	-	-	-	-	-	-	-	-	-	-	-	-	-	-	-	-	-	-	-	-	-	-	-
Novel000190	Novel000190.1	chr1	108575280	108576070	108579459	108579592	108581116	108582501	-	-	-	-	-	-	-	-	-	-	-	-	-	-	-	-	-	-	-	-	-	-	-	-	-	-	-	-	-	-	-	-	-	-	-	-	-	-	-	-	-
Novel000191	Novel000191.1	chr1	109051532	109053180	109053653	109053737	-	-	-	-	-	-	-	-	-	-	-	-	-	-	-	-	-	-	-	-	-	-	-	-	-	-	-	-	-	-	-	-	-	-	-	-	-	-	-	-	-	-	-
Novel000192	Novel000192.1	chr1	114539992	114540692	114544621	114544768	114545327	114545522	-	-	-	-	-	-	-	-	-	-	-	-	-	-	-	-	-	-	-	-	-	-	-	-	-	-	-	-	-	-	-	-	-	-	-	-	-	-	-	-	-
Novel000193	Novel000193.1	chr1	118413191	118414553	118422479	118422581	118441847	118441938	118443321	118443445	118445486	118445673	118453313	118453439	118456305	118457164	-	-	-	-	-	-	-	-	-	-	-	-	-	-	-	-	-	-	-	-	-	-	-	-	-	-	-	-	-	-	-	-	-
Novel000194	Novel000194.1	chr1	133364594	133365897	133366469	133366951	-	-	-	-	-	-	-	-	-	-	-	-	-	-	-	-	-	-	-	-	-	-	-	-	-	-	-	-	-	-	-	-	-	-	-	-	-	-	-	-	-	-	-
Novel000195	Novel000195.1	chr1	134533768	134534694	134535124	134535222	-	-	-	-	-	-	-	-	-	-	-	-	-	-	-	-	-	-	-	-	-	-	-	-	-	-	-	-	-	-	-	-	-	-	-	-	-	-	-	-	-	-	-
Novel000196	Novel000196.1	chr1	143129776	143133744	143134005	143134051	143135548	143135619	-	-	-	-	-	-	-	-	-	-	-	-	-	-	-	-	-	-	-	-	-	-	-	-	-	-	-	-	-	-	-	-	-	-	-	-	-	-	-	-	-
Novel000197	Novel000197.1	chr1	145842933	145844876	145846423	145846588	-	-	-	-	-	-	-	-	-	-	-	-	-	-	-	-	-	-	-	-	-	-	-	-	-	-	-	-	-	-	-	-	-	-	-	-	-	-	-	-	-	-	-
Novel000198	Novel000198.1	chr1	146163136	146163782	146165232	146165488	-	-	-	-	-	-	-	-	-	-	-	-	-	-	-	-	-	-	-	-	-	-	-	-	-	-	-	-	-	-	-	-	-	-	-	-	-	-	-	-	-	-	-
Novel000199	Novel000199.1	chr1	146471597	146473008	146475749	146476087	-	-	-	-	-	-	-	-	-	-	-	-	-	-	-	-	-	-	-	-	-	-	-	-	-	-	-	-	-	-	-	-	-	-	-	-	-	-	-	-	-	-	-
Novel000200	Novel000200.1	chr1	146848007	146848089	146850819	146850973	146854660	146854843	146863639	146863768	-	-	-	-	-	-	-	-	-	-	-	-	-	-	-	-	-	-	-	-	-	-	-	-	-	-	-	-	-	-	-	-	-	-	-	-	-	-	-
Novel000201	Novel000201.1	chr1	156762943	156764281	156769541	156770414	-	-	-	-	-	-	-	-	-	-	-	-	-	-	-	-	-	-	-	-	-	-	-	-	-	-	-	-	-	-	-	-	-	-	-	-	-	-	-	-	-	-	-
Novel000202	Novel000202.1	chr1	169209920	169210633	169217412	169217503	169219089	169219278	169228074	169228145	169229379	169229537	169232022	169232132	169233019	169233147	169241302	169241980	-	-	-	-	-	-	-	-	-	-	-	-	-	-	-	-	-	-	-	-	-	-	-	-	-	-	-	-	-	-	-
Novel000203	Novel000203.1	chr1	210737122	210737578	210742053	210742280	-	-	-	-	-	-	-	-	-	-	-	-	-	-	-	-	-	-	-	-	-	-	-	-	-	-	-	-	-	-	-	-	-	-	-	-	-	-	-	-	-	-	-
Novel000204	Novel000204.1	chr1	230871152	230871435	230874958	230875050	230890866	230891012	230910210	230910341	230912646	230912836	230921715	230921889	230929236	230929371	230939980	230940137	230949080	230949136	230951082	230951180	-	-	-	-	-	-	-	-	-	-	-	-	-	-	-	-	-	-	-	-	-	-	-	-	-	-	-
Novel000205	Novel000205.1	chr1	249909561	249910066	249911572	249911706	249918313	249922719	-	-	-	-	-	-	-	-	-	-	-	-	-	-	-	-	-	-	-	-	-	-	-	-	-	-	-	-	-	-	-	-	-	-	-	-	-	-	-	-	-
Novel000206	Novel000206.1	chr1	293381438	293381915	293388409	293388565	-	-	-	-	-	-	-	-	-	-	-	-	-	-	-	-	-	-	-	-	-	-	-	-	-	-	-	-	-	-	-	-	-	-	-	-	-	-	-	-	-	-	-
Novel000207	Novel000207.1	chr1	86968906	86972737	86974423	86975490	-	-	-	-	-	-	-	-	-	-	-	-	-	-	-	-	-	-	-	-	-	-	-	-	-	-	-	-	-	-	-	-	-	-	-	-	-	-	-	-	-	-	-
Novel000208	Novel000208.1	chr1	94388823	94389577	94389659	94392295	-	-	-	-	-	-	-	-	-	-	-	-	-	-	-	-	-	-	-	-	-	-	-	-	-	-	-	-	-	-	-	-	-	-	-	-	-	-	-	-	-	-	-
Novel000209	Novel000209.1	chr1	158005666	158006726	158009246	158009389	-	-	-	-	-	-	-	-	-	-	-	-	-	-	-	-	-	-	-	-	-	-	-	-	-	-	-	-	-	-	-	-	-	-	-	-	-	-	-	-	-	-	-
Novel000210	Novel000210.1	chr1	188701893	188704642	188704772	188714417	-	-	-	-	-	-	-	-	-	-	-	-	-	-	-	-	-	-	-	-	-	-	-	-	-	-	-	-	-	-	-	-	-	-	-	-	-	-	-	-	-	-	-
Novel000211	Novel000211.1	chr1	264010787	264013831	264014111	264017481	-	-	-	-	-	-	-	-	-	-	-	-	-	-	-	-	-	-	-	-	-	-	-	-	-	-	-	-	-	-	-	-	-	-	-	-	-	-	-	-	-	-	-
Novel000212	Novel000212.1	chr1	280529276	280529400	280532271	280532340	280532434	280534110	-	-	-	-	-	-	-	-	-	-	-	-	-	-	-	-	-	-	-	-	-	-	-	-	-	-	-	-	-	-	-	-	-	-	-	-	-	-	-	-	-
Novel000213	Novel000213.1	chr1	309031389	309031913	309032166	309032867	-	-	-	-	-	-	-	-	-	-	-	-	-	-	-	-	-	-	-	-	-	-	-	-	-	-	-	-	-	-	-	-	-	-	-	-	-	-	-	-	-	-	-
Novel000214	Novel000214.1	chr1	101552440	101553153	101553830	101554798	-	-	-	-	-	-	-	-	-	-	-	-	-	-	-	-	-	-	-	-	-	-	-	-	-	-	-	-	-	-	-	-	-	-	-	-	-	-	-	-	-	-	-
Novel000215	Novel000215.1	chr1	101734028	101734214	101744027	101744299	101746404	101747004	-	-	-	-	-	-	-	-	-	-	-	-	-	-	-	-	-	-	-	-	-	-	-	-	-	-	-	-	-	-	-	-	-	-	-	-	-	-	-	-	-
Novel000216	Novel000216.1	chr1	101749953	101750236	101751391	101751993	101754168	101754458	101756560	101756733	101757907	101758071	101758269	101758532	101760962	101761024	101761455	101761598	101764339	101772373	101775301	101775778	-	-	-	-	-	-	-	-	-	-	-	-	-	-	-	-	-	-	-	-	-	-	-	-	-	-	-
Novel000217	Novel000217.1	chr1	142586888	142588227	142588362	142588413	142588788	142588843	142589147	142592463	-	-	-	-	-	-	-	-	-	-	-	-	-	-	-	-	-	-	-	-	-	-	-	-	-	-	-	-	-	-	-	-	-	-	-	-	-	-	-
Novel000218	Novel000218.1	chr1	169217301	169217503	169219089	169219278	169228074	169228145	169229379	169229537	169232022	169232132	169233019	169233147	169241302	169241980	-	-	-	-	-	-	-	-	-	-	-	-	-	-	-	-	-	-	-	-	-	-	-	-	-	-	-	-	-	-	-	-	-
Novel000219	Novel000219.1	chr1	229799484	229799635	229800124	229800333	-	-	-	-	-	-	-	-	-	-	-	-	-	-	-	-	-	-	-	-	-	-	-	-	-	-	-	-	-	-	-	-	-	-	-	-	-	-	-	-	-	-	-
Novel000220	Novel000220.1	chr1	255961397	255961633	255962973	255963190	255967806	255968001	255969491	255969574	255972834	255972914	255977882	255978082	255979465	255979601	255983016	255983058	256019369	256019437	256020653	256020859	256026391	256026601	-	-	-	-	-	-	-	-	-	-	-	-	-	-	-	-	-	-	-	-	-	-	-	-	-
Novel000221	Novel000221.1	chr1	255972375	255978082	255979465	255979601	255983016	255983058	256019369	256019437	256020653	256020859	256026391	256026601	-	-	-	-	-	-	-	-	-	-	-	-	-	-	-	-	-	-	-	-	-	-	-	-	-	-	-	-	-	-	-	-	-	-	-
Novel000222	Novel000222.1	chr1	289939238	289942171	289992584	289992998	-	-	-	-	-	-	-	-	-	-	-	-	-	-	-	-	-	-	-	-	-	-	-	-	-	-	-	-	-	-	-	-	-	-	-	-	-	-	-	-	-	-	-
Novel000223	Novel000223.1	chr1	12094272	12094335	12234465	12241028	-	-	-	-	-	-	-	-	-	-	-	-	-	-	-	-	-	-	-	-	-	-	-	-	-	-	-	-	-	-	-	-	-	-	-	-	-	-	-	-	-	-	-
Novel000224	Novel000224.1	chr1	146251862	146251906	146252562	146254907	-	-	-	-	-	-	-	-	-	-	-	-	-	-	-	-	-	-	-	-	-	-	-	-	-	-	-	-	-	-	-	-	-	-	-	-	-	-	-	-	-	-	-
Novel000225	Novel000225.1	chr1	187416659	187416704	187418585	187420438	-	-	-	-	-	-	-	-	-	-	-	-	-	-	-	-	-	-	-	-	-	-	-	-	-	-	-	-	-	-	-	-	-	-	-	-	-	-	-	-	-	-	-
Novel000226	Novel000226.1	chr1	197161959	197162708	197188115	197188956	-	-	-	-	-	-	-	-	-	-	-	-	-	-	-	-	-	-	-	-	-	-	-	-	-	-	-	-	-	-	-	-	-	-	-	-	-	-	-	-	-	-	-
Novel000227	Novel000227.1	chr1	224435547	224436281	224441285	224442241	-	-	-	-	-	-	-	-	-	-	-	-	-	-	-	-	-	-	-	-	-	-	-	-	-	-	-	-	-	-	-	-	-	-	-	-	-	-	-	-	-	-	-
Novel000228	Novel000228.1	chr1	224598513	224599281	224616426	224619053	224634974	224635104	224637926	224637964	-	-	-	-	-	-	-	-	-	-	-	-	-	-	-	-	-	-	-	-	-	-	-	-	-	-	-	-	-	-	-	-	-	-	-	-	-	-	-
Novel000229	Novel000229.1	chr1	224614086	224619053	224634974	224635104	224637926	224637964	-	-	-	-	-	-	-	-	-	-	-	-	-	-	-	-	-	-	-	-	-	-	-	-	-	-	-	-	-	-	-	-	-	-	-	-	-	-	-	-	-
Novel000230	Novel000230.1	chr1	249859793	249860156	249863306	249863684	-	-	-	-	-	-	-	-	-	-	-	-	-	-	-	-	-	-	-	-	-	-	-	-	-	-	-	-	-	-	-	-	-	-	-	-	-	-	-	-	-	-	-
Novel000231	Novel000231.1	chr1	103333822	103334222	103345033	103346237	-	-	-	-	-	-	-	-	-	-	-	-	-	-	-	-	-	-	-	-	-	-	-	-	-	-	-	-	-	-	-	-	-	-	-	-	-	-	-	-	-	-	-
Novel000232	Novel000232.1	chr1	197309745	197310017	197488732	197488871	197492666	197493318	-	-	-	-	-	-	-	-	-	-	-	-	-	-	-	-	-	-	-	-	-	-	-	-	-	-	-	-	-	-	-	-	-	-	-	-	-	-	-	-	-
Novel000233	Novel000233.1	chr1	249909971	249910066	249911572	249911706	249918313	249918475	249919368	249920455	-	-	-	-	-	-	-	-	-	-	-	-	-	-	-	-	-	-	-	-	-	-	-	-	-	-	-	-	-	-	-	-	-	-	-	-	-	-	-
Novel000234	Novel000234.1	chr1	231408824	231409414	231409718	231411293	231411974	231412503	-	-	-	-	-	-	-	-	-	-	-	-	-	-	-	-	-	-	-	-	-	-	-	-	-	-	-	-	-	-	-	-	-	-	-	-	-	-	-	-	-
Novel000235	Novel000235.1	chr1	249909886	249910066	249911572	249911938	-	-	-	-	-	-	-	-	-	-	-	-	-	-	-	-	-	-	-	-	-	-	-	-	-	-	-	-	-	-	-	-	-	-	-	-	-	-	-	-	-	-	-
Novel000236	Novel000236.1	chr1	297378752	297380003	297389208	297390311	-	-	-	-	-	-	-	-	-	-	-	-	-	-	-	-	-	-	-	-	-	-	-	-	-	-	-	-	-	-	-	-	-	-	-	-	-	-	-	-	-	-	-
Novel000237	Novel000237.1	chr1	57055251	57055622	57105762	57105895	57112435	57112555	-	-	-	-	-	-	-	-	-	-	-	-	-	-	-	-	-	-	-	-	-	-	-	-	-	-	-	-	-	-	-	-	-	-	-	-	-	-	-	-	-
Novel000238	Novel000238.1	chr1	77466591	77469619	77470568	77472241	-	-	-	-	-	-	-	-	-	-	-	-	-	-	-	-	-	-	-	-	-	-	-	-	-	-	-	-	-	-	-	-	-	-	-	-	-	-	-	-	-	-	-
Novel000239	Novel000239.1	chr1	202028410	202028604	202035524	202037983	-	-	-	-	-	-	-	-	-	-	-	-	-	-	-	-	-	-	-	-	-	-	-	-	-	-	-	-	-	-	-	-	-	-	-	-	-	-	-	-	-	-	-
Novel000240	Novel000240.1	chr1	224599197	224599281	224637926	224638100	-	-	-	-	-	-	-	-	-	-	-	-	-	-	-	-	-	-	-	-	-	-	-	-	-	-	-	-	-	-	-	-	-	-	-	-	-	-	-	-	-	-	-
Novel000241	Novel000241.1	chr1	243421619	243422261	243428581	243428648	243435941	243442409	-	-	-	-	-	-	-	-	-	-	-	-	-	-	-	-	-	-	-	-	-	-	-	-	-	-	-	-	-	-	-	-	-	-	-	-	-	-	-	-	-
Novel000242	Novel000242.1	chr1	267579562	267580737	267582798	267582905	267583486	267583607	267585057	267585126	267585850	267586065	267588601	267588698	267589423	267589486	267591642	267591752	267592732	267592787	-	-	-	-	-	-	-	-	-	-	-	-	-	-	-	-	-	-	-	-	-	-	-	-	-	-	-	-	-
Novel000243	Novel000243.1	chr1	267592891	267592905	267594045	267594107	267594356	267594430	267597548	267597651	267600491	267600613	267601584	267601686	267602504	267602597	267603885	267603988	267605216	267605330	267656234	267656362	267656930	267658010	-	-	-	-	-	-	-	-	-	-	-	-	-	-	-	-	-	-	-	-	-	-	-	-	-
Novel000244	Novel000244.1	chr1	267592891	267592905	267594045	267594107	267594356	267594430	267597548	267597651	267600491	267600613	267601584	267601686	267602504	267602597	267603885	267603988	267605216	267605330	267656234	267656362	267656930	267657043	267658426	267659546	-	-	-	-	-	-	-	-	-	-	-	-	-	-	-	-	-	-	-	-	-	-	-
Novel000245	Novel000245.1	chr1	35384658	35385126	35386787	35386965	35388845	35388932	35390863	35390929	35396164	35396291	35399191	35399222	35399603	35399731	-	-	-	-	-	-	-	-	-	-	-	-	-	-	-	-	-	-	-	-	-	-	-	-	-	-	-	-	-	-	-	-	-
Novel000246	Novel000246.1	chr1	37207912	37208035	37209809	37210031	37290533	37290656	-	-	-	-	-	-	-	-	-	-	-	-	-	-	-	-	-	-	-	-	-	-	-	-	-	-	-	-	-	-	-	-	-	-	-	-	-	-	-	-	-
Novel000247	Novel000247.1	chr1	37207919	37208035	37209809	37210031	37211950	37212080	37292572	37292725	-	-	-	-	-	-	-	-	-	-	-	-	-	-	-	-	-	-	-	-	-	-	-	-	-	-	-	-	-	-	-	-	-	-	-	-	-	-	-
Novel000248	Novel000248.1	chr1	37207912	37208035	37209809	37210031	37211950	37212080	37214140	37214293	37294624	37294745	-	-	-	-	-	-	-	-	-	-	-	-	-	-	-	-	-	-	-	-	-	-	-	-	-	-	-	-	-	-	-	-	-	-	-	-	-
Novel000249	Novel000249.1	chr1	37207912	37208035	37209809	37210031	37211950	37212080	37214140	37214293	37216216	37216371	37296731	37296912	-	-	-	-	-	-	-	-	-	-	-	-	-	-	-	-	-	-	-	-	-	-	-	-	-	-	-	-	-	-	-	-	-	-	-
Novel000250	Novel000250.1	chr1	37207912	37208035	37209809	37210031	37211950	37212080	37214140	37214293	37216216	37216371	37218325	37218514	37297523	37297635	-	-	-	-	-	-	-	-	-	-	-	-	-	-	-	-	-	-	-	-	-	-	-	-	-	-	-	-	-	-	-	-	-
Novel000251	Novel000251.1	chr1	37207912	37208035	37209809	37210031	37211950	37212080	37214140	37214293	37216216	37216371	37218325	37218514	37219117	37219229	37230443	37230614	37310079	37310366	-	-	-	-	-	-	-	-	-	-	-	-	-	-	-	-	-	-	-	-	-	-	-	-	-	-	-	-	-
Novel000252	Novel000252.1	chr1	37207912	37208035	37209809	37210031	37211950	37212080	37214140	37214293	37216216	37216371	37218325	37218514	37219117	37219229	37230443	37230614	37230847	37231023	37316187	37316265	-	-	-	-	-	-	-	-	-	-	-	-	-	-	-	-	-	-	-	-	-	-	-	-	-	-	-
Novel000253	Novel000253.1	chr1	63827034	63827551	63827634	63828241	-	-	-	-	-	-	-	-	-	-	-	-	-	-	-	-	-	-	-	-	-	-	-	-	-	-	-	-	-	-	-	-	-	-	-	-	-	-	-	-	-	-	-
Novel000254	Novel000254.1	chr1	101733862	101734214	101744027	101744299	101746404	101746676	101749964	101750236	101751391	101751993	101754168	101754458	101756560	101756733	101757907	101758071	101758269	101758532	101760962	101761024	101761455	101761598	101764339	101764455	101772266	101772373	101775301	101775754	-	-	-	-	-	-	-	-	-	-	-	-	-	-	-	-	-	-	-
Novel000255	Novel000255.1	chr1	101762198	101764455	101772266	101772373	101775301	101775754	-	-	-	-	-	-	-	-	-	-	-	-	-	-	-	-	-	-	-	-	-	-	-	-	-	-	-	-	-	-	-	-	-	-	-	-	-	-	-	-	-
Novel000256	Novel000256.1	chr1	103294350	103295273	103334094	103334222	103338038	103338068	-	-	-	-	-	-	-	-	-	-	-	-	-	-	-	-	-	-	-	-	-	-	-	-	-	-	-	-	-	-	-	-	-	-	-	-	-	-	-	-	-
Novel000257	Novel000257.1	chr1	103294350	103295273	103334152	103334222	103338038	103338068	-	-	-	-	-	-	-	-	-	-	-	-	-	-	-	-	-	-	-	-	-	-	-	-	-	-	-	-	-	-	-	-	-	-	-	-	-	-	-	-	-
Novel000258	Novel000258.1	chr1	225088647	225090784	225104208	225104302	-	-	-	-	-	-	-	-	-	-	-	-	-	-	-	-	-	-	-	-	-	-	-	-	-	-	-	-	-	-	-	-	-	-	-	-	-	-	-	-	-	-	-
Novel000259	Novel000259.1	chr1	267816450	267818348	267820140	267821352	-	-	-	-	-	-	-	-	-	-	-	-	-	-	-	-	-	-	-	-	-	-	-	-	-	-	-	-	-	-	-	-	-	-	-	-	-	-	-	-	-	-	-
Novel000260	Novel000260.1	chr1	267816303	267818348	267833358	267833403	-	-	-	-	-	-	-	-	-	-	-	-	-	-	-	-	-	-	-	-	-	-	-	-	-	-	-	-	-	-	-	-	-	-	-	-	-	-	-	-	-	-	-
Novel000261	Novel000261.1	chr1	114531663	114532301	114546140	114546205	114582957	114583030	114583109	114586601	-	-	-	-	-	-	-	-	-	-	-	-	-	-	-	-	-	-	-	-	-	-	-	-	-	-	-	-	-	-	-	-	-	-	-	-	-	-	-
Novel000262	Novel000262.1	chr1	28448185	28449705	28454987	28455070	-	-	-	-	-	-	-	-	-	-	-	-	-	-	-	-	-	-	-	-	-	-	-	-	-	-	-	-	-	-	-	-	-	-	-	-	-	-	-	-	-	-	-
Novel000263	Novel000263.1	chr1	114532143	114532301	114546140	114546205	114641695	114645138	-	-	-	-	-	-	-	-	-	-	-	-	-	-	-	-	-	-	-	-	-	-	-	-	-	-	-	-	-	-	-	-	-	-	-	-	-	-	-	-	-
Novel000264	Novel000264.1	chr1	267592899	267594107	267594356	267594430	267597548	267597651	267600491	267601686	267602504	267602597	267603885	267603988	267605216	267605330	267656234	267656362	267656930	267657043	267658426	267658555	-	-	-	-	-	-	-	-	-	-	-	-	-	-	-	-	-	-	-	-	-	-	-	-	-	-	-
Novel000265	Novel000265.1	chr1	59360714	59361314	59367628	59367714	59368018	59368168	59373137	59373289	59374748	59374888	59389181	59389310	-	-	-	-	-	-	-	-	-	-	-	-	-	-	-	-	-	-	-	-	-	-	-	-	-	-	-	-	-	-	-	-	-	-	-
Novel000266	Novel000266.1	chr1	200589526	200589596	200589807	200590315	-	-	-	-	-	-	-	-	-	-	-	-	-	-	-	-	-	-	-	-	-	-	-	-	-	-	-	-	-	-	-	-	-	-	-	-	-	-	-	-	-	-	-
Novel000267	Novel000267.1	chr10	1008989	1009109	1011153	1012422	-	-	-	-	-	-	-	-	-	-	-	-	-	-	-	-	-	-	-	-	-	-	-	-	-	-	-	-	-	-	-	-	-	-	-	-	-	-	-	-	-	-	-
Novel000268	Novel000268.1	chr10	15003344	15003645	15011002	15011101	15027898	15028004	15032847	15032923	15036341	15036429	15040048	15040119	-	-	-	-	-	-	-	-	-	-	-	-	-	-	-	-	-	-	-	-	-	-	-	-	-	-	-	-	-	-	-	-	-	-	-
Novel000269	Novel000269.1	chr10	20768382	20768815	20769791	20769875	-	-	-	-	-	-	-	-	-	-	-	-	-	-	-	-	-	-	-	-	-	-	-	-	-	-	-	-	-	-	-	-	-	-	-	-	-	-	-	-	-	-	-
Novel000270	Novel000270.1	chr10	22597154	22598964	22599556	22602736	-	-	-	-	-	-	-	-	-	-	-	-	-	-	-	-	-	-	-	-	-	-	-	-	-	-	-	-	-	-	-	-	-	-	-	-	-	-	-	-	-	-	-
Novel000271	Novel000271.1	chr10	36103565	36104162	36138177	36138323	36139907	36139997	36144324	36144419	36148400	36148477	36151724	36151839	36154694	36154762	36156309	36156393	36158500	36161392	-	-	-	-	-	-	-	-	-	-	-	-	-	-	-	-	-	-	-	-	-	-	-	-	-	-	-	-	-
Novel000272	Novel000272.1	chr10	37796866	37797198	37800018	37800179	37816804	37816956	37817304	37818203	-	-	-	-	-	-	-	-	-	-	-	-	-	-	-	-	-	-	-	-	-	-	-	-	-	-	-	-	-	-	-	-	-	-	-	-	-	-	-
Novel000273	Novel000273.1	chr10	49812909	49813143	49813394	49815902	-	-	-	-	-	-	-	-	-	-	-	-	-	-	-	-	-	-	-	-	-	-	-	-	-	-	-	-	-	-	-	-	-	-	-	-	-	-	-	-	-	-	-
Novel000274	Novel000274.1	chr10	65034320	65034570	65129976	65130887	-	-	-	-	-	-	-	-	-	-	-	-	-	-	-	-	-	-	-	-	-	-	-	-	-	-	-	-	-	-	-	-	-	-	-	-	-	-	-	-	-	-	-
Novel000275	Novel000275.1	chr10	73619834	73620295	73628577	73628655	-	-	-	-	-	-	-	-	-	-	-	-	-	-	-	-	-	-	-	-	-	-	-	-	-	-	-	-	-	-	-	-	-	-	-	-	-	-	-	-	-	-	-
Novel000276	Novel000276.1	chr10	941197	942373	944410	945913	-	-	-	-	-	-	-	-	-	-	-	-	-	-	-	-	-	-	-	-	-	-	-	-	-	-	-	-	-	-	-	-	-	-	-	-	-	-	-	-	-	-	-
Novel000277	Novel000277.1	chr10	12355348	12357339	12360736	12361394	-	-	-	-	-	-	-	-	-	-	-	-	-	-	-	-	-	-	-	-	-	-	-	-	-	-	-	-	-	-	-	-	-	-	-	-	-	-	-	-	-	-	-
Novel000278	Novel000278.1	chr10	17586401	17586680	17590508	17590555	17590913	17590963	17594928	17594952	17595681	17597106	-	-	-	-	-	-	-	-	-	-	-	-	-	-	-	-	-	-	-	-	-	-	-	-	-	-	-	-	-	-	-	-	-	-	-	-	-
Novel000279	Novel000279.1	chr10	45749844	45755112	45783275	45783375	-	-	-	-	-	-	-	-	-	-	-	-	-	-	-	-	-	-	-	-	-	-	-	-	-	-	-	-	-	-	-	-	-	-	-	-	-	-	-	-	-	-	-
Novel000280	Novel000280.1	chr10	73712101	73712161	73712898	73713232	-	-	-	-	-	-	-	-	-	-	-	-	-	-	-	-	-	-	-	-	-	-	-	-	-	-	-	-	-	-	-	-	-	-	-	-	-	-	-	-	-	-	-
Novel000281	Novel000281.1	chr10	13096308	13100355	13102491	13102642	13110959	13111515	-	-	-	-	-	-	-	-	-	-	-	-	-	-	-	-	-	-	-	-	-	-	-	-	-	-	-	-	-	-	-	-	-	-	-	-	-	-	-	-	-
Novel000282	Novel000282.1	chr10	17595578	17595919	17613087	17613245	17614269	17614311	-	-	-	-	-	-	-	-	-	-	-	-	-	-	-	-	-	-	-	-	-	-	-	-	-	-	-	-	-	-	-	-	-	-	-	-	-	-	-	-	-
Novel000283	Novel000283.1	chr10	71385883	71388987	71401685	71401814	71425115	71425268	71484715	71484803	71487399	71487593	-	-	-	-	-	-	-	-	-	-	-	-	-	-	-	-	-	-	-	-	-	-	-	-	-	-	-	-	-	-	-	-	-	-	-	-	-
Novel000284	Novel000284.1	chr10	36103565	36104162	36138177	36138323	36139907	36139997	36141201	36141305	36144324	36144419	36148400	36148477	36151724	36151839	36154694	36154762	36156309	36156393	36158500	36159485	-	-	-	-	-	-	-	-	-	-	-	-	-	-	-	-	-	-	-	-	-	-	-	-	-	-	-
Novel000285	Novel000285.1	chr10	36215281	36215455	36239493	36240840	-	-	-	-	-	-	-	-	-	-	-	-	-	-	-	-	-	-	-	-	-	-	-	-	-	-	-	-	-	-	-	-	-	-	-	-	-	-	-	-	-	-	-
Novel000286	Novel000286.1	chr10	60032526	60033170	60033629	60033814	-	-	-	-	-	-	-	-	-	-	-	-	-	-	-	-	-	-	-	-	-	-	-	-	-	-	-	-	-	-	-	-	-	-	-	-	-	-	-	-	-	-	-
Novel000287	Novel000287.1	chr10	52899813	52904421	52918696	52919814	-	-	-	-	-	-	-	-	-	-	-	-	-	-	-	-	-	-	-	-	-	-	-	-	-	-	-	-	-	-	-	-	-	-	-	-	-	-	-	-	-	-	-
Novel000288	Novel000288.1	chr11	3807400	3807777	3808064	3809662	-	-	-	-	-	-	-	-	-	-	-	-	-	-	-	-	-	-	-	-	-	-	-	-	-	-	-	-	-	-	-	-	-	-	-	-	-	-	-	-	-	-	-
Novel000289	Novel000289.1	chr11	8883920	8885599	8888207	8888557	-	-	-	-	-	-	-	-	-	-	-	-	-	-	-	-	-	-	-	-	-	-	-	-	-	-	-	-	-	-	-	-	-	-	-	-	-	-	-	-	-	-	-
Novel000290	Novel000290.1	chr11	43748372	43748516	43818403	43819035	-	-	-	-	-	-	-	-	-	-	-	-	-	-	-	-	-	-	-	-	-	-	-	-	-	-	-	-	-	-	-	-	-	-	-	-	-	-	-	-	-	-	-
Novel000291	Novel000291.1	chr11	69242268	69242440	69531269	69531563	-	-	-	-	-	-	-	-	-	-	-	-	-	-	-	-	-	-	-	-	-	-	-	-	-	-	-	-	-	-	-	-	-	-	-	-	-	-	-	-	-	-	-
Novel000292	Novel000292.1	chr11	71182468	71182513	71203014	71203103	71219367	71219519	-	-	-	-	-	-	-	-	-	-	-	-	-	-	-	-	-	-	-	-	-	-	-	-	-	-	-	-	-	-	-	-	-	-	-	-	-	-	-	-	-
Novel000293	Novel000293.1	chr11	75704712	75704796	75705615	75705723	75709665	75709797	75712102	75712138	-	-	-	-	-	-	-	-	-	-	-	-	-	-	-	-	-	-	-	-	-	-	-	-	-	-	-	-	-	-	-	-	-	-	-	-	-	-	-
Novel000294	Novel000294.1	chr11	6897056	6899229	6899328	6899874	-	-	-	-	-	-	-	-	-	-	-	-	-	-	-	-	-	-	-	-	-	-	-	-	-	-	-	-	-	-	-	-	-	-	-	-	-	-	-	-	-	-	-
Novel000295	Novel000295.1	chr11	8900260	8900926	8906259	8906659	-	-	-	-	-	-	-	-	-	-	-	-	-	-	-	-	-	-	-	-	-	-	-	-	-	-	-	-	-	-	-	-	-	-	-	-	-	-	-	-	-	-	-
Novel000296	Novel000296.1	chr11	8910665	8911458	8914843	8915335	-	-	-	-	-	-	-	-	-	-	-	-	-	-	-	-	-	-	-	-	-	-	-	-	-	-	-	-	-	-	-	-	-	-	-	-	-	-	-	-	-	-	-
Novel000297	Novel000297.1	chr11	11815166	11815485	11828087	11828233	11831904	11832120	-	-	-	-	-	-	-	-	-	-	-	-	-	-	-	-	-	-	-	-	-	-	-	-	-	-	-	-	-	-	-	-	-	-	-	-	-	-	-	-	-
Novel000298	Novel000298.1	chr11	14266208	14266282	14266467	14266790	-	-	-	-	-	-	-	-	-	-	-	-	-	-	-	-	-	-	-	-	-	-	-	-	-	-	-	-	-	-	-	-	-	-	-	-	-	-	-	-	-	-	-
Novel000299	Novel000299.1	chr11	21618403	21619048	21619709	21619791	21623421	21624424	-	-	-	-	-	-	-	-	-	-	-	-	-	-	-	-	-	-	-	-	-	-	-	-	-	-	-	-	-	-	-	-	-	-	-	-	-	-	-	-	-
Novel000300	Novel000300.1	chr11	34987406	34988829	34989509	34989781	-	-	-	-	-	-	-	-	-	-	-	-	-	-	-	-	-	-	-	-	-	-	-	-	-	-	-	-	-	-	-	-	-	-	-	-	-	-	-	-	-	-	-
Novel000301	Novel000301.1	chr11	75712255	75712550	75714630	75714783	-	-	-	-	-	-	-	-	-	-	-	-	-	-	-	-	-	-	-	-	-	-	-	-	-	-	-	-	-	-	-	-	-	-	-	-	-	-	-	-	-	-	-
Novel000302	Novel000302.1	chr11	78475241	78475466	78477427	78477602	78481192	78481510	-	-	-	-	-	-	-	-	-	-	-	-	-	-	-	-	-	-	-	-	-	-	-	-	-	-	-	-	-	-	-	-	-	-	-	-	-	-	-	-	-
Novel000303	Novel000303.1	chr11	87072014	87072488	87073919	87074271	-	-	-	-	-	-	-	-	-	-	-	-	-	-	-	-	-	-	-	-	-	-	-	-	-	-	-	-	-	-	-	-	-	-	-	-	-	-	-	-	-	-	-
Novel000304	Novel000304.1	chr11	87283398	87284807	87287604	87287724	87287800	87287884	87287962	87288102	87290406	87290525	87290759	87290820	87292599	87292683	87296055	87296280	-	-	-	-	-	-	-	-	-	-	-	-	-	-	-	-	-	-	-	-	-	-	-	-	-	-	-	-	-	-	-
Novel000305	Novel000305.1	chr11	7315972	7316167	7319506	7319672	-	-	-	-	-	-	-	-	-	-	-	-	-	-	-	-	-	-	-	-	-	-	-	-	-	-	-	-	-	-	-	-	-	-	-	-	-	-	-	-	-	-	-
Novel000306	Novel000306.1	chr11	72425421	72425863	72439447	72443525	-	-	-	-	-	-	-	-	-	-	-	-	-	-	-	-	-	-	-	-	-	-	-	-	-	-	-	-	-	-	-	-	-	-	-	-	-	-	-	-	-	-	-
Novel000307	Novel000307.1	chr11	73130445	73135449	73135761	73136472	-	-	-	-	-	-	-	-	-	-	-	-	-	-	-	-	-	-	-	-	-	-	-	-	-	-	-	-	-	-	-	-	-	-	-	-	-	-	-	-	-	-	-
Novel000308	Novel000308.1	chr11	84542008	84545430	84545583	84545814	-	-	-	-	-	-	-	-	-	-	-	-	-	-	-	-	-	-	-	-	-	-	-	-	-	-	-	-	-	-	-	-	-	-	-	-	-	-	-	-	-	-	-
Novel000309	Novel000309.1	chr11	108293	108365	109909	110140	112280	112394	113524	113626	114927	115031	116455	116545	117763	118259	-	-	-	-	-	-	-	-	-	-	-	-	-	-	-	-	-	-	-	-	-	-	-	-	-	-	-	-	-	-	-	-	-
Novel000310	Novel000310.1	chr11	84488900	84493054	84493181	84493905	-	-	-	-	-	-	-	-	-	-	-	-	-	-	-	-	-	-	-	-	-	-	-	-	-	-	-	-	-	-	-	-	-	-	-	-	-	-	-	-	-	-	-
Novel000311	Novel000311.1	chr11	73196113	73198429	73198675	73200040	-	-	-	-	-	-	-	-	-	-	-	-	-	-	-	-	-	-	-	-	-	-	-	-	-	-	-	-	-	-	-	-	-	-	-	-	-	-	-	-	-	-	-
Novel000312	Novel000312.1	chr11	81644151	81644288	81667190	81667282	81701685	81701850	81835914	81836065	81845847	81845893	-	-	-	-	-	-	-	-	-	-	-	-	-	-	-	-	-	-	-	-	-	-	-	-	-	-	-	-	-	-	-	-	-	-	-	-	-
Novel000313	Novel000313.1	chr11	72425421	72425863	72885964	72887267	-	-	-	-	-	-	-	-	-	-	-	-	-	-	-	-	-	-	-	-	-	-	-	-	-	-	-	-	-	-	-	-	-	-	-	-	-	-	-	-	-	-	-
Novel000314	Novel000314.1	chr11	75704712	75704796	75705615	75705723	75709668	75709797	75712102	75712138	-	-	-	-	-	-	-	-	-	-	-	-	-	-	-	-	-	-	-	-	-	-	-	-	-	-	-	-	-	-	-	-	-	-	-	-	-	-	-
Novel000315	Novel000315.1	chr11	75709155	75709797	75712102	75712137	-	-	-	-	-	-	-	-	-	-	-	-	-	-	-	-	-	-	-	-	-	-	-	-	-	-	-	-	-	-	-	-	-	-	-	-	-	-	-	-	-	-	-
Novel000316	Novel000316.1	chr11	78151024	78151385	78151942	78152318	-	-	-	-	-	-	-	-	-	-	-	-	-	-	-	-	-	-	-	-	-	-	-	-	-	-	-	-	-	-	-	-	-	-	-	-	-	-	-	-	-	-	-
Novel000317	Novel000317.1	chr11	8792137	8792920	8796366	8796482	-	-	-	-	-	-	-	-	-	-	-	-	-	-	-	-	-	-	-	-	-	-	-	-	-	-	-	-	-	-	-	-	-	-	-	-	-	-	-	-	-	-	-
Novel000318	Novel000318.1	chr11	8792137	8792920	8916965	8917041	-	-	-	-	-	-	-	-	-	-	-	-	-	-	-	-	-	-	-	-	-	-	-	-	-	-	-	-	-	-	-	-	-	-	-	-	-	-	-	-	-	-	-
Novel000319	Novel000319.1	chr11	21618795	21619048	21619709	21619791	21620209	21620534	-	-	-	-	-	-	-	-	-	-	-	-	-	-	-	-	-	-	-	-	-	-	-	-	-	-	-	-	-	-	-	-	-	-	-	-	-	-	-	-	-
Novel000320	Novel000320.1	chr11	78477208	78477602	78481192	78481506	-	-	-	-	-	-	-	-	-	-	-	-	-	-	-	-	-	-	-	-	-	-	-	-	-	-	-	-	-	-	-	-	-	-	-	-	-	-	-	-	-	-	-
Novel000321	Novel000321.1	chr11	86614257	86614478	86616294	86617745	-	-	-	-	-	-	-	-	-	-	-	-	-	-	-	-	-	-	-	-	-	-	-	-	-	-	-	-	-	-	-	-	-	-	-	-	-	-	-	-	-	-	-
Novel000322	Novel000322.1	chr11	74255399	74255585	74310647	74310698	74376709	74380610	-	-	-	-	-	-	-	-	-	-	-	-	-	-	-	-	-	-	-	-	-	-	-	-	-	-	-	-	-	-	-	-	-	-	-	-	-	-	-	-	-
Novel000323	Novel000323.1	chr11	21623702	21624044	21625714	21625950	-	-	-	-	-	-	-	-	-	-	-	-	-	-	-	-	-	-	-	-	-	-	-	-	-	-	-	-	-	-	-	-	-	-	-	-	-	-	-	-	-	-	-
Novel000324	Novel000324.1	chr11	74638919	74638945	74639026	74639108	74639724	74639813	74640044	74640125	-	-	-	-	-	-	-	-	-	-	-	-	-	-	-	-	-	-	-	-	-	-	-	-	-	-	-	-	-	-	-	-	-	-	-	-	-	-	-
Novel000325	Novel000325.1	chr11	84634841	84636956	84638989	84639156	-	-	-	-	-	-	-	-	-	-	-	-	-	-	-	-	-	-	-	-	-	-	-	-	-	-	-	-	-	-	-	-	-	-	-	-	-	-	-	-	-	-	-
Novel000326	Novel000326.1	chr12	1573009	1573275	1573883	1576510	-	-	-	-	-	-	-	-	-	-	-	-	-	-	-	-	-	-	-	-	-	-	-	-	-	-	-	-	-	-	-	-	-	-	-	-	-	-	-	-	-	-	-
Novel000327	Novel000327.1	chr12	11653807	11653928	11656777	11657144	-	-	-	-	-	-	-	-	-	-	-	-	-	-	-	-	-	-	-	-	-	-	-	-	-	-	-	-	-	-	-	-	-	-	-	-	-	-	-	-	-	-	-
Novel000328	Novel000328.1	chr12	19307383	19308236	19312991	19314916	-	-	-	-	-	-	-	-	-	-	-	-	-	-	-	-	-	-	-	-	-	-	-	-	-	-	-	-	-	-	-	-	-	-	-	-	-	-	-	-	-	-	-
Novel000329	Novel000329.1	chr12	24039741	24040744	24041474	24041555	-	-	-	-	-	-	-	-	-	-	-	-	-	-	-	-	-	-	-	-	-	-	-	-	-	-	-	-	-	-	-	-	-	-	-	-	-	-	-	-	-	-	-
Novel000330	Novel000330.1	chr12	24039741	24040744	24041157	24041246	24041474	24041555	-	-	-	-	-	-	-	-	-	-	-	-	-	-	-	-	-	-	-	-	-	-	-	-	-	-	-	-	-	-	-	-	-	-	-	-	-	-	-	-	-
Novel000331	Novel000331.1	chr12	24300486	24300614	24302097	24303120	24307785	24308025	-	-	-	-	-	-	-	-	-	-	-	-	-	-	-	-	-	-	-	-	-	-	-	-	-	-	-	-	-	-	-	-	-	-	-	-	-	-	-	-	-
Novel000332	Novel000332.1	chr12	24300796	24301022	24302097	24303120	24307785	24307995	-	-	-	-	-	-	-	-	-	-	-	-	-	-	-	-	-	-	-	-	-	-	-	-	-	-	-	-	-	-	-	-	-	-	-	-	-	-	-	-	-
Novel000333	Novel000333.1	chr12	39655132	39655617	39656694	39656736	-	-	-	-	-	-	-	-	-	-	-	-	-	-	-	-	-	-	-	-	-	-	-	-	-	-	-	-	-	-	-	-	-	-	-	-	-	-	-	-	-	-	-
Novel000334	Novel000334.1	chr12	50648356	50649257	50684177	50684257	-	-	-	-	-	-	-	-	-	-	-	-	-	-	-	-	-	-	-	-	-	-	-	-	-	-	-	-	-	-	-	-	-	-	-	-	-	-	-	-	-	-	-
Novel000335	Novel000335.1	chr12	54702847	54703740	54704042	54704292	-	-	-	-	-	-	-	-	-	-	-	-	-	-	-	-	-	-	-	-	-	-	-	-	-	-	-	-	-	-	-	-	-	-	-	-	-	-	-	-	-	-	-
Novel000336	Novel000336.1	chr12	55029541	55029824	55031346	55031450	55031530	55031712	55031916	55031947	-	-	-	-	-	-	-	-	-	-	-	-	-	-	-	-	-	-	-	-	-	-	-	-	-	-	-	-	-	-	-	-	-	-	-	-	-	-	-
Novel000337	Novel000337.1	chr12	55452726	55452848	55460000	55461816	-	-	-	-	-	-	-	-	-	-	-	-	-	-	-	-	-	-	-	-	-	-	-	-	-	-	-	-	-	-	-	-	-	-	-	-	-	-	-	-	-	-	-
Novel000338	Novel000338.1	chr12	60074566	60074603	60075557	60075633	60079316	60079845	-	-	-	-	-	-	-	-	-	-	-	-	-	-	-	-	-	-	-	-	-	-	-	-	-	-	-	-	-	-	-	-	-	-	-	-	-	-	-	-	-
Novel000339	Novel000339.1	chr12	62912865	62913707	62917535	62917605	62918971	62919117	62922940	62923646	-	-	-	-	-	-	-	-	-	-	-	-	-	-	-	-	-	-	-	-	-	-	-	-	-	-	-	-	-	-	-	-	-	-	-	-	-	-	-
Novel000340	Novel000340.1	chr12	63205765	63205962	63217869	63218168	-	-	-	-	-	-	-	-	-	-	-	-	-	-	-	-	-	-	-	-	-	-	-	-	-	-	-	-	-	-	-	-	-	-	-	-	-	-	-	-	-	-	-
Novel000341	Novel000341.1	chr12	63205765	63205958	63217869	63218168	-	-	-	-	-	-	-	-	-	-	-	-	-	-	-	-	-	-	-	-	-	-	-	-	-	-	-	-	-	-	-	-	-	-	-	-	-	-	-	-	-	-	-
Novel000342	Novel000342.1	chr12	3681376	3681476	3682223	3682322	3734705	3734785	-	-	-	-	-	-	-	-	-	-	-	-	-	-	-	-	-	-	-	-	-	-	-	-	-	-	-	-	-	-	-	-	-	-	-	-	-	-	-	-	-
Novel000343	Novel000343.1	chr12	19465880	19466699	19472361	19472426	19474997	19475094	-	-	-	-	-	-	-	-	-	-	-	-	-	-	-	-	-	-	-	-	-	-	-	-	-	-	-	-	-	-	-	-	-	-	-	-	-	-	-	-	-
Novel000344	Novel000344.1	chr12	20388780	20389014	20389323	20389603	-	-	-	-	-	-	-	-	-	-	-	-	-	-	-	-	-	-	-	-	-	-	-	-	-	-	-	-	-	-	-	-	-	-	-	-	-	-	-	-	-	-	-
Novel000345	Novel000345.1	chr12	28590201	28592687	28864198	28864272	28947421	28947935	-	-	-	-	-	-	-	-	-	-	-	-	-	-	-	-	-	-	-	-	-	-	-	-	-	-	-	-	-	-	-	-	-	-	-	-	-	-	-	-	-
Novel000346	Novel000346.1	chr12	44699121	44699527	44700077	44700200	-	-	-	-	-	-	-	-	-	-	-	-	-	-	-	-	-	-	-	-	-	-	-	-	-	-	-	-	-	-	-	-	-	-	-	-	-	-	-	-	-	-	-
Novel000347	Novel000347.1	chr12	894795	895066	895931	900403	-	-	-	-	-	-	-	-	-	-	-	-	-	-	-	-	-	-	-	-	-	-	-	-	-	-	-	-	-	-	-	-	-	-	-	-	-	-	-	-	-	-	-
Novel000348	Novel000348.1	chr12	52286041	52286245	52304376	52304572	-	-	-	-	-	-	-	-	-	-	-	-	-	-	-	-	-	-	-	-	-	-	-	-	-	-	-	-	-	-	-	-	-	-	-	-	-	-	-	-	-	-	-
Novel000349	Novel000349.1	chr12	6907357	6907593	6908465	6908595	-	-	-	-	-	-	-	-	-	-	-	-	-	-	-	-	-	-	-	-	-	-	-	-	-	-	-	-	-	-	-	-	-	-	-	-	-	-	-	-	-	-	-
Novel000350	Novel000350.1	chr12	34078609	34078762	34079069	34079264	34080520	34080640	-	-	-	-	-	-	-	-	-	-	-	-	-	-	-	-	-	-	-	-	-	-	-	-	-	-	-	-	-	-	-	-	-	-	-	-	-	-	-	-	-
Novel000351	Novel000351.1	chr12	24300486	24300614	24302097	24303120	24307818	24307995	-	-	-	-	-	-	-	-	-	-	-	-	-	-	-	-	-	-	-	-	-	-	-	-	-	-	-	-	-	-	-	-	-	-	-	-	-	-	-	-	-
Novel000352	Novel000352.1	chr12	39654833	39654906	39655515	39655617	39656694	39656744	-	-	-	-	-	-	-	-	-	-	-	-	-	-	-	-	-	-	-	-	-	-	-	-	-	-	-	-	-	-	-	-	-	-	-	-	-	-	-	-	-
Novel000353	Novel000353.1	chr12	55458027	55459036	55460000	55460099	-	-	-	-	-	-	-	-	-	-	-	-	-	-	-	-	-	-	-	-	-	-	-	-	-	-	-	-	-	-	-	-	-	-	-	-	-	-	-	-	-	-	-
Novel000354	Novel000354.1	chr12	19118427	19118936	19152594	19152670	-	-	-	-	-	-	-	-	-	-	-	-	-	-	-	-	-	-	-	-	-	-	-	-	-	-	-	-	-	-	-	-	-	-	-	-	-	-	-	-	-	-	-
Novel000355	Novel000355.1	chr12	24299957	24300164	24302097	24303120	24307785	24307994	-	-	-	-	-	-	-	-	-	-	-	-	-	-	-	-	-	-	-	-	-	-	-	-	-	-	-	-	-	-	-	-	-	-	-	-	-	-	-	-	-
Novel000356	Novel000356.1	chr12	24300916	24301022	24302097	24303594	-	-	-	-	-	-	-	-	-	-	-	-	-	-	-	-	-	-	-	-	-	-	-	-	-	-	-	-	-	-	-	-	-	-	-	-	-	-	-	-	-	-	-
Novel000357	Novel000357.1	chr12	24300796	24303120	24307785	24307995	-	-	-	-	-	-	-	-	-	-	-	-	-	-	-	-	-	-	-	-	-	-	-	-	-	-	-	-	-	-	-	-	-	-	-	-	-	-	-	-	-	-	-
Novel000358	Novel000358.1	chr12	55031523	55031712	55031916	55031949	-	-	-	-	-	-	-	-	-	-	-	-	-	-	-	-	-	-	-	-	-	-	-	-	-	-	-	-	-	-	-	-	-	-	-	-	-	-	-	-	-	-	-
Novel000359	Novel000359.1	chr12	28589501	28592687	28864198	28864272	28947421	28947849	28948013	28948060	28949002	28949334	-	-	-	-	-	-	-	-	-	-	-	-	-	-	-	-	-	-	-	-	-	-	-	-	-	-	-	-	-	-	-	-	-	-	-	-	-
Novel000360	Novel000360.1	chr12	24763302	24765198	24765403	24765600	-	-	-	-	-	-	-	-	-	-	-	-	-	-	-	-	-	-	-	-	-	-	-	-	-	-	-	-	-	-	-	-	-	-	-	-	-	-	-	-	-	-	-
Novel000361	Novel000361.1	chr12	21842802	21842955	21859367	21859506	21904755	21904946	21919088	21919176	21921593	21921674	21957899	21958142	-	-	-	-	-	-	-	-	-	-	-	-	-	-	-	-	-	-	-	-	-	-	-	-	-	-	-	-	-	-	-	-	-	-	-
Novel000362	Novel000362.1	chr13	23952070	23952109	23953385	23954755	-	-	-	-	-	-	-	-	-	-	-	-	-	-	-	-	-	-	-	-	-	-	-	-	-	-	-	-	-	-	-	-	-	-	-	-	-	-	-	-	-	-	-
Novel000363	Novel000363.1	chr13	27927340	27927630	28000875	28000987	-	-	-	-	-	-	-	-	-	-	-	-	-	-	-	-	-	-	-	-	-	-	-	-	-	-	-	-	-	-	-	-	-	-	-	-	-	-	-	-	-	-	-
Novel000364	Novel000364.1	chr13	33028398	33028692	33028995	33030097	-	-	-	-	-	-	-	-	-	-	-	-	-	-	-	-	-	-	-	-	-	-	-	-	-	-	-	-	-	-	-	-	-	-	-	-	-	-	-	-	-	-	-
Novel000365	Novel000365.1	chr13	37206832	37208276	37212280	37215111	-	-	-	-	-	-	-	-	-	-	-	-	-	-	-	-	-	-	-	-	-	-	-	-	-	-	-	-	-	-	-	-	-	-	-	-	-	-	-	-	-	-	-
Novel000366	Novel000366.1	chr13	39323630	39323877	39324538	39335896	-	-	-	-	-	-	-	-	-	-	-	-	-	-	-	-	-	-	-	-	-	-	-	-	-	-	-	-	-	-	-	-	-	-	-	-	-	-	-	-	-	-	-
Novel000367	Novel000367.1	chr13	39323474	39323877	39324538	39324619	39556009	39556125	39626074	39626424	-	-	-	-	-	-	-	-	-	-	-	-	-	-	-	-	-	-	-	-	-	-	-	-	-	-	-	-	-	-	-	-	-	-	-	-	-	-	-
Novel000368	Novel000368.1	chr13	39323531	39323877	39324538	39324619	39556009	39556125	39820127	39820249	-	-	-	-	-	-	-	-	-	-	-	-	-	-	-	-	-	-	-	-	-	-	-	-	-	-	-	-	-	-	-	-	-	-	-	-	-	-	-
Novel000369	Novel000369.1	chr13	44750397	44752472	44762617	44763026	-	-	-	-	-	-	-	-	-	-	-	-	-	-	-	-	-	-	-	-	-	-	-	-	-	-	-	-	-	-	-	-	-	-	-	-	-	-	-	-	-	-	-
Novel000370	Novel000370.1	chr13	56308648	56309128	56596330	56600949	-	-	-	-	-	-	-	-	-	-	-	-	-	-	-	-	-	-	-	-	-	-	-	-	-	-	-	-	-	-	-	-	-	-	-	-	-	-	-	-	-	-	-
Novel000371	Novel000371.1	chr13	57963151	57963169	57974186	57974323	57975337	57975426	57980796	57980949	57986692	57995479	-	-	-	-	-	-	-	-	-	-	-	-	-	-	-	-	-	-	-	-	-	-	-	-	-	-	-	-	-	-	-	-	-	-	-	-	-
Novel000372	Novel000372.1	chr13	58128353	58128713	58149717	58152203	-	-	-	-	-	-	-	-	-	-	-	-	-	-	-	-	-	-	-	-	-	-	-	-	-	-	-	-	-	-	-	-	-	-	-	-	-	-	-	-	-	-	-
Novel000373	Novel000373.1	chr13	60043171	60043439	60044443	60046160	-	-	-	-	-	-	-	-	-	-	-	-	-	-	-	-	-	-	-	-	-	-	-	-	-	-	-	-	-	-	-	-	-	-	-	-	-	-	-	-	-	-	-
Novel000374	Novel000374.1	chr13	73170531	73171191	73174025	73174193	73174333	73174430	73175727	73175855	73176590	73177557	73179117	73179312	73183529	73183677	73190426	73190669	73191821	73192256	73198103	73199931	-	-	-	-	-	-	-	-	-	-	-	-	-	-	-	-	-	-	-	-	-	-	-	-	-	-	-
Novel000375	Novel000375.1	chr13	99475667	99477890	99481655	99481890	-	-	-	-	-	-	-	-	-	-	-	-	-	-	-	-	-	-	-	-	-	-	-	-	-	-	-	-	-	-	-	-	-	-	-	-	-	-	-	-	-	-	-
Novel000376	Novel000376.1	chr13	106386536	106386591	106473821	106473889	106580599	106580705	106583118	106584903	-	-	-	-	-	-	-	-	-	-	-	-	-	-	-	-	-	-	-	-	-	-	-	-	-	-	-	-	-	-	-	-	-	-	-	-	-	-	-
Novel000377	Novel000377.1	chr13	108091690	108091738	108097490	108097531	108097853	108097882	108101210	108101254	108101615	108101662	108102073	108102119	108102215	108102264	108102540	108102757	108102869	108103119	108105421	108106803	-	-	-	-	-	-	-	-	-	-	-	-	-	-	-	-	-	-	-	-	-	-	-	-	-	-	-
Novel000378	Novel000378.1	chr13	132358728	132359364	132361296	132362194	-	-	-	-	-	-	-	-	-	-	-	-	-	-	-	-	-	-	-	-	-	-	-	-	-	-	-	-	-	-	-	-	-	-	-	-	-	-	-	-	-	-	-
Novel000379	Novel000379.1	chr13	134024400	134024464	134197419	134197460	134197585	134197803	134198915	134199363	-	-	-	-	-	-	-	-	-	-	-	-	-	-	-	-	-	-	-	-	-	-	-	-	-	-	-	-	-	-	-	-	-	-	-	-	-	-	-
Novel000380	Novel000380.1	chr13	134923536	134930625	134930946	134942613	-	-	-	-	-	-	-	-	-	-	-	-	-	-	-	-	-	-	-	-	-	-	-	-	-	-	-	-	-	-	-	-	-	-	-	-	-	-	-	-	-	-	-
Novel000381	Novel000381.1	chr13	145220779	145222401	145224125	145224229	145244282	145244412	145249409	145249475	145251002	145251105	145251288	145251357	145251667	145251753	145252613	145252705	145253471	145253521	145254391	145254468	145258353	145258458	-	-	-	-	-	-	-	-	-	-	-	-	-	-	-	-	-	-	-	-	-	-	-	-	-
Novel000382	Novel000382.1	chr13	150192052	150197847	150201292	150201565	-	-	-	-	-	-	-	-	-	-	-	-	-	-	-	-	-	-	-	-	-	-	-	-	-	-	-	-	-	-	-	-	-	-	-	-	-	-	-	-	-	-	-
Novel000383	Novel000383.1	chr13	167174475	167174511	167176711	167176793	167182568	167182729	167195512	167195570	167197808	167197828	167207506	167207750	167211840	167212024	-	-	-	-	-	-	-	-	-	-	-	-	-	-	-	-	-	-	-	-	-	-	-	-	-	-	-	-	-	-	-	-	-
Novel000384	Novel000384.1	chr13	170278136	170278205	170292425	170293184	-	-	-	-	-	-	-	-	-	-	-	-	-	-	-	-	-	-	-	-	-	-	-	-	-	-	-	-	-	-	-	-	-	-	-	-	-	-	-	-	-	-	-
Novel000385	Novel000385.1	chr13	210794464	210795839	210819581	210819635	210830263	210830425	210831648	210831693	210833657	210833777	210834732	210834795	210836937	210836997	210840225	210840309	210844339	210844473	210845126	210845206	210847731	210847843	210850057	210850177	210852460	210852582	210853811	210853912	210855344	210855436	210856065	210856129	210857120	210857256	210858781	210859107	210861715	210861966	210864855	210864901	210865829	210865885	210867135	210867205	210869262	210869426	210873571
Novel000386	Novel000386.1	chr13	210805577	210806259	210817552	210817957	-	-	-	-	-	-	-	-	-	-	-	-	-	-	-	-	-	-	-	-	-	-	-	-	-	-	-	-	-	-	-	-	-	-	-	-	-	-	-	-	-	-	-
Novel000387	Novel000387.1	chr13	23917219	23917627	23920118	23920700	-	-	-	-	-	-	-	-	-	-	-	-	-	-	-	-	-	-	-	-	-	-	-	-	-	-	-	-	-	-	-	-	-	-	-	-	-	-	-	-	-	-	-
Novel000388	Novel000388.1	chr13	25099641	25100408	25108325	25108390	25109033	25109081	25109791	25109924	25113283	25113384	25117229	25117338	25121417	25125059	-	-	-	-	-	-	-	-	-	-	-	-	-	-	-	-	-	-	-	-	-	-	-	-	-	-	-	-	-	-	-	-	-
Novel000389	Novel000389.1	chr13	31966287	31970592	31971743	31975244	-	-	-	-	-	-	-	-	-	-	-	-	-	-	-	-	-	-	-	-	-	-	-	-	-	-	-	-	-	-	-	-	-	-	-	-	-	-	-	-	-	-	-
Novel000390	Novel000390.1	chr13	32892136	32892181	32892335	32892508	32893663	32893793	32894697	32894774	32895926	32896037	32896727	32896888	32896990	32897088	32897481	32897546	32899225	32899291	32899439	32899497	32900957	32901249	-	-	-	-	-	-	-	-	-	-	-	-	-	-	-	-	-	-	-	-	-	-	-	-	-
Novel000391	Novel000391.1	chr13	32892136	32892181	32892335	32892508	32893663	32893793	32894697	32894774	32895926	32896037	32896727	32896888	32896990	32897088	32897481	32897546	32898583	32898779	32899225	32899291	32899439	32899497	32900911	32901249	-	-	-	-	-	-	-	-	-	-	-	-	-	-	-	-	-	-	-	-	-	-	-
Novel000392	Novel000392.1	chr13	33299433	33302734	33305209	33305339	33345017	33348996	-	-	-	-	-	-	-	-	-	-	-	-	-	-	-	-	-	-	-	-	-	-	-	-	-	-	-	-	-	-	-	-	-	-	-	-	-	-	-	-	-
Novel000393	Novel000393.1	chr13	52264263	52269003	52269900	52283059	-	-	-	-	-	-	-	-	-	-	-	-	-	-	-	-	-	-	-	-	-	-	-	-	-	-	-	-	-	-	-	-	-	-	-	-	-	-	-	-	-	-	-
Novel000394	Novel000394.1	chr13	73508944	73510515	73511502	73511793	73515694	73516472	-	-	-	-	-	-	-	-	-	-	-	-	-	-	-	-	-	-	-	-	-	-	-	-	-	-	-	-	-	-	-	-	-	-	-	-	-	-	-	-	-
Novel000395	Novel000395.1	chr13	73546555	73547166	73548100	73548223	73548383	73548653	-	-	-	-	-	-	-	-	-	-	-	-	-	-	-	-	-	-	-	-	-	-	-	-	-	-	-	-	-	-	-	-	-	-	-	-	-	-	-	-	-
Novel000396	Novel000396.1	chr13	77862002	77862127	77863002	77863072	77863759	77863828	77864044	77864093	77865050	77865144	77865711	77865845	77866599	77866748	77875551	77876384	-	-	-	-	-	-	-	-	-	-	-	-	-	-	-	-	-	-	-	-	-	-	-	-	-	-	-	-	-	-	-
Novel000397	Novel000397.1	chr13	86477493	86477978	86479027	86479151	86479748	86480474	-	-	-	-	-	-	-	-	-	-	-	-	-	-	-	-	-	-	-	-	-	-	-	-	-	-	-	-	-	-	-	-	-	-	-	-	-	-	-	-	-
Novel000398	Novel000398.1	chr13	104081022	104082436	104105327	104105745	-	-	-	-	-	-	-	-	-	-	-	-	-	-	-	-	-	-	-	-	-	-	-	-	-	-	-	-	-	-	-	-	-	-	-	-	-	-	-	-	-	-	-
Novel000399	Novel000399.1	chr13	104931268	104936154	104951168	104951467	104954667	104954831	104968531	104968663	-	-	-	-	-	-	-	-	-	-	-	-	-	-	-	-	-	-	-	-	-	-	-	-	-	-	-	-	-	-	-	-	-	-	-	-	-	-	-
Novel000400	Novel000400.1	chr13	108764277	108775276	108775846	108776224	-	-	-	-	-	-	-	-	-	-	-	-	-	-	-	-	-	-	-	-	-	-	-	-	-	-	-	-	-	-	-	-	-	-	-	-	-	-	-	-	-	-	-
Novel000401	Novel000401.1	chr13	126306084	126312888	126316372	126316627	-	-	-	-	-	-	-	-	-	-	-	-	-	-	-	-	-	-	-	-	-	-	-	-	-	-	-	-	-	-	-	-	-	-	-	-	-	-	-	-	-	-	-
Novel000402	Novel000402.1	chr13	132351895	132352640	132353571	132354031	-	-	-	-	-	-	-	-	-	-	-	-	-	-	-	-	-	-	-	-	-	-	-	-	-	-	-	-	-	-	-	-	-	-	-	-	-	-	-	-	-	-	-
Novel000403	Novel000403.1	chr13	133648459	133648858	133649438	133655131	-	-	-	-	-	-	-	-	-	-	-	-	-	-	-	-	-	-	-	-	-	-	-	-	-	-	-	-	-	-	-	-	-	-	-	-	-	-	-	-	-	-	-
Novel000404	Novel000404.1	chr13	168448904	168450132	168453269	168453944	-	-	-	-	-	-	-	-	-	-	-	-	-	-	-	-	-	-	-	-	-	-	-	-	-	-	-	-	-	-	-	-	-	-	-	-	-	-	-	-	-	-	-
Novel000405	Novel000405.1	chr13	191025987	191026315	191030868	191030956	-	-	-	-	-	-	-	-	-	-	-	-	-	-	-	-	-	-	-	-	-	-	-	-	-	-	-	-	-	-	-	-	-	-	-	-	-	-	-	-	-	-	-
Novel000406	Novel000406.1	chr13	199136068	199138557	199141271	199143186	-	-	-	-	-	-	-	-	-	-	-	-	-	-	-	-	-	-	-	-	-	-	-	-	-	-	-	-	-	-	-	-	-	-	-	-	-	-	-	-	-	-	-
Novel000407	Novel000407.1	chr13	212985296	212985971	212986576	212989552	-	-	-	-	-	-	-	-	-	-	-	-	-	-	-	-	-	-	-	-	-	-	-	-	-	-	-	-	-	-	-	-	-	-	-	-	-	-	-	-	-	-	-
Novel000408	Novel000408.1	chr13	26897694	26897823	26902705	26902809	26902917	26902977	26904389	26904507	26909167	26911193	-	-	-	-	-	-	-	-	-	-	-	-	-	-	-	-	-	-	-	-	-	-	-	-	-	-	-	-	-	-	-	-	-	-	-	-	-
Novel000409	Novel000409.1	chr13	42548406	42548464	42619334	42622379	-	-	-	-	-	-	-	-	-	-	-	-	-	-	-	-	-	-	-	-	-	-	-	-	-	-	-	-	-	-	-	-	-	-	-	-	-	-	-	-	-	-	-
Novel000410	Novel000410.1	chr13	57963146	57974323	57975337	57975461	-	-	-	-	-	-	-	-	-	-	-	-	-	-	-	-	-	-	-	-	-	-	-	-	-	-	-	-	-	-	-	-	-	-	-	-	-	-	-	-	-	-	-
Novel000411	Novel000411.1	chr13	90364590	90365004	90372895	90373007	90373453	90373637	-	-	-	-	-	-	-	-	-	-	-	-	-	-	-	-	-	-	-	-	-	-	-	-	-	-	-	-	-	-	-	-	-	-	-	-	-	-	-	-	-
Novel000412	Novel000412.1	chr13	106386317	106386591	106473821	106473889	106580599	106582549	-	-	-	-	-	-	-	-	-	-	-	-	-	-	-	-	-	-	-	-	-	-	-	-	-	-	-	-	-	-	-	-	-	-	-	-	-	-	-	-	-
Novel000413	Novel000413.1	chr13	134024400	134024464	134197585	134197916	-	-	-	-	-	-	-	-	-	-	-	-	-	-	-	-	-	-	-	-	-	-	-	-	-	-	-	-	-	-	-	-	-	-	-	-	-	-	-	-	-	-	-
Novel000414	Novel000414.1	chr13	145221092	145222401	145224128	145224229	145244282	145244412	145249409	145249475	145251002	145251105	145251288	145251357	145251667	145251753	145252613	145252705	145253471	145253521	145254391	145254468	145258353	145258456	-	-	-	-	-	-	-	-	-	-	-	-	-	-	-	-	-	-	-	-	-	-	-	-	-
Novel000415	Novel000415.1	chr13	191554701	191555254	191556934	191580308	-	-	-	-	-	-	-	-	-	-	-	-	-	-	-	-	-	-	-	-	-	-	-	-	-	-	-	-	-	-	-	-	-	-	-	-	-	-	-	-	-	-	-
Novel000416	Novel000416.1	chr13	200450589	200451238	200455284	200457538	-	-	-	-	-	-	-	-	-	-	-	-	-	-	-	-	-	-	-	-	-	-	-	-	-	-	-	-	-	-	-	-	-	-	-	-	-	-	-	-	-	-	-
Novel000417	Novel000417.1	chr13	210769285	210769443	210781573	210781727	210782621	210782663	210784081	210784231	210784703	210784790	210785863	210785915	210787792	210787912	210789915	210790000	210791524	210791618	210792596	210792658	210795448	210795613	210819581	210819635	210830263	210830425	210831648	210831693	210833657	210833777	210834732	210834795	210836937	210836997	210840225	210840309	210844339	210844473	210845126	210845206	210847731	210847843	210850057	210850177	210852460	210852582	210853811
Novel000418	Novel000418.1	chr13	210769285	210769443	210781573	210781727	210782621	210782663	210784081	210784231	210784703	210784790	210785863	210785915	210787792	210787912	210789915	210790000	210791524	210791618	210792596	210792658	210819581	210819635	210830263	210830425	210831648	210831693	210833657	210833777	210834732	210834795	210836937	210836997	210840225	210840309	210844339	210844473	210845126	210845206	210847731	210847843	210850057	210850177	210852460	210852582	210853811	210853912	210855344
Novel000419	Novel000419.1	chr13	66657941	66658508	66784163	66784309	66929203	66929263	67031173	67031231	-	-	-	-	-	-	-	-	-	-	-	-	-	-	-	-	-	-	-	-	-	-	-	-	-	-	-	-	-	-	-	-	-	-	-	-	-	-	-
Novel000420	Novel000420.1	chr13	119919193	119921054	119925166	119925976	-	-	-	-	-	-	-	-	-	-	-	-	-	-	-	-	-	-	-	-	-	-	-	-	-	-	-	-	-	-	-	-	-	-	-	-	-	-	-	-	-	-	-
Novel000421	Novel000421.1	chr13	132656044	132656809	132781331	132781457	132784033	132784076	-	-	-	-	-	-	-	-	-	-	-	-	-	-	-	-	-	-	-	-	-	-	-	-	-	-	-	-	-	-	-	-	-	-	-	-	-	-	-	-	-
Novel000422	Novel000422.1	chr13	145158088	145164861	145165823	145165961	145170354	145170554	145176694	145176772	145178805	145178891	-	-	-	-	-	-	-	-	-	-	-	-	-	-	-	-	-	-	-	-	-	-	-	-	-	-	-	-	-	-	-	-	-	-	-	-	-
Novel000423	Novel000423.1	chr13	202598285	202601161	202601738	202601905	202603384	202603578	202605154	202605403	-	-	-	-	-	-	-	-	-	-	-	-	-	-	-	-	-	-	-	-	-	-	-	-	-	-	-	-	-	-	-	-	-	-	-	-	-	-	-
Novel000424	Novel000424.1	chr13	202596545	202601161	202601738	202601905	202603384	202603578	202605154	202605374	202606256	202606427	202611350	202611768	-	-	-	-	-	-	-	-	-	-	-	-	-	-	-	-	-	-	-	-	-	-	-	-	-	-	-	-	-	-	-	-	-	-	-
Novel000425	Novel000425.1	chr13	202613625	202614836	202615183	202615420	202616202	202616415	202617783	202617927	202618129	202618264	202622610	202622752	202625784	202625888	202627125	202627284	202631408	202631594	202632033	202632177	202633190	202633343	202634797	202635036	202635553	202635742	202638614	202638655	202639457	202640266	202641101	202641236	202642310	202642500	202643097	202643270	202648396	202648576	202649767	202649819	202652521	202652751	202654051	202654149	202654797	202655000	202660787
Novel000426	Novel000426.1	chr13	130657	130922	359472	359652	511119	511188	-	-	-	-	-	-	-	-	-	-	-	-	-	-	-	-	-	-	-	-	-	-	-	-	-	-	-	-	-	-	-	-	-	-	-	-	-	-	-	-	-
Novel000427	Novel000427.1	chr13	60154523	60156013	60157235	60157301	60158286	60158390	-	-	-	-	-	-	-	-	-	-	-	-	-	-	-	-	-	-	-	-	-	-	-	-	-	-	-	-	-	-	-	-	-	-	-	-	-	-	-	-	-
Novel000428	Novel000428.1	chr13	79434787	79435243	79450174	79450300	79451133	79451269	79452295	79456500	-	-	-	-	-	-	-	-	-	-	-	-	-	-	-	-	-	-	-	-	-	-	-	-	-	-	-	-	-	-	-	-	-	-	-	-	-	-	-
Novel000429	Novel000429.1	chr13	200136302	200136496	200137293	200137448	200139608	200140226	-	-	-	-	-	-	-	-	-	-	-	-	-	-	-	-	-	-	-	-	-	-	-	-	-	-	-	-	-	-	-	-	-	-	-	-	-	-	-	-	-
Novel000430	Novel000430.1	chr13	200136302	200136496	200137293	200137477	200139608	200140226	-	-	-	-	-	-	-	-	-	-	-	-	-	-	-	-	-	-	-	-	-	-	-	-	-	-	-	-	-	-	-	-	-	-	-	-	-	-	-	-	-
Novel000431	Novel000431.1	chr13	1680521	1681127	1683304	1683861	1684836	1685385	-	-	-	-	-	-	-	-	-	-	-	-	-	-	-	-	-	-	-	-	-	-	-	-	-	-	-	-	-	-	-	-	-	-	-	-	-	-	-	-	-
Novel000432	Novel000432.1	chr13	25100315	25100408	25108325	25108390	25109033	25109081	25109791	25109924	25113283	25113384	25117229	25117338	25121417	25121472	25122030	25123036	-	-	-	-	-	-	-	-	-	-	-	-	-	-	-	-	-	-	-	-	-	-	-	-	-	-	-	-	-	-	-
Novel000433	Novel000433.1	chr13	75890155	75894492	75927060	75927952	-	-	-	-	-	-	-	-	-	-	-	-	-	-	-	-	-	-	-	-	-	-	-	-	-	-	-	-	-	-	-	-	-	-	-	-	-	-	-	-	-	-	-
Novel000434	Novel000434.1	chr13	73170531	73170929	73171100	73171191	73174025	73174193	73174333	73174430	73175727	73175855	73176590	73177557	73179117	73179822	-	-	-	-	-	-	-	-	-	-	-	-	-	-	-	-	-	-	-	-	-	-	-	-	-	-	-	-	-	-	-	-	-
Novel000435	Novel000435.1	chr13	1473886	1476778	1489252	1489345	1492535	1493206	1496178	1496274	1503304	1503798	-	-	-	-	-	-	-	-	-	-	-	-	-	-	-	-	-	-	-	-	-	-	-	-	-	-	-	-	-	-	-	-	-	-	-	-	-
Novel000436	Novel000436.1	chr13	119919193	119920493	119920917	119921054	119925166	119925397	119931595	119931665	-	-	-	-	-	-	-	-	-	-	-	-	-	-	-	-	-	-	-	-	-	-	-	-	-	-	-	-	-	-	-	-	-	-	-	-	-	-	-
Novel000437	Novel000437.1	chr13	79433067	79434776	79450174	79450300	79451133	79451269	79452295	79453884	-	-	-	-	-	-	-	-	-	-	-	-	-	-	-	-	-	-	-	-	-	-	-	-	-	-	-	-	-	-	-	-	-	-	-	-	-	-	-
Novel000438	Novel000438.1	chr13	79433067	79433916	79450174	79450300	79451133	79451269	79452295	79453884	-	-	-	-	-	-	-	-	-	-	-	-	-	-	-	-	-	-	-	-	-	-	-	-	-	-	-	-	-	-	-	-	-	-	-	-	-	-	-
Novel000439	Novel000439.1	chr13	144684867	144685658	144685767	144685804	144698734	144698821	144702244	144702418	144704722	144704924	-	-	-	-	-	-	-	-	-	-	-	-	-	-	-	-	-	-	-	-	-	-	-	-	-	-	-	-	-	-	-	-	-	-	-	-	-
Novel000440	Novel000440.1	chr13	154674690	154679504	154715370	154716687	-	-	-	-	-	-	-	-	-	-	-	-	-	-	-	-	-	-	-	-	-	-	-	-	-	-	-	-	-	-	-	-	-	-	-	-	-	-	-	-	-	-	-
Novel000441	Novel000441.1	chr13	191127941	191128230	191265237	191265297	191340935	191341131	191421166	191421236	191502875	191502920	191556934	191558018	-	-	-	-	-	-	-	-	-	-	-	-	-	-	-	-	-	-	-	-	-	-	-	-	-	-	-	-	-	-	-	-	-	-	-
Novel000442	Novel000442.1	chr13	210682738	210682905	210683966	210684079	210687099	210688861	-	-	-	-	-	-	-	-	-	-	-	-	-	-	-	-	-	-	-	-	-	-	-	-	-	-	-	-	-	-	-	-	-	-	-	-	-	-	-	-	-
Novel000443	Novel000443.1	chr13	210769262	210769552	210781573	210781727	210784081	210784231	-	-	-	-	-	-	-	-	-	-	-	-	-	-	-	-	-	-	-	-	-	-	-	-	-	-	-	-	-	-	-	-	-	-	-	-	-	-	-	-	-
Novel000444	Novel000444.1	chr13	210861516	210861966	210864855	210864901	210865829	210865885	210867135	210867205	210869262	210869426	210873571	210874615	210875499	210876429	-	-	-	-	-	-	-	-	-	-	-	-	-	-	-	-	-	-	-	-	-	-	-	-	-	-	-	-	-	-	-	-	-
Novel000445	Novel000445.1	chr13	32892136	32892181	32892335	32892508	32893663	32893793	32894697	32894774	32895926	32896037	32896727	32896888	32896990	32897088	32897481	32897546	32899225	32899291	32899439	32899497	32900911	32901249	-	-	-	-	-	-	-	-	-	-	-	-	-	-	-	-	-	-	-	-	-	-	-	-	-
Novel000446	Novel000446.1	chr13	32892136	32892181	32892335	32892508	32893663	32893793	32894697	32894774	32895926	32896037	32896727	32896888	32896990	32897088	32897481	32897546	32898583	32898779	32899225	32899291	32899439	32899497	32900957	32901249	-	-	-	-	-	-	-	-	-	-	-	-	-	-	-	-	-	-	-	-	-	-	-
Novel000447	Novel000447.1	chr13	34894099	34894260	34894344	34894412	34894504	34894617	34894694	34894876	34894954	34895036	34895146	34895207	34895303	34895373	34895736	34895864	34895947	34896026	34896109	34896234	34896371	34896371	34896457	34896752	34896830	34897416	-	-	-	-	-	-	-	-	-	-	-	-	-	-	-	-	-	-	-	-	-
Novel000448	Novel000448.1	chr13	34894099	34894260	34894344	34894412	34894504	34894574	34894694	34894876	34894954	34895036	34895146	34895207	34895303	34895373	34895736	34895864	34895947	34896026	34896109	34896234	34896371	34896371	34896457	34896752	34896830	34897416	-	-	-	-	-	-	-	-	-	-	-	-	-	-	-	-	-	-	-	-	-
Novel000449	Novel000449.1	chr13	44295534	44299136	44300328	44302497	-	-	-	-	-	-	-	-	-	-	-	-	-	-	-	-	-	-	-	-	-	-	-	-	-	-	-	-	-	-	-	-	-	-	-	-	-	-	-	-	-	-	-
Novel000450	Novel000450.1	chr13	131178511	131181352	131181730	131181857	131184168	131184257	131184704	131185806	131186360	131186475	-	-	-	-	-	-	-	-	-	-	-	-	-	-	-	-	-	-	-	-	-	-	-	-	-	-	-	-	-	-	-	-	-	-	-	-	-
Novel000451	Novel000451.1	chr13	132656044	132656809	132709166	132709720	-	-	-	-	-	-	-	-	-	-	-	-	-	-	-	-	-	-	-	-	-	-	-	-	-	-	-	-	-	-	-	-	-	-	-	-	-	-	-	-	-	-	-
Novel000452	Novel000452.1	chr13	161022282	161023674	161025762	161025914	-	-	-	-	-	-	-	-	-	-	-	-	-	-	-	-	-	-	-	-	-	-	-	-	-	-	-	-	-	-	-	-	-	-	-	-	-	-	-	-	-	-	-
Novel000453	Novel000453.1	chr13	161018893	161023674	161026360	161026550	-	-	-	-	-	-	-	-	-	-	-	-	-	-	-	-	-	-	-	-	-	-	-	-	-	-	-	-	-	-	-	-	-	-	-	-	-	-	-	-	-	-	-
Novel000454	Novel000454.1	chr13	166892688	166893332	166902414	166903094	-	-	-	-	-	-	-	-	-	-	-	-	-	-	-	-	-	-	-	-	-	-	-	-	-	-	-	-	-	-	-	-	-	-	-	-	-	-	-	-	-	-	-
Novel000455	Novel000455.1	chr13	60154523	60156013	60157235	60158390	-	-	-	-	-	-	-	-	-	-	-	-	-	-	-	-	-	-	-	-	-	-	-	-	-	-	-	-	-	-	-	-	-	-	-	-	-	-	-	-	-	-	-
Novel000456	Novel000456.1	chr13	60154523	60157301	60158286	60158390	-	-	-	-	-	-	-	-	-	-	-	-	-	-	-	-	-	-	-	-	-	-	-	-	-	-	-	-	-	-	-	-	-	-	-	-	-	-	-	-	-	-	-
Novel000457	Novel000457.1	chr13	79432205	79435243	79439748	79442495	-	-	-	-	-	-	-	-	-	-	-	-	-	-	-	-	-	-	-	-	-	-	-	-	-	-	-	-	-	-	-	-	-	-	-	-	-	-	-	-	-	-	-
Novel000458	Novel000458.1	chr13	79432572	79438909	79450174	79450300	79451133	79451544	-	-	-	-	-	-	-	-	-	-	-	-	-	-	-	-	-	-	-	-	-	-	-	-	-	-	-	-	-	-	-	-	-	-	-	-	-	-	-	-	-
Novel000459	Novel000459.1	chr13	91242689	91243917	91244166	91245550	-	-	-	-	-	-	-	-	-	-	-	-	-	-	-	-	-	-	-	-	-	-	-	-	-	-	-	-	-	-	-	-	-	-	-	-	-	-	-	-	-	-	-
Novel000460	Novel000460.1	chr13	134024397	134024497	134197585	134197803	134198915	134198938	-	-	-	-	-	-	-	-	-	-	-	-	-	-	-	-	-	-	-	-	-	-	-	-	-	-	-	-	-	-	-	-	-	-	-	-	-	-	-	-	-
Novel000461	Novel000461.1	chr13	145221763	145222401	145224128	145224229	145228121	145228216	145244282	145244412	145249409	145249475	145251002	145251105	145251288	145251357	145251667	145251753	145252613	145252705	145253471	145253521	145254391	145254468	145258353	145258456	-	-	-	-	-	-	-	-	-	-	-	-	-	-	-	-	-	-	-	-	-	-	-
Novel000462	Novel000462.1	chr13	145221763	145222401	145224125	145224229	145228121	145228216	145244282	145244412	145249409	145249475	145251002	145251105	145251288	145251357	145251667	145251753	145252613	145252705	145253471	145253521	145254391	145254468	145258353	145258456	-	-	-	-	-	-	-	-	-	-	-	-	-	-	-	-	-	-	-	-	-	-	-
Novel000463	Novel000463.1	chr13	150197467	150197847	150201295	150201565	-	-	-	-	-	-	-	-	-	-	-	-	-	-	-	-	-	-	-	-	-	-	-	-	-	-	-	-	-	-	-	-	-	-	-	-	-	-	-	-	-	-	-
Novel000464	Novel000464.1	chr13	191127941	191128230	191265237	191265297	191355234	191355282	191421166	191421236	191502875	191504924	-	-	-	-	-	-	-	-	-	-	-	-	-	-	-	-	-	-	-	-	-	-	-	-	-	-	-	-	-	-	-	-	-	-	-	-	-
Novel000465	Novel000465.1	chr13	191183374	191183634	191265237	191265297	191355234	191355282	191421166	191421236	191502875	191504924	-	-	-	-	-	-	-	-	-	-	-	-	-	-	-	-	-	-	-	-	-	-	-	-	-	-	-	-	-	-	-	-	-	-	-	-	-
Novel000466	Novel000466.1	chr13	191183374	191183634	191265237	191265297	191322868	191322921	191355234	191355282	191421166	191421236	191502875	191504924	-	-	-	-	-	-	-	-	-	-	-	-	-	-	-	-	-	-	-	-	-	-	-	-	-	-	-	-	-	-	-	-	-	-	-
Novel000467	Novel000467.1	chr13	154340521	154340669	154342646	154342740	154567698	154567749	154679441	154679504	154715370	154715443	154737898	154740842	-	-	-	-	-	-	-	-	-	-	-	-	-	-	-	-	-	-	-	-	-	-	-	-	-	-	-	-	-	-	-	-	-	-	-
Novel000468	Novel000468.1	chr13	154565321	154567749	154679441	154679504	154715370	154715443	154737898	154741099	-	-	-	-	-	-	-	-	-	-	-	-	-	-	-	-	-	-	-	-	-	-	-	-	-	-	-	-	-	-	-	-	-	-	-	-	-	-	-
Novel000469	Novel000469.1	chr14	10349934	10350377	10350506	10350557	10352025	10352094	-	-	-	-	-	-	-	-	-	-	-	-	-	-	-	-	-	-	-	-	-	-	-	-	-	-	-	-	-	-	-	-	-	-	-	-	-	-	-	-	-
Novel000470	Novel000470.1	chr14	30760195	30760420	30761596	30770987	-	-	-	-	-	-	-	-	-	-	-	-	-	-	-	-	-	-	-	-	-	-	-	-	-	-	-	-	-	-	-	-	-	-	-	-	-	-	-	-	-	-	-
Novel000471	Novel000471.1	chr14	30760816	30760977	30761596	30770987	-	-	-	-	-	-	-	-	-	-	-	-	-	-	-	-	-	-	-	-	-	-	-	-	-	-	-	-	-	-	-	-	-	-	-	-	-	-	-	-	-	-	-
Novel000472	Novel000472.1	chr14	31944720	31944859	31946332	31946814	-	-	-	-	-	-	-	-	-	-	-	-	-	-	-	-	-	-	-	-	-	-	-	-	-	-	-	-	-	-	-	-	-	-	-	-	-	-	-	-	-	-	-
Novel000473	Novel000473.1	chr14	32116178	32117355	32119110	32119332	32123393	32123546	-	-	-	-	-	-	-	-	-	-	-	-	-	-	-	-	-	-	-	-	-	-	-	-	-	-	-	-	-	-	-	-	-	-	-	-	-	-	-	-	-
Novel000474	Novel000474.1	chr14	43125565	43125903	43136370	43136512	43161598	43165972	-	-	-	-	-	-	-	-	-	-	-	-	-	-	-	-	-	-	-	-	-	-	-	-	-	-	-	-	-	-	-	-	-	-	-	-	-	-	-	-	-
Novel000475	Novel000475.1	chr14	47115210	47115470	47120504	47120590	47122346	47123116	-	-	-	-	-	-	-	-	-	-	-	-	-	-	-	-	-	-	-	-	-	-	-	-	-	-	-	-	-	-	-	-	-	-	-	-	-	-	-	-	-
Novel000476	Novel000476.1	chr14	51546627	51546697	51547626	51551377	-	-	-	-	-	-	-	-	-	-	-	-	-	-	-	-	-	-	-	-	-	-	-	-	-	-	-	-	-	-	-	-	-	-	-	-	-	-	-	-	-	-	-
Novel000477	Novel000477.1	chr14	51883688	51883799	51926946	51928827	-	-	-	-	-	-	-	-	-	-	-	-	-	-	-	-	-	-	-	-	-	-	-	-	-	-	-	-	-	-	-	-	-	-	-	-	-	-	-	-	-	-	-
Novel000478	Novel000478.1	chr14	55591916	55592551	55634893	55645436	-	-	-	-	-	-	-	-	-	-	-	-	-	-	-	-	-	-	-	-	-	-	-	-	-	-	-	-	-	-	-	-	-	-	-	-	-	-	-	-	-	-	-
Novel000479	Novel000479.1	chr14	59054782	59055224	59056481	59060144	-	-	-	-	-	-	-	-	-	-	-	-	-	-	-	-	-	-	-	-	-	-	-	-	-	-	-	-	-	-	-	-	-	-	-	-	-	-	-	-	-	-	-
Novel000480	Novel000480.1	chr14	82012830	82014973	82016163	82016261	-	-	-	-	-	-	-	-	-	-	-	-	-	-	-	-	-	-	-	-	-	-	-	-	-	-	-	-	-	-	-	-	-	-	-	-	-	-	-	-	-	-	-
Novel000481	Novel000481.1	chr14	84055077	84055598	84061306	84061748	-	-	-	-	-	-	-	-	-	-	-	-	-	-	-	-	-	-	-	-	-	-	-	-	-	-	-	-	-	-	-	-	-	-	-	-	-	-	-	-	-	-	-
Novel000482	Novel000482.1	chr14	146057685	146059678	146061234	146062042	-	-	-	-	-	-	-	-	-	-	-	-	-	-	-	-	-	-	-	-	-	-	-	-	-	-	-	-	-	-	-	-	-	-	-	-	-	-	-	-	-	-	-
Novel000483	Novel000483.1	chr14	152941686	152941903	152942550	152942674	152942969	152943394	-	-	-	-	-	-	-	-	-	-	-	-	-	-	-	-	-	-	-	-	-	-	-	-	-	-	-	-	-	-	-	-	-	-	-	-	-	-	-	-	-
Novel000484	Novel000484.1	chr14	30974160	30974287	30976192	30976280	30978237	30978374	30981414	30981511	30982770	30982848	30989649	30990232	-	-	-	-	-	-	-	-	-	-	-	-	-	-	-	-	-	-	-	-	-	-	-	-	-	-	-	-	-	-	-	-	-	-	-
Novel000485	Novel000485.1	chr14	31969792	31969888	31974586	31975066	-	-	-	-	-	-	-	-	-	-	-	-	-	-	-	-	-	-	-	-	-	-	-	-	-	-	-	-	-	-	-	-	-	-	-	-	-	-	-	-	-	-	-
Novel000486	Novel000486.1	chr14	49653772	49655240	49656288	49656399	49657334	49657382	-	-	-	-	-	-	-	-	-	-	-	-	-	-	-	-	-	-	-	-	-	-	-	-	-	-	-	-	-	-	-	-	-	-	-	-	-	-	-	-	-
Novel000487	Novel000487.1	chr14	59572197	59573095	59576057	59576244	-	-	-	-	-	-	-	-	-	-	-	-	-	-	-	-	-	-	-	-	-	-	-	-	-	-	-	-	-	-	-	-	-	-	-	-	-	-	-	-	-	-	-
Novel000488	Novel000488.1	chr14	68915574	68923267	69050398	69050436	69222068	69222708	-	-	-	-	-	-	-	-	-	-	-	-	-	-	-	-	-	-	-	-	-	-	-	-	-	-	-	-	-	-	-	-	-	-	-	-	-	-	-	-	-
Novel000489	Novel000489.1	chr14	68993409	69001182	69050398	69050436	69222068	69222480	-	-	-	-	-	-	-	-	-	-	-	-	-	-	-	-	-	-	-	-	-	-	-	-	-	-	-	-	-	-	-	-	-	-	-	-	-	-	-	-	-
Novel000490	Novel000490.1	chr14	92226216	92233674	92235479	92235917	-	-	-	-	-	-	-	-	-	-	-	-	-	-	-	-	-	-	-	-	-	-	-	-	-	-	-	-	-	-	-	-	-	-	-	-	-	-	-	-	-	-	-
Novel000491	Novel000491.1	chr14	107425332	107444099	107444421	107467437	-	-	-	-	-	-	-	-	-	-	-	-	-	-	-	-	-	-	-	-	-	-	-	-	-	-	-	-	-	-	-	-	-	-	-	-	-	-	-	-	-	-	-
Novel000492	Novel000492.1	chr14	108497555	108499437	108502487	108502683	108505934	108506896	-	-	-	-	-	-	-	-	-	-	-	-	-	-	-	-	-	-	-	-	-	-	-	-	-	-	-	-	-	-	-	-	-	-	-	-	-	-	-	-	-
Novel000493	Novel000493.1	chr14	148133536	148133801	148133943	148134319	-	-	-	-	-	-	-	-	-	-	-	-	-	-	-	-	-	-	-	-	-	-	-	-	-	-	-	-	-	-	-	-	-	-	-	-	-	-	-	-	-	-	-
Novel000494	Novel000494.1	chr14	43136339	43136512	43161598	43165972	-	-	-	-	-	-	-	-	-	-	-	-	-	-	-	-	-	-	-	-	-	-	-	-	-	-	-	-	-	-	-	-	-	-	-	-	-	-	-	-	-	-	-
Novel000495	Novel000495.1	chr14	118746922	118747259	118766767	118766972	-	-	-	-	-	-	-	-	-	-	-	-	-	-	-	-	-	-	-	-	-	-	-	-	-	-	-	-	-	-	-	-	-	-	-	-	-	-	-	-	-	-	-
Novel000496	Novel000496.1	chr14	69048388	69050436	69222068	69222708	-	-	-	-	-	-	-	-	-	-	-	-	-	-	-	-	-	-	-	-	-	-	-	-	-	-	-	-	-	-	-	-	-	-	-	-	-	-	-	-	-	-	-
Novel000497	Novel000497.1	chr14	32243098	32245995	32246538	32249973	-	-	-	-	-	-	-	-	-	-	-	-	-	-	-	-	-	-	-	-	-	-	-	-	-	-	-	-	-	-	-	-	-	-	-	-	-	-	-	-	-	-	-
Novel000498	Novel000498.1	chr14	84026959	84027863	84031106	84031514	-	-	-	-	-	-	-	-	-	-	-	-	-	-	-	-	-	-	-	-	-	-	-	-	-	-	-	-	-	-	-	-	-	-	-	-	-	-	-	-	-	-	-
Novel000499	Novel000499.1	chr14	114271322	114273302	114274758	114274829	114279434	114279460	-	-	-	-	-	-	-	-	-	-	-	-	-	-	-	-	-	-	-	-	-	-	-	-	-	-	-	-	-	-	-	-	-	-	-	-	-	-	-	-	-
Novel000500	Novel000500.1	chr14	38907323	38908380	38910903	38911033	38916438	38916947	38919503	38919616	38924926	38925102	-	-	-	-	-	-	-	-	-	-	-	-	-	-	-	-	-	-	-	-	-	-	-	-	-	-	-	-	-	-	-	-	-	-	-	-	-
Novel000501	Novel000501.1	chr14	84026309	84026642	84031106	84031538	-	-	-	-	-	-	-	-	-	-	-	-	-	-	-	-	-	-	-	-	-	-	-	-	-	-	-	-	-	-	-	-	-	-	-	-	-	-	-	-	-	-	-
Novel000502	Novel000502.1	chr14	81967281	81970324	81977600	81977691	82014834	82014973	82016163	82016261	-	-	-	-	-	-	-	-	-	-	-	-	-	-	-	-	-	-	-	-	-	-	-	-	-	-	-	-	-	-	-	-	-	-	-	-	-	-	-
Novel000503	Novel000503.1	chr14	39697505	39697583	39840136	39840358	39978893	39978954	40012797	40012963	-	-	-	-	-	-	-	-	-	-	-	-	-	-	-	-	-	-	-	-	-	-	-	-	-	-	-	-	-	-	-	-	-	-	-	-	-	-	-
Novel000504	Novel000504.1	chr14	65750022	65750140	65761115	65761210	65761704	65762869	-	-	-	-	-	-	-	-	-	-	-	-	-	-	-	-	-	-	-	-	-	-	-	-	-	-	-	-	-	-	-	-	-	-	-	-	-	-	-	-	-
Novel000505	Novel000505.1	chr14	59718636	59719787	59720739	59721230	-	-	-	-	-	-	-	-	-	-	-	-	-	-	-	-	-	-	-	-	-	-	-	-	-	-	-	-	-	-	-	-	-	-	-	-	-	-	-	-	-	-	-
Novel000506	Novel000506.1	chr14	68920793	68923267	69000516	69001182	69050398	69050436	69222068	69222379	-	-	-	-	-	-	-	-	-	-	-	-	-	-	-	-	-	-	-	-	-	-	-	-	-	-	-	-	-	-	-	-	-	-	-	-	-	-	-
Novel000507	Novel000507.1	chr14	136200541	136203255	136210391	136210433	-	-	-	-	-	-	-	-	-	-	-	-	-	-	-	-	-	-	-	-	-	-	-	-	-	-	-	-	-	-	-	-	-	-	-	-	-	-	-	-	-	-	-
Novel000508	Novel000508.1	chr14	68920793	68923267	69000516	69000583	69050398	69050436	69222068	69222379	-	-	-	-	-	-	-	-	-	-	-	-	-	-	-	-	-	-	-	-	-	-	-	-	-	-	-	-	-	-	-	-	-	-	-	-	-	-	-
Novel000509	Novel000509.1	chr15	12098057	12098267	12147157	12147269	-	-	-	-	-	-	-	-	-	-	-	-	-	-	-	-	-	-	-	-	-	-	-	-	-	-	-	-	-	-	-	-	-	-	-	-	-	-	-	-	-	-	-
Novel000510	Novel000510.1	chr15	18803636	18803918	18833246	18833413	18955820	18955838	18995367	18995548	-	-	-	-	-	-	-	-	-	-	-	-	-	-	-	-	-	-	-	-	-	-	-	-	-	-	-	-	-	-	-	-	-	-	-	-	-	-	-
Novel000511	Novel000511.1	chr15	54986579	54987102	55004455	55004556	55040021	55040136	55061070	55062195	55066576	55066636	55069306	55069426	55072344	55072396	55079996	55080113	-	-	-	-	-	-	-	-	-	-	-	-	-	-	-	-	-	-	-	-	-	-	-	-	-	-	-	-	-	-	-
Novel000512	Novel000512.1	chr15	55007455	55008833	55066576	55066636	55069306	55069513	55072344	55072396	55079996	55080111	-	-	-	-	-	-	-	-	-	-	-	-	-	-	-	-	-	-	-	-	-	-	-	-	-	-	-	-	-	-	-	-	-	-	-	-	-
Novel000513	Novel000513.1	chr15	55007455	55008833	55040021	55040136	55061070	55062195	55066576	55066636	55069306	55069426	55072344	55072396	55079996	55080111	-	-	-	-	-	-	-	-	-	-	-	-	-	-	-	-	-	-	-	-	-	-	-	-	-	-	-	-	-	-	-	-	-
Novel000514	Novel000514.1	chr15	82629234	82629522	82904444	82905690	-	-	-	-	-	-	-	-	-	-	-	-	-	-	-	-	-	-	-	-	-	-	-	-	-	-	-	-	-	-	-	-	-	-	-	-	-	-	-	-	-	-	-
Novel000515	Novel000515.1	chr15	107266467	107266908	107282894	107282998	107287461	107288045	-	-	-	-	-	-	-	-	-	-	-	-	-	-	-	-	-	-	-	-	-	-	-	-	-	-	-	-	-	-	-	-	-	-	-	-	-	-	-	-	-
Novel000516	Novel000516.1	chr15	111984324	111984571	111991071	111991445	-	-	-	-	-	-	-	-	-	-	-	-	-	-	-	-	-	-	-	-	-	-	-	-	-	-	-	-	-	-	-	-	-	-	-	-	-	-	-	-	-	-	-
Novel000517	Novel000517.1	chr15	115941131	115942643	115946279	115946410	115947217	115947313	115949281	115949427	115950534	115950705	115952418	115952479	115953114	115953583	-	-	-	-	-	-	-	-	-	-	-	-	-	-	-	-	-	-	-	-	-	-	-	-	-	-	-	-	-	-	-	-	-
Novel000518	Novel000518.1	chr15	130510697	130510809	130511107	130511860	-	-	-	-	-	-	-	-	-	-	-	-	-	-	-	-	-	-	-	-	-	-	-	-	-	-	-	-	-	-	-	-	-	-	-	-	-	-	-	-	-	-	-
Novel000519	Novel000519.1	chr15	142502587	142504688	142507260	142507427	-	-	-	-	-	-	-	-	-	-	-	-	-	-	-	-	-	-	-	-	-	-	-	-	-	-	-	-	-	-	-	-	-	-	-	-	-	-	-	-	-	-	-
Novel000520	Novel000520.1	chr15	155064435	155064618	155066679	155070077	-	-	-	-	-	-	-	-	-	-	-	-	-	-	-	-	-	-	-	-	-	-	-	-	-	-	-	-	-	-	-	-	-	-	-	-	-	-	-	-	-	-	-
Novel000521	Novel000521.1	chr15	19337627	19339222	19344245	19344300	-	-	-	-	-	-	-	-	-	-	-	-	-	-	-	-	-	-	-	-	-	-	-	-	-	-	-	-	-	-	-	-	-	-	-	-	-	-	-	-	-	-	-
Novel000522	Novel000522.1	chr15	21745024	21745107	21789993	21790539	-	-	-	-	-	-	-	-	-	-	-	-	-	-	-	-	-	-	-	-	-	-	-	-	-	-	-	-	-	-	-	-	-	-	-	-	-	-	-	-	-	-	-
Novel000523	Novel000523.1	chr15	43906003	43906630	43908436	43908574	-	-	-	-	-	-	-	-	-	-	-	-	-	-	-	-	-	-	-	-	-	-	-	-	-	-	-	-	-	-	-	-	-	-	-	-	-	-	-	-	-	-	-
Novel000524	Novel000524.1	chr15	73123798	73127053	73189185	73189361	-	-	-	-	-	-	-	-	-	-	-	-	-	-	-	-	-	-	-	-	-	-	-	-	-	-	-	-	-	-	-	-	-	-	-	-	-	-	-	-	-	-	-
Novel000525	Novel000525.1	chr15	97218401	97226883	97409219	97410115	-	-	-	-	-	-	-	-	-	-	-	-	-	-	-	-	-	-	-	-	-	-	-	-	-	-	-	-	-	-	-	-	-	-	-	-	-	-	-	-	-	-	-
Novel000526	Novel000526.1	chr15	115959837	115960511	115963269	115964277	-	-	-	-	-	-	-	-	-	-	-	-	-	-	-	-	-	-	-	-	-	-	-	-	-	-	-	-	-	-	-	-	-	-	-	-	-	-	-	-	-	-	-
Novel000527	Novel000527.1	chr15	115974952	115975933	115982270	115982413	115982890	115983270	-	-	-	-	-	-	-	-	-	-	-	-	-	-	-	-	-	-	-	-	-	-	-	-	-	-	-	-	-	-	-	-	-	-	-	-	-	-	-	-	-
Novel000528	Novel000528.1	chr15	120677420	120679376	120680532	120680655	-	-	-	-	-	-	-	-	-	-	-	-	-	-	-	-	-	-	-	-	-	-	-	-	-	-	-	-	-	-	-	-	-	-	-	-	-	-	-	-	-	-	-
Novel000529	Novel000529.1	chr15	133817265	133817372	133817770	133817904	133818273	133818371	133818686	133818808	133820090	133820218	133820633	133820676	-	-	-	-	-	-	-	-	-	-	-	-	-	-	-	-	-	-	-	-	-	-	-	-	-	-	-	-	-	-	-	-	-	-	-
Novel000530	Novel000530.1	chr15	144765063	144765131	144770675	144771030	-	-	-	-	-	-	-	-	-	-	-	-	-	-	-	-	-	-	-	-	-	-	-	-	-	-	-	-	-	-	-	-	-	-	-	-	-	-	-	-	-	-	-
Novel000531	Novel000531.1	chr15	150102139	150102769	150104092	150104219	150149762	150149899	-	-	-	-	-	-	-	-	-	-	-	-	-	-	-	-	-	-	-	-	-	-	-	-	-	-	-	-	-	-	-	-	-	-	-	-	-	-	-	-	-
Novel000532	Novel000532.1	chr15	24557079	24557199	24694629	24694743	24722801	24722889	-	-	-	-	-	-	-	-	-	-	-	-	-	-	-	-	-	-	-	-	-	-	-	-	-	-	-	-	-	-	-	-	-	-	-	-	-	-	-	-	-
Novel000533	Novel000533.1	chr15	146201091	146201352	146205009	146205084	146207640	146207728	146260898	146261100	146262997	146263123	-	-	-	-	-	-	-	-	-	-	-	-	-	-	-	-	-	-	-	-	-	-	-	-	-	-	-	-	-	-	-	-	-	-	-	-	-
Novel000534	Novel000534.1	chr15	8284701	8286604	8289355	8289542	-	-	-	-	-	-	-	-	-	-	-	-	-	-	-	-	-	-	-	-	-	-	-	-	-	-	-	-	-	-	-	-	-	-	-	-	-	-	-	-	-	-	-
Novel000535	Novel000535.1	chr15	12131299	12131461	12132589	12132645	-	-	-	-	-	-	-	-	-	-	-	-	-	-	-	-	-	-	-	-	-	-	-	-	-	-	-	-	-	-	-	-	-	-	-	-	-	-	-	-	-	-	-
Novel000536	Novel000536.1	chr15	72315062	72315159	72373804	72373927	-	-	-	-	-	-	-	-	-	-	-	-	-	-	-	-	-	-	-	-	-	-	-	-	-	-	-	-	-	-	-	-	-	-	-	-	-	-	-	-	-	-	-
Novel000537	Novel000537.1	chr15	97910713	97912823	97924535	97925055	-	-	-	-	-	-	-	-	-	-	-	-	-	-	-	-	-	-	-	-	-	-	-	-	-	-	-	-	-	-	-	-	-	-	-	-	-	-	-	-	-	-	-
Novel000538	Novel000538.1	chr15	112629687	112629788	112631083	112631592	-	-	-	-	-	-	-	-	-	-	-	-	-	-	-	-	-	-	-	-	-	-	-	-	-	-	-	-	-	-	-	-	-	-	-	-	-	-	-	-	-	-	-
Novel000539	Novel000539.1	chr15	115981862	115982413	115982890	115983325	-	-	-	-	-	-	-	-	-	-	-	-	-	-	-	-	-	-	-	-	-	-	-	-	-	-	-	-	-	-	-	-	-	-	-	-	-	-	-	-	-	-	-
Novel000540	Novel000540.1	chr15	120668307	120668921	120679356	120679376	120680532	120680818	-	-	-	-	-	-	-	-	-	-	-	-	-	-	-	-	-	-	-	-	-	-	-	-	-	-	-	-	-	-	-	-	-	-	-	-	-	-	-	-	-
Novel000541	Novel000541.1	chr15	55038439	55039004	55040021	55040136	55061070	55062195	55066576	55066636	55069306	55069426	55072344	55072396	55079996	55080113	-	-	-	-	-	-	-	-	-	-	-	-	-	-	-	-	-	-	-	-	-	-	-	-	-	-	-	-	-	-	-	-	-
Novel000542	Novel000542.1	chr15	146197638	146197922	146198890	146199156	146201175	146201352	146205009	146205084	146207640	146207728	146260898	146263121	-	-	-	-	-	-	-	-	-	-	-	-	-	-	-	-	-	-	-	-	-	-	-	-	-	-	-	-	-	-	-	-	-	-	-
Novel000543	Novel000543.1	chr15	12078418	12078617	12083680	12084123	-	-	-	-	-	-	-	-	-	-	-	-	-	-	-	-	-	-	-	-	-	-	-	-	-	-	-	-	-	-	-	-	-	-	-	-	-	-	-	-	-	-	-
Novel000544	Novel000544.1	chr15	18803687	18803758	18833246	18833413	18955820	18955838	18995367	18995549	-	-	-	-	-	-	-	-	-	-	-	-	-	-	-	-	-	-	-	-	-	-	-	-	-	-	-	-	-	-	-	-	-	-	-	-	-	-	-
Novel000545	Novel000545.1	chr15	146198832	146199156	146201175	146201352	146205009	146205084	146207640	146207728	146260898	146261100	146262997	146263023	-	-	-	-	-	-	-	-	-	-	-	-	-	-	-	-	-	-	-	-	-	-	-	-	-	-	-	-	-	-	-	-	-	-	-
Novel000546	Novel000546.1	chr15	54986579	54987102	55040021	55040136	55061070	55065879	-	-	-	-	-	-	-	-	-	-	-	-	-	-	-	-	-	-	-	-	-	-	-	-	-	-	-	-	-	-	-	-	-	-	-	-	-	-	-	-	-
Novel000547	Novel000547.1	chr15	54986579	54987102	55004455	55004556	55040021	55040136	55061070	55065879	-	-	-	-	-	-	-	-	-	-	-	-	-	-	-	-	-	-	-	-	-	-	-	-	-	-	-	-	-	-	-	-	-	-	-	-	-	-	-
Novel000548	Novel000548.1	chr15	54986579	54987102	55004455	55004556	55040021	55040136	55061070	55062195	55066576	55066636	55069306	55069513	55072344	55072396	55079996	55080113	-	-	-	-	-	-	-	-	-	-	-	-	-	-	-	-	-	-	-	-	-	-	-	-	-	-	-	-	-	-	-
Novel000549	Novel000549.1	chr15	142594515	142594737	142600425	142601165	-	-	-	-	-	-	-	-	-	-	-	-	-	-	-	-	-	-	-	-	-	-	-	-	-	-	-	-	-	-	-	-	-	-	-	-	-	-	-	-	-	-	-
Novel000550	Novel000550.1	chr15	146198832	146199156	146201175	146201766	-	-	-	-	-	-	-	-	-	-	-	-	-	-	-	-	-	-	-	-	-	-	-	-	-	-	-	-	-	-	-	-	-	-	-	-	-	-	-	-	-	-	-
Novel000551	Novel000551.1	chr15	146201091	146201352	146205009	146205084	146207640	146207728	146260898	146262416	-	-	-	-	-	-	-	-	-	-	-	-	-	-	-	-	-	-	-	-	-	-	-	-	-	-	-	-	-	-	-	-	-	-	-	-	-	-	-
Novel000552	Novel000552.1	chr15	97224515	97226883	97251262	97251398	97268299	97268636	-	-	-	-	-	-	-	-	-	-	-	-	-	-	-	-	-	-	-	-	-	-	-	-	-	-	-	-	-	-	-	-	-	-	-	-	-	-	-	-	-
Novel000553	Novel000553.1	chr15	122098452	122102194	122103568	122103748	-	-	-	-	-	-	-	-	-	-	-	-	-	-	-	-	-	-	-	-	-	-	-	-	-	-	-	-	-	-	-	-	-	-	-	-	-	-	-	-	-	-	-
Novel000554	Novel000554.1	chr15	55038439	55039004	55066576	55066636	55069306	55069426	55072344	55072396	55079996	55080113	-	-	-	-	-	-	-	-	-	-	-	-	-	-	-	-	-	-	-	-	-	-	-	-	-	-	-	-	-	-	-	-	-	-	-	-	-
Novel000555	Novel000555.1	chr15	55038439	55039004	55066576	55066636	55069306	55069513	55072344	55072396	55079996	55080113	-	-	-	-	-	-	-	-	-	-	-	-	-	-	-	-	-	-	-	-	-	-	-	-	-	-	-	-	-	-	-	-	-	-	-	-	-
Novel000556	Novel000556.1	chr15	55038439	55039004	55040021	55040136	55061070	55062195	55066576	55066636	55069306	55069513	55072344	55072396	55079996	55080113	-	-	-	-	-	-	-	-	-	-	-	-	-	-	-	-	-	-	-	-	-	-	-	-	-	-	-	-	-	-	-	-	-
Novel000557	Novel000557.1	chr16	27161494	27161872	27164674	27164915	27170557	27171553	-	-	-	-	-	-	-	-	-	-	-	-	-	-	-	-	-	-	-	-	-	-	-	-	-	-	-	-	-	-	-	-	-	-	-	-	-	-	-	-	-
Novel000558	Novel000558.1	chr16	40708582	40709368	40709455	40710620	-	-	-	-	-	-	-	-	-	-	-	-	-	-	-	-	-	-	-	-	-	-	-	-	-	-	-	-	-	-	-	-	-	-	-	-	-	-	-	-	-	-	-
Novel000559	Novel000559.1	chr16	58755198	58755586	58757456	58758535	-	-	-	-	-	-	-	-	-	-	-	-	-	-	-	-	-	-	-	-	-	-	-	-	-	-	-	-	-	-	-	-	-	-	-	-	-	-	-	-	-	-	-
Novel000560	Novel000560.1	chr16	59887589	59888896	59890643	59890749	-	-	-	-	-	-	-	-	-	-	-	-	-	-	-	-	-	-	-	-	-	-	-	-	-	-	-	-	-	-	-	-	-	-	-	-	-	-	-	-	-	-	-
Novel000561	Novel000561.1	chr16	77475347	77475872	77485369	77485460	-	-	-	-	-	-	-	-	-	-	-	-	-	-	-	-	-	-	-	-	-	-	-	-	-	-	-	-	-	-	-	-	-	-	-	-	-	-	-	-	-	-	-
Novel000562	Novel000562.1	chr16	80839058	80839233	80926471	80926608	-	-	-	-	-	-	-	-	-	-	-	-	-	-	-	-	-	-	-	-	-	-	-	-	-	-	-	-	-	-	-	-	-	-	-	-	-	-	-	-	-	-	-
Novel000563	Novel000563.1	chr16	19474164	19475616	19478067	19478160	-	-	-	-	-	-	-	-	-	-	-	-	-	-	-	-	-	-	-	-	-	-	-	-	-	-	-	-	-	-	-	-	-	-	-	-	-	-	-	-	-	-	-
Novel000564	Novel000564.1	chr16	19486060	19486336	19487729	19489641	-	-	-	-	-	-	-	-	-	-	-	-	-	-	-	-	-	-	-	-	-	-	-	-	-	-	-	-	-	-	-	-	-	-	-	-	-	-	-	-	-	-	-
Novel000565	Novel000565.1	chr16	29567887	29568712	29574169	29574209	29579889	29581147	-	-	-	-	-	-	-	-	-	-	-	-	-	-	-	-	-	-	-	-	-	-	-	-	-	-	-	-	-	-	-	-	-	-	-	-	-	-	-	-	-
Novel000566	Novel000566.1	chr16	78738989	78739049	78741701	78741974	-	-	-	-	-	-	-	-	-	-	-	-	-	-	-	-	-	-	-	-	-	-	-	-	-	-	-	-	-	-	-	-	-	-	-	-	-	-	-	-	-	-	-
Novel000567	Novel000567.1	chr16	27989771	27997947	27998161	27999416	-	-	-	-	-	-	-	-	-	-	-	-	-	-	-	-	-	-	-	-	-	-	-	-	-	-	-	-	-	-	-	-	-	-	-	-	-	-	-	-	-	-	-
Novel000568	Novel000568.1	chr16	71864332	71864544	71934053	71934151	71936442	71936499	71937351	71937484	-	-	-	-	-	-	-	-	-	-	-	-	-	-	-	-	-	-	-	-	-	-	-	-	-	-	-	-	-	-	-	-	-	-	-	-	-	-	-
Novel000569	Novel000569.1	chr16	82538653	82542449	82556789	82557099	-	-	-	-	-	-	-	-	-	-	-	-	-	-	-	-	-	-	-	-	-	-	-	-	-	-	-	-	-	-	-	-	-	-	-	-	-	-	-	-	-	-	-
Novel000570	Novel000570.1	chr16	52833033	52833228	52834654	52836685	-	-	-	-	-	-	-	-	-	-	-	-	-	-	-	-	-	-	-	-	-	-	-	-	-	-	-	-	-	-	-	-	-	-	-	-	-	-	-	-	-	-	-
Novel000571	Novel000571.1	chr16	48426710	48430990	48431630	48443637	-	-	-	-	-	-	-	-	-	-	-	-	-	-	-	-	-	-	-	-	-	-	-	-	-	-	-	-	-	-	-	-	-	-	-	-	-	-	-	-	-	-	-
Novel000572	Novel000572.1	chr16	82538653	82539340	82541750	82541784	82542391	82542449	82556789	82557099	-	-	-	-	-	-	-	-	-	-	-	-	-	-	-	-	-	-	-	-	-	-	-	-	-	-	-	-	-	-	-	-	-	-	-	-	-	-	-
Novel000573	Novel000573.1	chr16	21107498	21107872	21111541	21112204	-	-	-	-	-	-	-	-	-	-	-	-	-	-	-	-	-	-	-	-	-	-	-	-	-	-	-	-	-	-	-	-	-	-	-	-	-	-	-	-	-	-	-
Novel000574	Novel000574.1	chr16	68929858	68933054	68936494	68936613	68939011	68939851	-	-	-	-	-	-	-	-	-	-	-	-	-	-	-	-	-	-	-	-	-	-	-	-	-	-	-	-	-	-	-	-	-	-	-	-	-	-	-	-	-
Novel000575	Novel000575.1	chr16	68929858	68933054	68936494	68936678	68939011	68939851	-	-	-	-	-	-	-	-	-	-	-	-	-	-	-	-	-	-	-	-	-	-	-	-	-	-	-	-	-	-	-	-	-	-	-	-	-	-	-	-	-
Novel000576	Novel000576.1	chr16	77475460	77476367	77485369	77485508	-	-	-	-	-	-	-	-	-	-	-	-	-	-	-	-	-	-	-	-	-	-	-	-	-	-	-	-	-	-	-	-	-	-	-	-	-	-	-	-	-	-	-
Novel000577	Novel000577.1	chr16	50161188	50163650	50164092	50164573	-	-	-	-	-	-	-	-	-	-	-	-	-	-	-	-	-	-	-	-	-	-	-	-	-	-	-	-	-	-	-	-	-	-	-	-	-	-	-	-	-	-	-
Novel000578	Novel000578.1	chr16	48674855	48674963	48703204	48706003	-	-	-	-	-	-	-	-	-	-	-	-	-	-	-	-	-	-	-	-	-	-	-	-	-	-	-	-	-	-	-	-	-	-	-	-	-	-	-	-	-	-	-
Novel000579	Novel000579.1	chr16	68929858	68933054	68936494	68937492	-	-	-	-	-	-	-	-	-	-	-	-	-	-	-	-	-	-	-	-	-	-	-	-	-	-	-	-	-	-	-	-	-	-	-	-	-	-	-	-	-	-	-
Novel000580	Novel000580.1	chr17	30921164	30921291	31183583	31183660	-	-	-	-	-	-	-	-	-	-	-	-	-	-	-	-	-	-	-	-	-	-	-	-	-	-	-	-	-	-	-	-	-	-	-	-	-	-	-	-	-	-	-
Novel000581	Novel000581.1	chr17	35989992	35991875	35992038	35992210	-	-	-	-	-	-	-	-	-	-	-	-	-	-	-	-	-	-	-	-	-	-	-	-	-	-	-	-	-	-	-	-	-	-	-	-	-	-	-	-	-	-	-
Novel000582	Novel000582.1	chr17	45584610	45585197	45589582	45589764	-	-	-	-	-	-	-	-	-	-	-	-	-	-	-	-	-	-	-	-	-	-	-	-	-	-	-	-	-	-	-	-	-	-	-	-	-	-	-	-	-	-	-
Novel000583	Novel000583.1	chr17	58544396	58544700	58558111	58558238	58559375	58564056	-	-	-	-	-	-	-	-	-	-	-	-	-	-	-	-	-	-	-	-	-	-	-	-	-	-	-	-	-	-	-	-	-	-	-	-	-	-	-	-	-
Novel000584	Novel000584.1	chr17	12995490	12996398	12997288	12997371	-	-	-	-	-	-	-	-	-	-	-	-	-	-	-	-	-	-	-	-	-	-	-	-	-	-	-	-	-	-	-	-	-	-	-	-	-	-	-	-	-	-	-
Novel000585	Novel000585.1	chr17	40393309	40394202	40395806	40395993	40396873	40396984	40399661	40399807	40400193	40400369	40401406	40401501	40408920	40409136	40409780	40409918	40411796	40411967	40413248	40413399	40414965	40415086	40416408	40416536	40417484	40417991	-	-	-	-	-	-	-	-	-	-	-	-	-	-	-	-	-	-	-	-	-
Novel000586	Novel000586.1	chr17	46357182	46357386	46391407	46391555	46393016	46393074	46393313	46393385	46398720	46398811	46401759	46402364	-	-	-	-	-	-	-	-	-	-	-	-	-	-	-	-	-	-	-	-	-	-	-	-	-	-	-	-	-	-	-	-	-	-	-
Novel000587	Novel000587.1	chr17	49236369	49240274	49241980	49242150	-	-	-	-	-	-	-	-	-	-	-	-	-	-	-	-	-	-	-	-	-	-	-	-	-	-	-	-	-	-	-	-	-	-	-	-	-	-	-	-	-	-	-
Novel000588	Novel000588.1	chr17	52872106	52872441	52873205	52873333	52875932	52876069	52878399	52878627	-	-	-	-	-	-	-	-	-	-	-	-	-	-	-	-	-	-	-	-	-	-	-	-	-	-	-	-	-	-	-	-	-	-	-	-	-	-	-
Novel000589	Novel000589.1	chr17	54296397	54300151	54302390	54302522	54306507	54306548	-	-	-	-	-	-	-	-	-	-	-	-	-	-	-	-	-	-	-	-	-	-	-	-	-	-	-	-	-	-	-	-	-	-	-	-	-	-	-	-	-
Novel000590	Novel000590.1	chr17	55173100	55174913	55175179	55177359	-	-	-	-	-	-	-	-	-	-	-	-	-	-	-	-	-	-	-	-	-	-	-	-	-	-	-	-	-	-	-	-	-	-	-	-	-	-	-	-	-	-	-
Novel000591	Novel000591.1	chr17	40393309	40394202	40395806	40395972	40396873	40396984	40399661	40399807	40400193	40400369	40401406	40401501	40408920	40409136	40409780	40409918	40411796	40411967	40413248	40413399	40414965	40415086	40416408	40416536	40417484	40418206	-	-	-	-	-	-	-	-	-	-	-	-	-	-	-	-	-	-	-	-	-
Novel000592	Novel000592.1	chr17	46022789	46026596	46027658	46029483	-	-	-	-	-	-	-	-	-	-	-	-	-	-	-	-	-	-	-	-	-	-	-	-	-	-	-	-	-	-	-	-	-	-	-	-	-	-	-	-	-	-	-
Novel000593	Novel000593.1	chr17	54594892	54600304	54603359	54603407	-	-	-	-	-	-	-	-	-	-	-	-	-	-	-	-	-	-	-	-	-	-	-	-	-	-	-	-	-	-	-	-	-	-	-	-	-	-	-	-	-	-	-
Novel000594	Novel000594.1	chr17	66309848	66313052	66314586	66314879	-	-	-	-	-	-	-	-	-	-	-	-	-	-	-	-	-	-	-	-	-	-	-	-	-	-	-	-	-	-	-	-	-	-	-	-	-	-	-	-	-	-	-
Novel000595	Novel000595.1	chr17	40459431	40459796	40461577	40461628	-	-	-	-	-	-	-	-	-	-	-	-	-	-	-	-	-	-	-	-	-	-	-	-	-	-	-	-	-	-	-	-	-	-	-	-	-	-	-	-	-	-	-
Novel000596	Novel000596.1	chr17	58544396	58544700	58559375	58562274	58563157	58564056	-	-	-	-	-	-	-	-	-	-	-	-	-	-	-	-	-	-	-	-	-	-	-	-	-	-	-	-	-	-	-	-	-	-	-	-	-	-	-	-	-
Novel000597	Novel000597.1	chr17	69203481	69203777	69208239	69208866	-	-	-	-	-	-	-	-	-	-	-	-	-	-	-	-	-	-	-	-	-	-	-	-	-	-	-	-	-	-	-	-	-	-	-	-	-	-	-	-	-	-	-
Novel000598	Novel000598.1	chr17	54296399	54302298	54302390	54302522	54306507	54306542	-	-	-	-	-	-	-	-	-	-	-	-	-	-	-	-	-	-	-	-	-	-	-	-	-	-	-	-	-	-	-	-	-	-	-	-	-	-	-	-	-
Novel000599	Novel000599.1	chr17	57656512	57656543	57657982	57661509	-	-	-	-	-	-	-	-	-	-	-	-	-	-	-	-	-	-	-	-	-	-	-	-	-	-	-	-	-	-	-	-	-	-	-	-	-	-	-	-	-	-	-
Novel000600	Novel000600.1	chr17	53915401	53917104	53935318	53935418	53952825	53953023	53966628	53966801	-	-	-	-	-	-	-	-	-	-	-	-	-	-	-	-	-	-	-	-	-	-	-	-	-	-	-	-	-	-	-	-	-	-	-	-	-	-	-
Novel000601	Novel000601.1	chr17	55173144	55174913	55175179	55175326	55182446	55182565	-	-	-	-	-	-	-	-	-	-	-	-	-	-	-	-	-	-	-	-	-	-	-	-	-	-	-	-	-	-	-	-	-	-	-	-	-	-	-	-	-
Novel000602	Novel000602.1	chr17	55173128	55174913	55175179	55175326	55182172	55182328	55182446	55182559	-	-	-	-	-	-	-	-	-	-	-	-	-	-	-	-	-	-	-	-	-	-	-	-	-	-	-	-	-	-	-	-	-	-	-	-	-	-	-
Novel000603	Novel000603.1	chr17	46357151	46357386	46391407	46391555	46393016	46393074	46393313	46393385	46398720	46398972	-	-	-	-	-	-	-	-	-	-	-	-	-	-	-	-	-	-	-	-	-	-	-	-	-	-	-	-	-	-	-	-	-	-	-	-	-
Novel000604	Novel000604.1	chr17	52873200	52873333	52875932	52876069	52878399	52878627	-	-	-	-	-	-	-	-	-	-	-	-	-	-	-	-	-	-	-	-	-	-	-	-	-	-	-	-	-	-	-	-	-	-	-	-	-	-	-	-	-
Novel000605	Novel000605.1	chr17	44443463	44443529	44465973	44467015	-	-	-	-	-	-	-	-	-	-	-	-	-	-	-	-	-	-	-	-	-	-	-	-	-	-	-	-	-	-	-	-	-	-	-	-	-	-	-	-	-	-	-
Novel000606	Novel000606.1	chr17	53922487	53923099	53926107	53926357	53935318	53935418	53952825	53953023	53966628	53966801	-	-	-	-	-	-	-	-	-	-	-	-	-	-	-	-	-	-	-	-	-	-	-	-	-	-	-	-	-	-	-	-	-	-	-	-	-
Novel000607	Novel000607.1	chr18	1417688	1417844	1418568	1418655	1418853	1418950	1420404	1420536	1431029	1432230	-	-	-	-	-	-	-	-	-	-	-	-	-	-	-	-	-	-	-	-	-	-	-	-	-	-	-	-	-	-	-	-	-	-	-	-	-
Novel000608	Novel000608.1	chr18	1559862	1560477	1560627	1562586	-	-	-	-	-	-	-	-	-	-	-	-	-	-	-	-	-	-	-	-	-	-	-	-	-	-	-	-	-	-	-	-	-	-	-	-	-	-	-	-	-	-	-
Novel000609	Novel000609.1	chr18	5445310	5452656	5453086	5453804	-	-	-	-	-	-	-	-	-	-	-	-	-	-	-	-	-	-	-	-	-	-	-	-	-	-	-	-	-	-	-	-	-	-	-	-	-	-	-	-	-	-	-
Novel000610	Novel000610.1	chr18	7782298	7782351	7782685	7782892	-	-	-	-	-	-	-	-	-	-	-	-	-	-	-	-	-	-	-	-	-	-	-	-	-	-	-	-	-	-	-	-	-	-	-	-	-	-	-	-	-	-	-
Novel000611	Novel000611.1	chr18	32046528	32046991	32066374	32069463	-	-	-	-	-	-	-	-	-	-	-	-	-	-	-	-	-	-	-	-	-	-	-	-	-	-	-	-	-	-	-	-	-	-	-	-	-	-	-	-	-	-	-
Novel000612	Novel000612.1	chr18	48111023	48112053	48113644	48115922	-	-	-	-	-	-	-	-	-	-	-	-	-	-	-	-	-	-	-	-	-	-	-	-	-	-	-	-	-	-	-	-	-	-	-	-	-	-	-	-	-	-	-
Novel000613	Novel000613.1	chr18	59982454	59982659	60043376	60043468	60049101	60049250	60049350	60049909	-	-	-	-	-	-	-	-	-	-	-	-	-	-	-	-	-	-	-	-	-	-	-	-	-	-	-	-	-	-	-	-	-	-	-	-	-	-	-
Novel000614	Novel000614.1	chr18	376710	376905	387867	390738	-	-	-	-	-	-	-	-	-	-	-	-	-	-	-	-	-	-	-	-	-	-	-	-	-	-	-	-	-	-	-	-	-	-	-	-	-	-	-	-	-	-	-
Novel000615	Novel000615.1	chr18	735540	735871	737201	737275	-	-	-	-	-	-	-	-	-	-	-	-	-	-	-	-	-	-	-	-	-	-	-	-	-	-	-	-	-	-	-	-	-	-	-	-	-	-	-	-	-	-	-
Novel000616	Novel000616.1	chr18	1049977	1050194	1062210	1062294	-	-	-	-	-	-	-	-	-	-	-	-	-	-	-	-	-	-	-	-	-	-	-	-	-	-	-	-	-	-	-	-	-	-	-	-	-	-	-	-	-	-	-
Novel000617	Novel000617.1	chr18	5388674	5388811	5390409	5390513	5395091	5398781	-	-	-	-	-	-	-	-	-	-	-	-	-	-	-	-	-	-	-	-	-	-	-	-	-	-	-	-	-	-	-	-	-	-	-	-	-	-	-	-	-
Novel000618	Novel000618.1	chr18	13391423	13393503	13393768	13394122	-	-	-	-	-	-	-	-	-	-	-	-	-	-	-	-	-	-	-	-	-	-	-	-	-	-	-	-	-	-	-	-	-	-	-	-	-	-	-	-	-	-	-
Novel000619	Novel000619.1	chr18	15475641	15475809	15487238	15487363	-	-	-	-	-	-	-	-	-	-	-	-	-	-	-	-	-	-	-	-	-	-	-	-	-	-	-	-	-	-	-	-	-	-	-	-	-	-	-	-	-	-	-
Novel000620	Novel000620.1	chr18	20891821	20892305	20892401	20892492	20892693	20892845	-	-	-	-	-	-	-	-	-	-	-	-	-	-	-	-	-	-	-	-	-	-	-	-	-	-	-	-	-	-	-	-	-	-	-	-	-	-	-	-	-
Novel000621	Novel000621.1	chr18	20891751	20892305	20892401	20892845	-	-	-	-	-	-	-	-	-	-	-	-	-	-	-	-	-	-	-	-	-	-	-	-	-	-	-	-	-	-	-	-	-	-	-	-	-	-	-	-	-	-	-
Novel000622	Novel000622.1	chr18	30187725	30188548	30201342	30201502	-	-	-	-	-	-	-	-	-	-	-	-	-	-	-	-	-	-	-	-	-	-	-	-	-	-	-	-	-	-	-	-	-	-	-	-	-	-	-	-	-	-	-
Novel000623	Novel000623.1	chr18	50106422	50106960	50110334	50110538	-	-	-	-	-	-	-	-	-	-	-	-	-	-	-	-	-	-	-	-	-	-	-	-	-	-	-	-	-	-	-	-	-	-	-	-	-	-	-	-	-	-	-
Novel000624	Novel000624.1	chr18	55141255	55144935	55145392	55145982	-	-	-	-	-	-	-	-	-	-	-	-	-	-	-	-	-	-	-	-	-	-	-	-	-	-	-	-	-	-	-	-	-	-	-	-	-	-	-	-	-	-	-
Novel000625	Novel000625.1	chr18	59335457	59335593	59442183	59442278	59484562	59484705	59518595	59518686	59551551	59551671	59557106	59557156	59557681	59557766	59561076	59561149	59562067	59562118	59574634	59574803	-	-	-	-	-	-	-	-	-	-	-	-	-	-	-	-	-	-	-	-	-	-	-	-	-	-	-
Novel000626	Novel000626.1	chr18	59703521	59704205	59708575	59710574	-	-	-	-	-	-	-	-	-	-	-	-	-	-	-	-	-	-	-	-	-	-	-	-	-	-	-	-	-	-	-	-	-	-	-	-	-	-	-	-	-	-	-
Novel000627	Novel000627.1	chr18	7878764	7878852	7878974	7879166	-	-	-	-	-	-	-	-	-	-	-	-	-	-	-	-	-	-	-	-	-	-	-	-	-	-	-	-	-	-	-	-	-	-	-	-	-	-	-	-	-	-	-
Novel000628	Novel000628.1	chr18	45153844	45153932	45154520	45154748	-	-	-	-	-	-	-	-	-	-	-	-	-	-	-	-	-	-	-	-	-	-	-	-	-	-	-	-	-	-	-	-	-	-	-	-	-	-	-	-	-	-	-
Novel000629	Novel000629.1	chr18	48119214	48121348	48121898	48125595	-	-	-	-	-	-	-	-	-	-	-	-	-	-	-	-	-	-	-	-	-	-	-	-	-	-	-	-	-	-	-	-	-	-	-	-	-	-	-	-	-	-	-
Novel000630	Novel000630.1	chr18	54882191	54882607	54885231	54886667	-	-	-	-	-	-	-	-	-	-	-	-	-	-	-	-	-	-	-	-	-	-	-	-	-	-	-	-	-	-	-	-	-	-	-	-	-	-	-	-	-	-	-
Novel000631	Novel000631.1	chr18	7840684	7840968	7841096	7841171	-	-	-	-	-	-	-	-	-	-	-	-	-	-	-	-	-	-	-	-	-	-	-	-	-	-	-	-	-	-	-	-	-	-	-	-	-	-	-	-	-	-	-
Novel000632	Novel000632.1	chr18	18040695	18040949	18251622	18251703	18278540	18279134	-	-	-	-	-	-	-	-	-	-	-	-	-	-	-	-	-	-	-	-	-	-	-	-	-	-	-	-	-	-	-	-	-	-	-	-	-	-	-	-	-
Novel000633	Novel000633.1	chr18	1416157	1417844	1418568	1418655	1418853	1418950	1420404	1420536	1431029	1431276	1551497	1551709	1556526	1556714	1556795	1557001	-	-	-	-	-	-	-	-	-	-	-	-	-	-	-	-	-	-	-	-	-	-	-	-	-	-	-	-	-	-	-
Novel000634	Novel000634.1	chr18	14604016	14604243	14604596	14605348	-	-	-	-	-	-	-	-	-	-	-	-	-	-	-	-	-	-	-	-	-	-	-	-	-	-	-	-	-	-	-	-	-	-	-	-	-	-	-	-	-	-	-
Novel000635	Novel000635.1	chr18	7714332	7715449	7715711	7715814	-	-	-	-	-	-	-	-	-	-	-	-	-	-	-	-	-	-	-	-	-	-	-	-	-	-	-	-	-	-	-	-	-	-	-	-	-	-	-	-	-	-	-
Novel000636	Novel000636.1	chr18	52969600	52974587	52978657	52978863	53112840	53112968	53217253	53217446	-	-	-	-	-	-	-	-	-	-	-	-	-	-	-	-	-	-	-	-	-	-	-	-	-	-	-	-	-	-	-	-	-	-	-	-	-	-	-
Novel000637	Novel000637.1	chr18	18884370	18884811	18906872	18907021	18942115	18964022	-	-	-	-	-	-	-	-	-	-	-	-	-	-	-	-	-	-	-	-	-	-	-	-	-	-	-	-	-	-	-	-	-	-	-	-	-	-	-	-	-
Novel000638	Novel000638.1	chr18	46396870	46397933	46398139	46398730	-	-	-	-	-	-	-	-	-	-	-	-	-	-	-	-	-	-	-	-	-	-	-	-	-	-	-	-	-	-	-	-	-	-	-	-	-	-	-	-	-	-	-
Novel000639	Novel000639.1	chr18	13391423	13393503	13393903	13394122	-	-	-	-	-	-	-	-	-	-	-	-	-	-	-	-	-	-	-	-	-	-	-	-	-	-	-	-	-	-	-	-	-	-	-	-	-	-	-	-	-	-	-
Novel000640	Novel000640.1	chr18	20878820	20880540	20885783	20885875	-	-	-	-	-	-	-	-	-	-	-	-	-	-	-	-	-	-	-	-	-	-	-	-	-	-	-	-	-	-	-	-	-	-	-	-	-	-	-	-	-	-	-
Novel000641	Novel000641.1	chr18	52966287	52968165	52970331	52974587	52978657	52978863	53112840	53112968	53217253	53217446	-	-	-	-	-	-	-	-	-	-	-	-	-	-	-	-	-	-	-	-	-	-	-	-	-	-	-	-	-	-	-	-	-	-	-	-	-
Novel000642	Novel000642.1	chr18	1417607	1417844	1418568	1418655	1418853	1419253	-	-	-	-	-	-	-	-	-	-	-	-	-	-	-	-	-	-	-	-	-	-	-	-	-	-	-	-	-	-	-	-	-	-	-	-	-	-	-	-	-
Novel000643	Novel000643.1	chr18	1430731	1431276	1551497	1551709	1556526	1556714	1556795	1557004	-	-	-	-	-	-	-	-	-	-	-	-	-	-	-	-	-	-	-	-	-	-	-	-	-	-	-	-	-	-	-	-	-	-	-	-	-	-	-
Novel000644	Novel000644.1	chr18	1556285	1556714	1556795	1557004	-	-	-	-	-	-	-	-	-	-	-	-	-	-	-	-	-	-	-	-	-	-	-	-	-	-	-	-	-	-	-	-	-	-	-	-	-	-	-	-	-	-	-
Novel000645	Novel000645.1	chr18	18884270	18884811	18906872	18907021	18942115	18942177	19003236	19006214	-	-	-	-	-	-	-	-	-	-	-	-	-	-	-	-	-	-	-	-	-	-	-	-	-	-	-	-	-	-	-	-	-	-	-	-	-	-	-
Novel000646	Novel000646.1	chr18	18884270	18884811	18906872	18907021	18942115	18942177	19029209	19029942	-	-	-	-	-	-	-	-	-	-	-	-	-	-	-	-	-	-	-	-	-	-	-	-	-	-	-	-	-	-	-	-	-	-	-	-	-	-	-
Novel000647	Novel000647.1	chr18	55511082	55511566	55511651	55511890	55512523	55516625	-	-	-	-	-	-	-	-	-	-	-	-	-	-	-	-	-	-	-	-	-	-	-	-	-	-	-	-	-	-	-	-	-	-	-	-	-	-	-	-	-
Novel000648	Novel000648.1	chr18	59440710	59442278	59484562	59484705	59551551	59551671	59557106	59557156	59557681	59557766	59561076	59561149	59562067	59562118	59574634	59574803	-	-	-	-	-	-	-	-	-	-	-	-	-	-	-	-	-	-	-	-	-	-	-	-	-	-	-	-	-	-	-
Novel000649	Novel000649.1	chr2	800526	800550	801861	801977	805790	805843	806259	806348	817011	817243	-	-	-	-	-	-	-	-	-	-	-	-	-	-	-	-	-	-	-	-	-	-	-	-	-	-	-	-	-	-	-	-	-	-	-	-	-
Novel000650	Novel000650.1	chr2	1414914	1415124	1416347	1416527	-	-	-	-	-	-	-	-	-	-	-	-	-	-	-	-	-	-	-	-	-	-	-	-	-	-	-	-	-	-	-	-	-	-	-	-	-	-	-	-	-	-	-
Novel000651	Novel000651.1	chr2	1507541	1508615	1511158	1511389	1516934	1517085	1518027	1518083	-	-	-	-	-	-	-	-	-	-	-	-	-	-	-	-	-	-	-	-	-	-	-	-	-	-	-	-	-	-	-	-	-	-	-	-	-	-	-
Novel000652	Novel000652.1	chr2	2774058	2774377	2777800	2777857	2780514	2780599	2781748	2781911	2784124	2784176	2784504	2784607	2785246	2786037	-	-	-	-	-	-	-	-	-	-	-	-	-	-	-	-	-	-	-	-	-	-	-	-	-	-	-	-	-	-	-	-	-
Novel000653	Novel000653.1	chr2	4446847	4449007	4450189	4453062	-	-	-	-	-	-	-	-	-	-	-	-	-	-	-	-	-	-	-	-	-	-	-	-	-	-	-	-	-	-	-	-	-	-	-	-	-	-	-	-	-	-	-
Novel000654	Novel000654.1	chr2	7344063	7344327	7347334	7347378	7347991	7350184	-	-	-	-	-	-	-	-	-	-	-	-	-	-	-	-	-	-	-	-	-	-	-	-	-	-	-	-	-	-	-	-	-	-	-	-	-	-	-	-	-
Novel000655	Novel000655.1	chr2	7344063	7344327	7345340	7345366	7347334	7347378	7347991	7350184	-	-	-	-	-	-	-	-	-	-	-	-	-	-	-	-	-	-	-	-	-	-	-	-	-	-	-	-	-	-	-	-	-	-	-	-	-	-	-
Novel000656	Novel000656.1	chr2	11892549	11893250	11897443	11898908	-	-	-	-	-	-	-	-	-	-	-	-	-	-	-	-	-	-	-	-	-	-	-	-	-	-	-	-	-	-	-	-	-	-	-	-	-	-	-	-	-	-	-
Novel000657	Novel000657.1	chr2	12191434	12191638	12195609	12195776	12197294	12197467	12197579	12197660	12241695	12241843	12242154	12243408	-	-	-	-	-	-	-	-	-	-	-	-	-	-	-	-	-	-	-	-	-	-	-	-	-	-	-	-	-	-	-	-	-	-	-
Novel000658	Novel000658.1	chr2	47819132	47819708	47821095	47821322	-	-	-	-	-	-	-	-	-	-	-	-	-	-	-	-	-	-	-	-	-	-	-	-	-	-	-	-	-	-	-	-	-	-	-	-	-	-	-	-	-	-	-
Novel000659	Novel000659.1	chr2	49291962	49292173	49294158	49294264	49296608	49296758	49297602	49297690	49308394	49308502	49311293	49311386	49316180	49316756	-	-	-	-	-	-	-	-	-	-	-	-	-	-	-	-	-	-	-	-	-	-	-	-	-	-	-	-	-	-	-	-	-
Novel000660	Novel000660.1	chr2	57850342	57850716	57856120	57856290	57857834	57859318	-	-	-	-	-	-	-	-	-	-	-	-	-	-	-	-	-	-	-	-	-	-	-	-	-	-	-	-	-	-	-	-	-	-	-	-	-	-	-	-	-
Novel000661	Novel000661.1	chr2	66313805	66313996	66314099	66314259	-	-	-	-	-	-	-	-	-	-	-	-	-	-	-	-	-	-	-	-	-	-	-	-	-	-	-	-	-	-	-	-	-	-	-	-	-	-	-	-	-	-	-
Novel000662	Novel000662.1	chr2	66313653	66313996	66314099	66314231	66314425	66314578	-	-	-	-	-	-	-	-	-	-	-	-	-	-	-	-	-	-	-	-	-	-	-	-	-	-	-	-	-	-	-	-	-	-	-	-	-	-	-	-	-
Novel000663	Novel000663.1	chr2	67140298	67140442	67153041	67158454	-	-	-	-	-	-	-	-	-	-	-	-	-	-	-	-	-	-	-	-	-	-	-	-	-	-	-	-	-	-	-	-	-	-	-	-	-	-	-	-	-	-	-
Novel000664	Novel000664.1	chr2	76948253	76948377	76948487	76948667	76948855	76948911	76949482	76949589	76950397	76950543	76950759	76950806	76951068	76951257	76951394	76951482	76951577	76951662	76952139	76952201	-	-	-	-	-	-	-	-	-	-	-	-	-	-	-	-	-	-	-	-	-	-	-	-	-	-	-
Novel000665	Novel000665.1	chr2	76956592	76957352	76957737	76957878	76958351	76958422	76959342	76959417	76959630	76959829	76960118	76960191	76960301	76960467	-	-	-	-	-	-	-	-	-	-	-	-	-	-	-	-	-	-	-	-	-	-	-	-	-	-	-	-	-	-	-	-	-
Novel000666	Novel000666.1	chr2	80073150	80073212	80073710	80073931	-	-	-	-	-	-	-	-	-	-	-	-	-	-	-	-	-	-	-	-	-	-	-	-	-	-	-	-	-	-	-	-	-	-	-	-	-	-	-	-	-	-	-
Novel000667	Novel000667.1	chr2	81305200	81306397	81308688	81313871	-	-	-	-	-	-	-	-	-	-	-	-	-	-	-	-	-	-	-	-	-	-	-	-	-	-	-	-	-	-	-	-	-	-	-	-	-	-	-	-	-	-	-
Novel000668	Novel000668.1	chr2	92063629	92063693	92074850	92074934	92155128	92155339	-	-	-	-	-	-	-	-	-	-	-	-	-	-	-	-	-	-	-	-	-	-	-	-	-	-	-	-	-	-	-	-	-	-	-	-	-	-	-	-	-
Novel000669	Novel000669.1	chr2	104540812	104541857	104588988	104591351	-	-	-	-	-	-	-	-	-	-	-	-	-	-	-	-	-	-	-	-	-	-	-	-	-	-	-	-	-	-	-	-	-	-	-	-	-	-	-	-	-	-	-
Novel000670	Novel000670.1	chr2	105115693	105115879	105121165	105122504	-	-	-	-	-	-	-	-	-	-	-	-	-	-	-	-	-	-	-	-	-	-	-	-	-	-	-	-	-	-	-	-	-	-	-	-	-	-	-	-	-	-	-
Novel000671	Novel000671.1	chr2	105347838	105348043	105404456	105405749	-	-	-	-	-	-	-	-	-	-	-	-	-	-	-	-	-	-	-	-	-	-	-	-	-	-	-	-	-	-	-	-	-	-	-	-	-	-	-	-	-	-	-
Novel000672	Novel000672.1	chr2	135808913	135809077	135813978	135814132	-	-	-	-	-	-	-	-	-	-	-	-	-	-	-	-	-	-	-	-	-	-	-	-	-	-	-	-	-	-	-	-	-	-	-	-	-	-	-	-	-	-	-
Novel000673	Novel000673.1	chr2	146626865	146627850	146629503	146629654	-	-	-	-	-	-	-	-	-	-	-	-	-	-	-	-	-	-	-	-	-	-	-	-	-	-	-	-	-	-	-	-	-	-	-	-	-	-	-	-	-	-	-
Novel000674	Novel000674.1	chr2	157920186	157920425	157935916	157936414	-	-	-	-	-	-	-	-	-	-	-	-	-	-	-	-	-	-	-	-	-	-	-	-	-	-	-	-	-	-	-	-	-	-	-	-	-	-	-	-	-	-	-
Novel000675	Novel000675.1	chr2	1489635	1490902	1492023	1492094	1492836	1493282	-	-	-	-	-	-	-	-	-	-	-	-	-	-	-	-	-	-	-	-	-	-	-	-	-	-	-	-	-	-	-	-	-	-	-	-	-	-	-	-	-
Novel000676	Novel000676.1	chr2	1501334	1501430	1502828	1503028	1503129	1503642	-	-	-	-	-	-	-	-	-	-	-	-	-	-	-	-	-	-	-	-	-	-	-	-	-	-	-	-	-	-	-	-	-	-	-	-	-	-	-	-	-
Novel000677	Novel000677.1	chr2	1537971	1538043	1539265	1539483	-	-	-	-	-	-	-	-	-	-	-	-	-	-	-	-	-	-	-	-	-	-	-	-	-	-	-	-	-	-	-	-	-	-	-	-	-	-	-	-	-	-	-
Novel000678	Novel000678.1	chr2	3957968	3960783	3964122	3964435	-	-	-	-	-	-	-	-	-	-	-	-	-	-	-	-	-	-	-	-	-	-	-	-	-	-	-	-	-	-	-	-	-	-	-	-	-	-	-	-	-	-	-
Novel000679	Novel000679.1	chr2	6265009	6266961	6267309	6267533	-	-	-	-	-	-	-	-	-	-	-	-	-	-	-	-	-	-	-	-	-	-	-	-	-	-	-	-	-	-	-	-	-	-	-	-	-	-	-	-	-	-	-
Novel000680	Novel000680.1	chr2	50485264	50485553	50485949	50486148	50487357	50487504	50488594	50488684	50489611	50489737	50490575	50490690	50492433	50492690	50497232	50497332	50501468	50501623	50505818	50506536	-	-	-	-	-	-	-	-	-	-	-	-	-	-	-	-	-	-	-	-	-	-	-	-	-	-	-
Novel000681	Novel000681.1	chr2	72070843	72071159	72094127	72094558	-	-	-	-	-	-	-	-	-	-	-	-	-	-	-	-	-	-	-	-	-	-	-	-	-	-	-	-	-	-	-	-	-	-	-	-	-	-	-	-	-	-	-
Novel000682	Novel000682.1	chr2	72132646	72133055	72133200	72133302	72134486	72134563	72135339	72135383	72135715	72135772	72136424	72136538	72137214	72137364	72138392	72138662	-	-	-	-	-	-	-	-	-	-	-	-	-	-	-	-	-	-	-	-	-	-	-	-	-	-	-	-	-	-	-
Novel000683	Novel000683.1	chr2	74623972	74624100	74628226	74628391	74635393	74635489	74641272	74642453	-	-	-	-	-	-	-	-	-	-	-	-	-	-	-	-	-	-	-	-	-	-	-	-	-	-	-	-	-	-	-	-	-	-	-	-	-	-	-
Novel000684	Novel000684.1	chr2	75665519	75665921	75666372	75666427	75666694	75666833	-	-	-	-	-	-	-	-	-	-	-	-	-	-	-	-	-	-	-	-	-	-	-	-	-	-	-	-	-	-	-	-	-	-	-	-	-	-	-	-	-
Novel000685	Novel000685.1	chr2	75718537	75719835	75720690	75720804	75720893	75721060	-	-	-	-	-	-	-	-	-	-	-	-	-	-	-	-	-	-	-	-	-	-	-	-	-	-	-	-	-	-	-	-	-	-	-	-	-	-	-	-	-
Novel000686	Novel000686.1	chr2	75999838	76000025	76001370	76001426	-	-	-	-	-	-	-	-	-	-	-	-	-	-	-	-	-	-	-	-	-	-	-	-	-	-	-	-	-	-	-	-	-	-	-	-	-	-	-	-	-	-	-
Novel000687	Novel000687.1	chr2	77028852	77029698	77030553	77030635	-	-	-	-	-	-	-	-	-	-	-	-	-	-	-	-	-	-	-	-	-	-	-	-	-	-	-	-	-	-	-	-	-	-	-	-	-	-	-	-	-	-	-
Novel000688	Novel000688.1	chr2	78316555	78317965	78323966	78325803	-	-	-	-	-	-	-	-	-	-	-	-	-	-	-	-	-	-	-	-	-	-	-	-	-	-	-	-	-	-	-	-	-	-	-	-	-	-	-	-	-	-	-
Novel000689	Novel000689.1	chr2	84648318	84651997	84652102	84655123	-	-	-	-	-	-	-	-	-	-	-	-	-	-	-	-	-	-	-	-	-	-	-	-	-	-	-	-	-	-	-	-	-	-	-	-	-	-	-	-	-	-	-
Novel000690	Novel000690.1	chr2	101141284	101141824	101142409	101143287	-	-	-	-	-	-	-	-	-	-	-	-	-	-	-	-	-	-	-	-	-	-	-	-	-	-	-	-	-	-	-	-	-	-	-	-	-	-	-	-	-	-	-
Novel000691	Novel000691.1	chr2	146883375	146889292	146896172	146896274	146952184	146952299	-	-	-	-	-	-	-	-	-	-	-	-	-	-	-	-	-	-	-	-	-	-	-	-	-	-	-	-	-	-	-	-	-	-	-	-	-	-	-	-	-
Novel000692	Novel000692.1	chr2	157521566	157522038	157522212	157522604	-	-	-	-	-	-	-	-	-	-	-	-	-	-	-	-	-	-	-	-	-	-	-	-	-	-	-	-	-	-	-	-	-	-	-	-	-	-	-	-	-	-	-
Novel000693	Novel000693.1	chr2	72421323	72421345	72421813	72424898	-	-	-	-	-	-	-	-	-	-	-	-	-	-	-	-	-	-	-	-	-	-	-	-	-	-	-	-	-	-	-	-	-	-	-	-	-	-	-	-	-	-	-
Novel000694	Novel000694.1	chr2	72755517	72755543	72755808	72758175	-	-	-	-	-	-	-	-	-	-	-	-	-	-	-	-	-	-	-	-	-	-	-	-	-	-	-	-	-	-	-	-	-	-	-	-	-	-	-	-	-	-	-
Novel000695	Novel000695.1	chr2	77762512	77764550	77775852	77776529	-	-	-	-	-	-	-	-	-	-	-	-	-	-	-	-	-	-	-	-	-	-	-	-	-	-	-	-	-	-	-	-	-	-	-	-	-	-	-	-	-	-	-
Novel000696	Novel000696.1	chr2	92063480	92063693	92074850	92082577	-	-	-	-	-	-	-	-	-	-	-	-	-	-	-	-	-	-	-	-	-	-	-	-	-	-	-	-	-	-	-	-	-	-	-	-	-	-	-	-	-	-	-
Novel000697	Novel000697.1	chr2	98554724	98556994	98557105	98557216	98557660	98565426	-	-	-	-	-	-	-	-	-	-	-	-	-	-	-	-	-	-	-	-	-	-	-	-	-	-	-	-	-	-	-	-	-	-	-	-	-	-	-	-	-
Novel000698	Novel000698.1	chr2	10371444	10371949	10372215	10372270	-	-	-	-	-	-	-	-	-	-	-	-	-	-	-	-	-	-	-	-	-	-	-	-	-	-	-	-	-	-	-	-	-	-	-	-	-	-	-	-	-	-	-
Novel000699	Novel000699.1	chr2	73073110	73073631	73075609	73075789	73076805	73077179	-	-	-	-	-	-	-	-	-	-	-	-	-	-	-	-	-	-	-	-	-	-	-	-	-	-	-	-	-	-	-	-	-	-	-	-	-	-	-	-	-
Novel000700	Novel000700.1	chr2	74789412	74792201	74792293	74792324	-	-	-	-	-	-	-	-	-	-	-	-	-	-	-	-	-	-	-	-	-	-	-	-	-	-	-	-	-	-	-	-	-	-	-	-	-	-	-	-	-	-	-
Novel000701	Novel000701.1	chr2	95870140	95882270	95899567	95902929	-	-	-	-	-	-	-	-	-	-	-	-	-	-	-	-	-	-	-	-	-	-	-	-	-	-	-	-	-	-	-	-	-	-	-	-	-	-	-	-	-	-	-
Novel000702	Novel000702.1	chr2	148076452	148077572	148109138	148109357	-	-	-	-	-	-	-	-	-	-	-	-	-	-	-	-	-	-	-	-	-	-	-	-	-	-	-	-	-	-	-	-	-	-	-	-	-	-	-	-	-	-	-
Novel000703	Novel000703.1	chr2	139710108	139710209	139710288	139710320	139710680	139710817	139711583	139711824	-	-	-	-	-	-	-	-	-	-	-	-	-	-	-	-	-	-	-	-	-	-	-	-	-	-	-	-	-	-	-	-	-	-	-	-	-	-	-
Novel000704	Novel000704.1	chr2	2745555	2746298	2746845	2746952	-	-	-	-	-	-	-	-	-	-	-	-	-	-	-	-	-	-	-	-	-	-	-	-	-	-	-	-	-	-	-	-	-	-	-	-	-	-	-	-	-	-	-
Novel000705	Novel000705.1	chr2	142285335	142285952	142287530	142287777	142289231	142289266	-	-	-	-	-	-	-	-	-	-	-	-	-	-	-	-	-	-	-	-	-	-	-	-	-	-	-	-	-	-	-	-	-	-	-	-	-	-	-	-	-
Novel000706	Novel000706.1	chr2	157587933	157588433	157590185	157590311	157591402	157592063	-	-	-	-	-	-	-	-	-	-	-	-	-	-	-	-	-	-	-	-	-	-	-	-	-	-	-	-	-	-	-	-	-	-	-	-	-	-	-	-	-
Novel000707	Novel000707.1	chr2	7345337	7345366	7347334	7347378	7347991	7350157	-	-	-	-	-	-	-	-	-	-	-	-	-	-	-	-	-	-	-	-	-	-	-	-	-	-	-	-	-	-	-	-	-	-	-	-	-	-	-	-	-
Novel000708	Novel000708.1	chr2	31310316	31312815	31314313	31320676	-	-	-	-	-	-	-	-	-	-	-	-	-	-	-	-	-	-	-	-	-	-	-	-	-	-	-	-	-	-	-	-	-	-	-	-	-	-	-	-	-	-	-
Novel000709	Novel000709.1	chr2	140257926	140258351	140267334	140267829	-	-	-	-	-	-	-	-	-	-	-	-	-	-	-	-	-	-	-	-	-	-	-	-	-	-	-	-	-	-	-	-	-	-	-	-	-	-	-	-	-	-	-
Novel000710	Novel000710.1	chr2	28109709	28110213	28112510	28112909	-	-	-	-	-	-	-	-	-	-	-	-	-	-	-	-	-	-	-	-	-	-	-	-	-	-	-	-	-	-	-	-	-	-	-	-	-	-	-	-	-	-	-
Novel000711	Novel000711.1	chr2	50908220	50914806	50914863	50916344	-	-	-	-	-	-	-	-	-	-	-	-	-	-	-	-	-	-	-	-	-	-	-	-	-	-	-	-	-	-	-	-	-	-	-	-	-	-	-	-	-	-	-
Novel000712	Novel000712.1	chr2	65131865	65132542	65135908	65136048	-	-	-	-	-	-	-	-	-	-	-	-	-	-	-	-	-	-	-	-	-	-	-	-	-	-	-	-	-	-	-	-	-	-	-	-	-	-	-	-	-	-	-
Novel000713	Novel000713.1	chr2	75665644	75665921	75666372	75666685	-	-	-	-	-	-	-	-	-	-	-	-	-	-	-	-	-	-	-	-	-	-	-	-	-	-	-	-	-	-	-	-	-	-	-	-	-	-	-	-	-	-	-
Novel000714	Novel000714.1	chr2	157618414	157618493	157618957	157619980	-	-	-	-	-	-	-	-	-	-	-	-	-	-	-	-	-	-	-	-	-	-	-	-	-	-	-	-	-	-	-	-	-	-	-	-	-	-	-	-	-	-	-
Novel000715	Novel000715.1	chr2	1487653	1487845	1488197	1488290	1516934	1517085	1518027	1518066	-	-	-	-	-	-	-	-	-	-	-	-	-	-	-	-	-	-	-	-	-	-	-	-	-	-	-	-	-	-	-	-	-	-	-	-	-	-	-
Novel000716	Novel000716.1	chr2	65576596	65576773	65581789	65584827	-	-	-	-	-	-	-	-	-	-	-	-	-	-	-	-	-	-	-	-	-	-	-	-	-	-	-	-	-	-	-	-	-	-	-	-	-	-	-	-	-	-	-
Novel000717	Novel000717.1	chr2	76948303	76948377	76960301	76960465	-	-	-	-	-	-	-	-	-	-	-	-	-	-	-	-	-	-	-	-	-	-	-	-	-	-	-	-	-	-	-	-	-	-	-	-	-	-	-	-	-	-	-
Novel000718	Novel000718.1	chr2	92063537	92063693	92074850	92074934	92364955	92366280	-	-	-	-	-	-	-	-	-	-	-	-	-	-	-	-	-	-	-	-	-	-	-	-	-	-	-	-	-	-	-	-	-	-	-	-	-	-	-	-	-
Novel000719	Novel000719.1	chr2	231255	235326	235981	236036	236146	236268	238655	238819	-	-	-	-	-	-	-	-	-	-	-	-	-	-	-	-	-	-	-	-	-	-	-	-	-	-	-	-	-	-	-	-	-	-	-	-	-	-	-
Novel000720	Novel000720.1	chr2	231255	235326	235981	236036	236146	236206	238655	238819	-	-	-	-	-	-	-	-	-	-	-	-	-	-	-	-	-	-	-	-	-	-	-	-	-	-	-	-	-	-	-	-	-	-	-	-	-	-	-
Novel000721	Novel000721.1	chr2	233340	236036	236146	236206	238655	238773	-	-	-	-	-	-	-	-	-	-	-	-	-	-	-	-	-	-	-	-	-	-	-	-	-	-	-	-	-	-	-	-	-	-	-	-	-	-	-	-	-
Novel000722	Novel000722.1	chr2	107484207	107485420	107486876	107486902	107489061	107489114	107490555	107490689	107515818	107516078	-	-	-	-	-	-	-	-	-	-	-	-	-	-	-	-	-	-	-	-	-	-	-	-	-	-	-	-	-	-	-	-	-	-	-	-	-
Novel000723	Novel000723.1	chr2	107484207	107486902	107489061	107489114	107490555	107490689	107515818	107516078	-	-	-	-	-	-	-	-	-	-	-	-	-	-	-	-	-	-	-	-	-	-	-	-	-	-	-	-	-	-	-	-	-	-	-	-	-	-	-
Novel000724	Novel000724.1	chr2	107484207	107486902	107489061	107489114	107490555	107490689	107515637	107515734	107515818	107516078	-	-	-	-	-	-	-	-	-	-	-	-	-	-	-	-	-	-	-	-	-	-	-	-	-	-	-	-	-	-	-	-	-	-	-	-	-
Novel000725	Novel000725.1	chr2	146888593	146889292	146896172	146896274	146922255	146922470	146952184	146952282	-	-	-	-	-	-	-	-	-	-	-	-	-	-	-	-	-	-	-	-	-	-	-	-	-	-	-	-	-	-	-	-	-	-	-	-	-	-	-
Novel000726	Novel000726.1	chr2	70351284	70351501	70359458	70359501	70359679	70359917	-	-	-	-	-	-	-	-	-	-	-	-	-	-	-	-	-	-	-	-	-	-	-	-	-	-	-	-	-	-	-	-	-	-	-	-	-	-	-	-	-
Novel000727	Novel000727.1	chr3	5919698	5919856	5922033	5922194	5922609	5922658	5929433	5929543	5930651	5930755	5931917	5932000	5933542	5933598	5936861	5936986	5938734	5938901	-	-	-	-	-	-	-	-	-	-	-	-	-	-	-	-	-	-	-	-	-	-	-	-	-	-	-	-	-
Novel000728	Novel000728.1	chr3	26944477	26947291	26951629	26951728	26955036	26955203	26956571	26956902	-	-	-	-	-	-	-	-	-	-	-	-	-	-	-	-	-	-	-	-	-	-	-	-	-	-	-	-	-	-	-	-	-	-	-	-	-	-	-
Novel000729	Novel000729.1	chr3	29644076	29644393	29646369	29646892	29647051	29650257	-	-	-	-	-	-	-	-	-	-	-	-	-	-	-	-	-	-	-	-	-	-	-	-	-	-	-	-	-	-	-	-	-	-	-	-	-	-	-	-	-
Novel000730	Novel000730.1	chr3	29676973	29678009	29680370	29680512	-	-	-	-	-	-	-	-	-	-	-	-	-	-	-	-	-	-	-	-	-	-	-	-	-	-	-	-	-	-	-	-	-	-	-	-	-	-	-	-	-	-	-
Novel000731	Novel000731.1	chr3	29713387	29713557	29713966	29714043	29719350	29719429	29719907	29719974	29720060	29720141	29727155	29728641	-	-	-	-	-	-	-	-	-	-	-	-	-	-	-	-	-	-	-	-	-	-	-	-	-	-	-	-	-	-	-	-	-	-	-
Novel000732	Novel000732.1	chr3	42823639	42824012	42824415	42830300	-	-	-	-	-	-	-	-	-	-	-	-	-	-	-	-	-	-	-	-	-	-	-	-	-	-	-	-	-	-	-	-	-	-	-	-	-	-	-	-	-	-	-
Novel000733	Novel000733.1	chr3	52227351	52228210	52228979	52229036	-	-	-	-	-	-	-	-	-	-	-	-	-	-	-	-	-	-	-	-	-	-	-	-	-	-	-	-	-	-	-	-	-	-	-	-	-	-	-	-	-	-	-
Novel000734	Novel000734.1	chr3	61722562	61722943	61749400	61749497	-	-	-	-	-	-	-	-	-	-	-	-	-	-	-	-	-	-	-	-	-	-	-	-	-	-	-	-	-	-	-	-	-	-	-	-	-	-	-	-	-	-	-
Novel000735	Novel000735.1	chr3	77362308	77362399	77363111	77363256	77366861	77367190	77367624	77369507	-	-	-	-	-	-	-	-	-	-	-	-	-	-	-	-	-	-	-	-	-	-	-	-	-	-	-	-	-	-	-	-	-	-	-	-	-	-	-
Novel000736	Novel000736.1	chr3	77362308	77362403	77363111	77363256	77366861	77367190	77367624	77369507	-	-	-	-	-	-	-	-	-	-	-	-	-	-	-	-	-	-	-	-	-	-	-	-	-	-	-	-	-	-	-	-	-	-	-	-	-	-	-
Novel000737	Novel000737.1	chr3	90436033	90436276	90437610	90438413	-	-	-	-	-	-	-	-	-	-	-	-	-	-	-	-	-	-	-	-	-	-	-	-	-	-	-	-	-	-	-	-	-	-	-	-	-	-	-	-	-	-	-
Novel000738	Novel000738.1	chr3	101803548	101803621	101810412	101811272	-	-	-	-	-	-	-	-	-	-	-	-	-	-	-	-	-	-	-	-	-	-	-	-	-	-	-	-	-	-	-	-	-	-	-	-	-	-	-	-	-	-	-
Novel000739	Novel000739.1	chr3	107548660	107549155	107549346	107550250	-	-	-	-	-	-	-	-	-	-	-	-	-	-	-	-	-	-	-	-	-	-	-	-	-	-	-	-	-	-	-	-	-	-	-	-	-	-	-	-	-	-	-
Novel000740	Novel000740.1	chr3	113706045	113706148	113711515	113711567	113715104	113715269	113729346	113729543	113730828	113730939	113772762	113772862	113775946	113777324	-	-	-	-	-	-	-	-	-	-	-	-	-	-	-	-	-	-	-	-	-	-	-	-	-	-	-	-	-	-	-	-	-
Novel000741	Novel000741.1	chr3	117297819	117298194	117298465	117298606	117299784	117303905	-	-	-	-	-	-	-	-	-	-	-	-	-	-	-	-	-	-	-	-	-	-	-	-	-	-	-	-	-	-	-	-	-	-	-	-	-	-	-	-	-
Novel000742	Novel000742.1	chr3	117459367	117459459	117460508	117460581	117475696	117477215	-	-	-	-	-	-	-	-	-	-	-	-	-	-	-	-	-	-	-	-	-	-	-	-	-	-	-	-	-	-	-	-	-	-	-	-	-	-	-	-	-
Novel000743	Novel000743.1	chr3	139961305	139961552	139962124	139962184	-	-	-	-	-	-	-	-	-	-	-	-	-	-	-	-	-	-	-	-	-	-	-	-	-	-	-	-	-	-	-	-	-	-	-	-	-	-	-	-	-	-	-
Novel000744	Novel000744.1	chr3	1530825	1530917	1598741	1598831	1613594	1613682	1633812	1633868	1695033	1695173	1731638	1731782	1793459	1794057	-	-	-	-	-	-	-	-	-	-	-	-	-	-	-	-	-	-	-	-	-	-	-	-	-	-	-	-	-	-	-	-	-
Novel000745	Novel000745.1	chr3	7072301	7075864	7077235	7077350	-	-	-	-	-	-	-	-	-	-	-	-	-	-	-	-	-	-	-	-	-	-	-	-	-	-	-	-	-	-	-	-	-	-	-	-	-	-	-	-	-	-	-
Novel000746	Novel000746.1	chr3	7346669	7346762	7347468	7347635	7349061	7349128	7350290	7350412	7351145	7351213	-	-	-	-	-	-	-	-	-	-	-	-	-	-	-	-	-	-	-	-	-	-	-	-	-	-	-	-	-	-	-	-	-	-	-	-	-
Novel000747	Novel000747.1	chr3	7352883	7352998	7353116	7353256	-	-	-	-	-	-	-	-	-	-	-	-	-	-	-	-	-	-	-	-	-	-	-	-	-	-	-	-	-	-	-	-	-	-	-	-	-	-	-	-	-	-	-
Novel000748	Novel000748.1	chr3	7826525	7828370	7830984	7831634	-	-	-	-	-	-	-	-	-	-	-	-	-	-	-	-	-	-	-	-	-	-	-	-	-	-	-	-	-	-	-	-	-	-	-	-	-	-	-	-	-	-	-
Novel000749	Novel000749.1	chr3	7826437	7828370	7830984	7831154	7834260	7834385	7836857	7837036	7837358	7838362	-	-	-	-	-	-	-	-	-	-	-	-	-	-	-	-	-	-	-	-	-	-	-	-	-	-	-	-	-	-	-	-	-	-	-	-	-
Novel000750	Novel000750.1	chr3	10914453	10914550	10915038	10915073	10918320	10918352	10918826	10918855	10920198	10923248	-	-	-	-	-	-	-	-	-	-	-	-	-	-	-	-	-	-	-	-	-	-	-	-	-	-	-	-	-	-	-	-	-	-	-	-	-
Novel000751	Novel000751.1	chr3	24272461	24272722	24274759	24274832	24280654	24281048	-	-	-	-	-	-	-	-	-	-	-	-	-	-	-	-	-	-	-	-	-	-	-	-	-	-	-	-	-	-	-	-	-	-	-	-	-	-	-	-	-
Novel000752	Novel000752.1	chr3	33116577	33116776	33117617	33117692	-	-	-	-	-	-	-	-	-	-	-	-	-	-	-	-	-	-	-	-	-	-	-	-	-	-	-	-	-	-	-	-	-	-	-	-	-	-	-	-	-	-	-
Novel000753	Novel000753.1	chr3	38618014	38622662	38625580	38626321	-	-	-	-	-	-	-	-	-	-	-	-	-	-	-	-	-	-	-	-	-	-	-	-	-	-	-	-	-	-	-	-	-	-	-	-	-	-	-	-	-	-	-
Novel000754	Novel000754.1	chr3	40256680	40257522	40259451	40259680	-	-	-	-	-	-	-	-	-	-	-	-	-	-	-	-	-	-	-	-	-	-	-	-	-	-	-	-	-	-	-	-	-	-	-	-	-	-	-	-	-	-	-
Novel000755	Novel000755.1	chr3	40461270	40462250	40463260	40463383	40463512	40463576	40463811	40463934	40464668	40465155	40466394	40468561	-	-	-	-	-	-	-	-	-	-	-	-	-	-	-	-	-	-	-	-	-	-	-	-	-	-	-	-	-	-	-	-	-	-	-
Novel000756	Novel000756.1	chr3	41648742	41649199	41649846	41652139	-	-	-	-	-	-	-	-	-	-	-	-	-	-	-	-	-	-	-	-	-	-	-	-	-	-	-	-	-	-	-	-	-	-	-	-	-	-	-	-	-	-	-
Novel000757	Novel000757.1	chr3	42877212	42877343	42877609	42877651	42882355	42883300	-	-	-	-	-	-	-	-	-	-	-	-	-	-	-	-	-	-	-	-	-	-	-	-	-	-	-	-	-	-	-	-	-	-	-	-	-	-	-	-	-
Novel000758	Novel000758.1	chr3	43387886	43391135	43394942	43395268	43396610	43396749	43399840	43400543	-	-	-	-	-	-	-	-	-	-	-	-	-	-	-	-	-	-	-	-	-	-	-	-	-	-	-	-	-	-	-	-	-	-	-	-	-	-	-
Novel000759	Novel000759.1	chr3	48346582	48346724	48360049	48360171	-	-	-	-	-	-	-	-	-	-	-	-	-	-	-	-	-	-	-	-	-	-	-	-	-	-	-	-	-	-	-	-	-	-	-	-	-	-	-	-	-	-	-
Novel000760	Novel000760.1	chr3	73233669	73244037	73244238	73248019	-	-	-	-	-	-	-	-	-	-	-	-	-	-	-	-	-	-	-	-	-	-	-	-	-	-	-	-	-	-	-	-	-	-	-	-	-	-	-	-	-	-	-
Novel000761	Novel000761.1	chr3	73456012	73456497	73535910	73535975	-	-	-	-	-	-	-	-	-	-	-	-	-	-	-	-	-	-	-	-	-	-	-	-	-	-	-	-	-	-	-	-	-	-	-	-	-	-	-	-	-	-	-
Novel000762	Novel000762.1	chr3	90443574	90445385	90445485	90446590	-	-	-	-	-	-	-	-	-	-	-	-	-	-	-	-	-	-	-	-	-	-	-	-	-	-	-	-	-	-	-	-	-	-	-	-	-	-	-	-	-	-	-
Novel000763	Novel000763.1	chr3	91241120	91241255	91243131	91243316	91251233	91251301	91254193	91254291	91258081	91258344	-	-	-	-	-	-	-	-	-	-	-	-	-	-	-	-	-	-	-	-	-	-	-	-	-	-	-	-	-	-	-	-	-	-	-	-	-
Novel000764	Novel000764.1	chr3	91492249	91511724	91567023	91567267	-	-	-	-	-	-	-	-	-	-	-	-	-	-	-	-	-	-	-	-	-	-	-	-	-	-	-	-	-	-	-	-	-	-	-	-	-	-	-	-	-	-	-
Novel000765	Novel000765.1	chr3	117290729	117297408	117297623	117297733	-	-	-	-	-	-	-	-	-	-	-	-	-	-	-	-	-	-	-	-	-	-	-	-	-	-	-	-	-	-	-	-	-	-	-	-	-	-	-	-	-	-	-
Novel000766	Novel000766.1	chr3	119939795	119939910	119940367	119940485	119941597	119941648	-	-	-	-	-	-	-	-	-	-	-	-	-	-	-	-	-	-	-	-	-	-	-	-	-	-	-	-	-	-	-	-	-	-	-	-	-	-	-	-	-
Novel000767	Novel000767.1	chr3	3258479	3258769	3261441	3261600	3276258	3276364	3278768	3279039	-	-	-	-	-	-	-	-	-	-	-	-	-	-	-	-	-	-	-	-	-	-	-	-	-	-	-	-	-	-	-	-	-	-	-	-	-	-	-
Novel000768	Novel000768.1	chr3	3528658	3528903	3634301	3634412	3635068	3635258	3641475	3641558	3644856	3645050	3647779	3647895	3649557	3649724	3651738	3651834	-	-	-	-	-	-	-	-	-	-	-	-	-	-	-	-	-	-	-	-	-	-	-	-	-	-	-	-	-	-	-
Novel000769	Novel000769.1	chr3	5919159	5919384	5922033	5922194	5922609	5922658	5929433	5929543	5930651	5930755	5931917	5932000	5933542	5933598	5936861	5936986	5938734	5938811	5939001	5939051	-	-	-	-	-	-	-	-	-	-	-	-	-	-	-	-	-	-	-	-	-	-	-	-	-	-	-
Novel000770	Novel000770.1	chr3	29976919	29981608	29981780	29981818	-	-	-	-	-	-	-	-	-	-	-	-	-	-	-	-	-	-	-	-	-	-	-	-	-	-	-	-	-	-	-	-	-	-	-	-	-	-	-	-	-	-	-
Novel000771	Novel000771.1	chr3	32031215	32031415	32032969	32033587	-	-	-	-	-	-	-	-	-	-	-	-	-	-	-	-	-	-	-	-	-	-	-	-	-	-	-	-	-	-	-	-	-	-	-	-	-	-	-	-	-	-	-
Novel000772	Novel000772.1	chr3	41549148	41549272	41549828	41553762	-	-	-	-	-	-	-	-	-	-	-	-	-	-	-	-	-	-	-	-	-	-	-	-	-	-	-	-	-	-	-	-	-	-	-	-	-	-	-	-	-	-	-
Novel000773	Novel000773.1	chr3	58409573	58410157	58419345	58423042	-	-	-	-	-	-	-	-	-	-	-	-	-	-	-	-	-	-	-	-	-	-	-	-	-	-	-	-	-	-	-	-	-	-	-	-	-	-	-	-	-	-	-
Novel000774	Novel000774.1	chr3	77366470	77367190	77367624	77369507	-	-	-	-	-	-	-	-	-	-	-	-	-	-	-	-	-	-	-	-	-	-	-	-	-	-	-	-	-	-	-	-	-	-	-	-	-	-	-	-	-	-	-
Novel000775	Novel000775.1	chr3	103473625	103473713	103476557	103478920	-	-	-	-	-	-	-	-	-	-	-	-	-	-	-	-	-	-	-	-	-	-	-	-	-	-	-	-	-	-	-	-	-	-	-	-	-	-	-	-	-	-	-
Novel000776	Novel000776.1	chr3	7072301	7075864	7077230	7077350	-	-	-	-	-	-	-	-	-	-	-	-	-	-	-	-	-	-	-	-	-	-	-	-	-	-	-	-	-	-	-	-	-	-	-	-	-	-	-	-	-	-	-
Novel000777	Novel000777.1	chr3	11289192	11290383	11294073	11294135	11294423	11294614	11296299	11296456	-	-	-	-	-	-	-	-	-	-	-	-	-	-	-	-	-	-	-	-	-	-	-	-	-	-	-	-	-	-	-	-	-	-	-	-	-	-	-
Novel000778	Novel000778.1	chr3	42877212	42877651	42882355	42883300	-	-	-	-	-	-	-	-	-	-	-	-	-	-	-	-	-	-	-	-	-	-	-	-	-	-	-	-	-	-	-	-	-	-	-	-	-	-	-	-	-	-	-
Novel000779	Novel000779.1	chr3	59880878	59881322	59885120	59885765	-	-	-	-	-	-	-	-	-	-	-	-	-	-	-	-	-	-	-	-	-	-	-	-	-	-	-	-	-	-	-	-	-	-	-	-	-	-	-	-	-	-	-
Novel000780	Novel000780.1	chr3	22237463	22237583	22239304	22239374	22240160	22244618	-	-	-	-	-	-	-	-	-	-	-	-	-	-	-	-	-	-	-	-	-	-	-	-	-	-	-	-	-	-	-	-	-	-	-	-	-	-	-	-	-
Novel000781	Novel000781.1	chr3	144046518	144048521	144048593	144048620	-	-	-	-	-	-	-	-	-	-	-	-	-	-	-	-	-	-	-	-	-	-	-	-	-	-	-	-	-	-	-	-	-	-	-	-	-	-	-	-	-	-	-
Novel000782	Novel000782.1	chr3	43686298	43688901	43701189	43701414	43701745	43705173	-	-	-	-	-	-	-	-	-	-	-	-	-	-	-	-	-	-	-	-	-	-	-	-	-	-	-	-	-	-	-	-	-	-	-	-	-	-	-	-	-
Novel000783	Novel000783.1	chr3	142740321	142747180	142771804	142772232	-	-	-	-	-	-	-	-	-	-	-	-	-	-	-	-	-	-	-	-	-	-	-	-	-	-	-	-	-	-	-	-	-	-	-	-	-	-	-	-	-	-	-
Novel000784	Novel000784.1	chr3	41435299	41435421	41437708	41437824	41438488	41439451	-	-	-	-	-	-	-	-	-	-	-	-	-	-	-	-	-	-	-	-	-	-	-	-	-	-	-	-	-	-	-	-	-	-	-	-	-	-	-	-	-
Novel000785	Novel000785.1	chr3	41643143	41643867	41649064	41649199	41649846	41650058	-	-	-	-	-	-	-	-	-	-	-	-	-	-	-	-	-	-	-	-	-	-	-	-	-	-	-	-	-	-	-	-	-	-	-	-	-	-	-	-	-
Novel000786	Novel000786.1	chr3	106348370	106349364	106349510	106351197	-	-	-	-	-	-	-	-	-	-	-	-	-	-	-	-	-	-	-	-	-	-	-	-	-	-	-	-	-	-	-	-	-	-	-	-	-	-	-	-	-	-	-
Novel000787	Novel000787.1	chr3	5919159	5919384	5922033	5922555	-	-	-	-	-	-	-	-	-	-	-	-	-	-	-	-	-	-	-	-	-	-	-	-	-	-	-	-	-	-	-	-	-	-	-	-	-	-	-	-	-	-	-
Novel000788	Novel000788.1	chr3	22237482	22237583	22239304	22239374	22240160	22240247	22245862	22245993	22247706	22247828	-	-	-	-	-	-	-	-	-	-	-	-	-	-	-	-	-	-	-	-	-	-	-	-	-	-	-	-	-	-	-	-	-	-	-	-	-
Novel000789	Novel000789.1	chr3	29644012	29644393	29650112	29650259	-	-	-	-	-	-	-	-	-	-	-	-	-	-	-	-	-	-	-	-	-	-	-	-	-	-	-	-	-	-	-	-	-	-	-	-	-	-	-	-	-	-	-
Novel000790	Novel000790.1	chr3	41392501	41392552	41395816	41396052	-	-	-	-	-	-	-	-	-	-	-	-	-	-	-	-	-	-	-	-	-	-	-	-	-	-	-	-	-	-	-	-	-	-	-	-	-	-	-	-	-	-	-
Novel000791	Novel000791.1	chr3	75511996	75512436	75521914	75522010	75528674	75529209	-	-	-	-	-	-	-	-	-	-	-	-	-	-	-	-	-	-	-	-	-	-	-	-	-	-	-	-	-	-	-	-	-	-	-	-	-	-	-	-	-
Novel000792	Novel000792.1	chr3	90436033	90436276	90437610	90437665	90438220	90438413	-	-	-	-	-	-	-	-	-	-	-	-	-	-	-	-	-	-	-	-	-	-	-	-	-	-	-	-	-	-	-	-	-	-	-	-	-	-	-	-	-
Novel000793	Novel000793.1	chr3	113706047	113706148	113711515	113712580	-	-	-	-	-	-	-	-	-	-	-	-	-	-	-	-	-	-	-	-	-	-	-	-	-	-	-	-	-	-	-	-	-	-	-	-	-	-	-	-	-	-	-
Novel000794	Novel000794.1	chr3	29644193	29644372	29645748	29646892	-	-	-	-	-	-	-	-	-	-	-	-	-	-	-	-	-	-	-	-	-	-	-	-	-	-	-	-	-	-	-	-	-	-	-	-	-	-	-	-	-	-	-
Novel000795	Novel000795.1	chr3	43390311	43391135	43394942	43395268	43396610	43396687	43399840	43399998	-	-	-	-	-	-	-	-	-	-	-	-	-	-	-	-	-	-	-	-	-	-	-	-	-	-	-	-	-	-	-	-	-	-	-	-	-	-	-
Novel000796	Novel000796.1	chr3	91508464	91511724	91566307	91567293	-	-	-	-	-	-	-	-	-	-	-	-	-	-	-	-	-	-	-	-	-	-	-	-	-	-	-	-	-	-	-	-	-	-	-	-	-	-	-	-	-	-	-
Novel000797	Novel000797.1	chr3	100211479	100212855	100288575	100288935	-	-	-	-	-	-	-	-	-	-	-	-	-	-	-	-	-	-	-	-	-	-	-	-	-	-	-	-	-	-	-	-	-	-	-	-	-	-	-	-	-	-	-
Novel000798	Novel000798.1	chr3	117293155	117297408	117297558	117297727	-	-	-	-	-	-	-	-	-	-	-	-	-	-	-	-	-	-	-	-	-	-	-	-	-	-	-	-	-	-	-	-	-	-	-	-	-	-	-	-	-	-	-
Novel000799	Novel000799.1	chr3	135653248	135653540	135655401	135655506	-	-	-	-	-	-	-	-	-	-	-	-	-	-	-	-	-	-	-	-	-	-	-	-	-	-	-	-	-	-	-	-	-	-	-	-	-	-	-	-	-	-	-
Novel000800	Novel000800.1	chr3	22237482	22237583	22247706	22247828	-	-	-	-	-	-	-	-	-	-	-	-	-	-	-	-	-	-	-	-	-	-	-	-	-	-	-	-	-	-	-	-	-	-	-	-	-	-	-	-	-	-	-
Novel000801	Novel000801.1	chr3	26947155	26947291	26951629	26951728	26955036	26955203	26956576	26956902	-	-	-	-	-	-	-	-	-	-	-	-	-	-	-	-	-	-	-	-	-	-	-	-	-	-	-	-	-	-	-	-	-	-	-	-	-	-	-
Novel000802	Novel000802.1	chr3	77362318	77362749	77363111	77363256	77366861	77367190	77367624	77369507	-	-	-	-	-	-	-	-	-	-	-	-	-	-	-	-	-	-	-	-	-	-	-	-	-	-	-	-	-	-	-	-	-	-	-	-	-	-	-
Novel000803	Novel000803.1	chr3	117297819	117298194	117298465	117298606	117434599	117435621	-	-	-	-	-	-	-	-	-	-	-	-	-	-	-	-	-	-	-	-	-	-	-	-	-	-	-	-	-	-	-	-	-	-	-	-	-	-	-	-	-
Novel000804	Novel000804.1	chr3	117297819	117298194	117298465	117298606	117299784	117299925	117434599	117435621	-	-	-	-	-	-	-	-	-	-	-	-	-	-	-	-	-	-	-	-	-	-	-	-	-	-	-	-	-	-	-	-	-	-	-	-	-	-	-
Novel000805	Novel000805.1	chr3	91508488	91511724	91566025	91566078	91567023	91567281	-	-	-	-	-	-	-	-	-	-	-	-	-	-	-	-	-	-	-	-	-	-	-	-	-	-	-	-	-	-	-	-	-	-	-	-	-	-	-	-	-
Novel000806	Novel000806.1	chr3	121449808	121457355	121515614	121515902	-	-	-	-	-	-	-	-	-	-	-	-	-	-	-	-	-	-	-	-	-	-	-	-	-	-	-	-	-	-	-	-	-	-	-	-	-	-	-	-	-	-	-
Novel000807	Novel000807.1	chr3	52212795	52212837	52222810	52222879	52226357	52226723	52228005	52228210	52228979	52229977	-	-	-	-	-	-	-	-	-	-	-	-	-	-	-	-	-	-	-	-	-	-	-	-	-	-	-	-	-	-	-	-	-	-	-	-	-
Novel000808	Novel000808.1	chr4	187100	188201	193109	193766	-	-	-	-	-	-	-	-	-	-	-	-	-	-	-	-	-	-	-	-	-	-	-	-	-	-	-	-	-	-	-	-	-	-	-	-	-	-	-	-	-	-	-
Novel000809	Novel000809.1	chr4	397872	397922	403113	406928	-	-	-	-	-	-	-	-	-	-	-	-	-	-	-	-	-	-	-	-	-	-	-	-	-	-	-	-	-	-	-	-	-	-	-	-	-	-	-	-	-	-	-
Novel000810	Novel000810.1	chr4	10385455	10385779	10422008	10422354	-	-	-	-	-	-	-	-	-	-	-	-	-	-	-	-	-	-	-	-	-	-	-	-	-	-	-	-	-	-	-	-	-	-	-	-	-	-	-	-	-	-	-
Novel000811	Novel000811.1	chr4	15697915	15698135	15703157	15703849	-	-	-	-	-	-	-	-	-	-	-	-	-	-	-	-	-	-	-	-	-	-	-	-	-	-	-	-	-	-	-	-	-	-	-	-	-	-	-	-	-	-	-
Novel000812	Novel000812.1	chr4	17068994	17069753	17076952	17077381	-	-	-	-	-	-	-	-	-	-	-	-	-	-	-	-	-	-	-	-	-	-	-	-	-	-	-	-	-	-	-	-	-	-	-	-	-	-	-	-	-	-	-
Novel000813	Novel000813.1	chr4	27253817	27253888	27293021	27293190	27304814	27304953	-	-	-	-	-	-	-	-	-	-	-	-	-	-	-	-	-	-	-	-	-	-	-	-	-	-	-	-	-	-	-	-	-	-	-	-	-	-	-	-	-
Novel000814	Novel000814.1	chr4	48879603	48888500	48904959	48905352	-	-	-	-	-	-	-	-	-	-	-	-	-	-	-	-	-	-	-	-	-	-	-	-	-	-	-	-	-	-	-	-	-	-	-	-	-	-	-	-	-	-	-
Novel000815	Novel000815.1	chr4	49544698	49544832	49550224	49550322	49553179	49553415	-	-	-	-	-	-	-	-	-	-	-	-	-	-	-	-	-	-	-	-	-	-	-	-	-	-	-	-	-	-	-	-	-	-	-	-	-	-	-	-	-
Novel000816	Novel000816.1	chr4	56577056	56577927	56579701	56579902	56580492	56581159	-	-	-	-	-	-	-	-	-	-	-	-	-	-	-	-	-	-	-	-	-	-	-	-	-	-	-	-	-	-	-	-	-	-	-	-	-	-	-	-	-
Novel000817	Novel000817.1	chr4	56577006	56577927	56579701	56579902	56580492	56580677	56581727	56582182	-	-	-	-	-	-	-	-	-	-	-	-	-	-	-	-	-	-	-	-	-	-	-	-	-	-	-	-	-	-	-	-	-	-	-	-	-	-	-
Novel000818	Novel000818.1	chr4	75987771	75987816	75991837	75992245	75999730	76007025	-	-	-	-	-	-	-	-	-	-	-	-	-	-	-	-	-	-	-	-	-	-	-	-	-	-	-	-	-	-	-	-	-	-	-	-	-	-	-	-	-
Novel000819	Novel000819.1	chr4	81655242	81655488	81656312	81656395	-	-	-	-	-	-	-	-	-	-	-	-	-	-	-	-	-	-	-	-	-	-	-	-	-	-	-	-	-	-	-	-	-	-	-	-	-	-	-	-	-	-	-
Novel000820	Novel000820.1	chr4	103555689	103555889	103559492	103559705	-	-	-	-	-	-	-	-	-	-	-	-	-	-	-	-	-	-	-	-	-	-	-	-	-	-	-	-	-	-	-	-	-	-	-	-	-	-	-	-	-	-	-
Novel000821	Novel000821.1	chr4	117794047	117794637	117794937	117795049	117795305	117795389	117796201	117796319	117796523	117796586	117796743	117796850	117796967	117797118	117797263	117797351	-	-	-	-	-	-	-	-	-	-	-	-	-	-	-	-	-	-	-	-	-	-	-	-	-	-	-	-	-	-	-
Novel000822	Novel000822.1	chr4	134196626	134197620	134199106	134199627	-	-	-	-	-	-	-	-	-	-	-	-	-	-	-	-	-	-	-	-	-	-	-	-	-	-	-	-	-	-	-	-	-	-	-	-	-	-	-	-	-	-	-
Novel000823	Novel000823.1	chr4	1006372	1006688	1008531	1008682	-	-	-	-	-	-	-	-	-	-	-	-	-	-	-	-	-	-	-	-	-	-	-	-	-	-	-	-	-	-	-	-	-	-	-	-	-	-	-	-	-	-	-
Novel000824	Novel000824.1	chr4	14948832	14949119	14956919	14957024	14957416	14957516	15035533	15035966	-	-	-	-	-	-	-	-	-	-	-	-	-	-	-	-	-	-	-	-	-	-	-	-	-	-	-	-	-	-	-	-	-	-	-	-	-	-	-
Novel000825	Novel000825.1	chr4	15761600	15762073	15765429	15765542	15766661	15766853	15769680	15769850	-	-	-	-	-	-	-	-	-	-	-	-	-	-	-	-	-	-	-	-	-	-	-	-	-	-	-	-	-	-	-	-	-	-	-	-	-	-	-
Novel000826	Novel000826.1	chr4	17093797	17094779	17100510	17100773	-	-	-	-	-	-	-	-	-	-	-	-	-	-	-	-	-	-	-	-	-	-	-	-	-	-	-	-	-	-	-	-	-	-	-	-	-	-	-	-	-	-	-
Novel000827	Novel000827.1	chr4	27328027	27328132	27345851	27346040	-	-	-	-	-	-	-	-	-	-	-	-	-	-	-	-	-	-	-	-	-	-	-	-	-	-	-	-	-	-	-	-	-	-	-	-	-	-	-	-	-	-	-
Novel000828	Novel000828.1	chr4	41732635	41733331	41734982	41735080	41735670	41735804	41736034	41736105	41737282	41737434	41741645	41742058	41746779	41746901	41749375	41749497	41751247	41751369	41763715	41763837	41764083	41764205	41767572	41767694	41775740	41776030	-	-	-	-	-	-	-	-	-	-	-	-	-	-	-	-	-	-	-	-	-
Novel000829	Novel000829.1	chr4	75010120	75011281	75014668	75014756	75014863	75015836	-	-	-	-	-	-	-	-	-	-	-	-	-	-	-	-	-	-	-	-	-	-	-	-	-	-	-	-	-	-	-	-	-	-	-	-	-	-	-	-	-
Novel000830	Novel000830.1	chr4	77200624	77200931	77205990	77206014	77206505	77206808	-	-	-	-	-	-	-	-	-	-	-	-	-	-	-	-	-	-	-	-	-	-	-	-	-	-	-	-	-	-	-	-	-	-	-	-	-	-	-	-	-
Novel000831	Novel000831.1	chr4	87184523	87184655	87184782	87184871	87185010	87185326	-	-	-	-	-	-	-	-	-	-	-	-	-	-	-	-	-	-	-	-	-	-	-	-	-	-	-	-	-	-	-	-	-	-	-	-	-	-	-	-	-
Novel000832	Novel000832.1	chr4	87184523	87184655	87184782	87184871	87185010	87185079	87185201	87185326	-	-	-	-	-	-	-	-	-	-	-	-	-	-	-	-	-	-	-	-	-	-	-	-	-	-	-	-	-	-	-	-	-	-	-	-	-	-	-
Novel000833	Novel000833.1	chr4	102983571	102984845	103011586	103011697	-	-	-	-	-	-	-	-	-	-	-	-	-	-	-	-	-	-	-	-	-	-	-	-	-	-	-	-	-	-	-	-	-	-	-	-	-	-	-	-	-	-	-
Novel000834	Novel000834.1	chr4	102981086	102984845	103010984	103011624	-	-	-	-	-	-	-	-	-	-	-	-	-	-	-	-	-	-	-	-	-	-	-	-	-	-	-	-	-	-	-	-	-	-	-	-	-	-	-	-	-	-	-
Novel000835	Novel000835.1	chr4	121322349	121326905	121327223	121327346	121327612	121327718	121328278	121328376	121329133	121329241	121330105	121330381	-	-	-	-	-	-	-	-	-	-	-	-	-	-	-	-	-	-	-	-	-	-	-	-	-	-	-	-	-	-	-	-	-	-	-
Novel000836	Novel000836.1	chr4	121322349	121326905	121327223	121327346	121327612	121327718	121329133	121329241	121330105	121330381	-	-	-	-	-	-	-	-	-	-	-	-	-	-	-	-	-	-	-	-	-	-	-	-	-	-	-	-	-	-	-	-	-	-	-	-	-
Novel000837	Novel000837.1	chr4	121781270	121781836	121791317	121791520	-	-	-	-	-	-	-	-	-	-	-	-	-	-	-	-	-	-	-	-	-	-	-	-	-	-	-	-	-	-	-	-	-	-	-	-	-	-	-	-	-	-	-
Novel000838	Novel000838.1	chr4	129424464	129426351	129427144	129427696	-	-	-	-	-	-	-	-	-	-	-	-	-	-	-	-	-	-	-	-	-	-	-	-	-	-	-	-	-	-	-	-	-	-	-	-	-	-	-	-	-	-	-
Novel000839	Novel000839.1	chr4	138778861	138780704	138782821	138782890	-	-	-	-	-	-	-	-	-	-	-	-	-	-	-	-	-	-	-	-	-	-	-	-	-	-	-	-	-	-	-	-	-	-	-	-	-	-	-	-	-	-	-
Novel000840	Novel000840.1	chr4	2167750	2167950	2168926	2169127	2169470	2169850	-	-	-	-	-	-	-	-	-	-	-	-	-	-	-	-	-	-	-	-	-	-	-	-	-	-	-	-	-	-	-	-	-	-	-	-	-	-	-	-	-
Novel000841	Novel000841.1	chr4	6781614	6781811	6811403	6811941	-	-	-	-	-	-	-	-	-	-	-	-	-	-	-	-	-	-	-	-	-	-	-	-	-	-	-	-	-	-	-	-	-	-	-	-	-	-	-	-	-	-	-
Novel000842	Novel000842.1	chr4	75987713	75987816	75991837	75992245	75999730	75999805	76115519	76115865	-	-	-	-	-	-	-	-	-	-	-	-	-	-	-	-	-	-	-	-	-	-	-	-	-	-	-	-	-	-	-	-	-	-	-	-	-	-	-
Novel000843	Novel000843.1	chr4	75988076	75988146	75991837	75993193	-	-	-	-	-	-	-	-	-	-	-	-	-	-	-	-	-	-	-	-	-	-	-	-	-	-	-	-	-	-	-	-	-	-	-	-	-	-	-	-	-	-	-
Novel000844	Novel000844.1	chr4	86939833	86940025	86992067	86992226	-	-	-	-	-	-	-	-	-	-	-	-	-	-	-	-	-	-	-	-	-	-	-	-	-	-	-	-	-	-	-	-	-	-	-	-	-	-	-	-	-	-	-
Novel000845	Novel000845.1	chr4	139755964	139758807	139758976	139759142	-	-	-	-	-	-	-	-	-	-	-	-	-	-	-	-	-	-	-	-	-	-	-	-	-	-	-	-	-	-	-	-	-	-	-	-	-	-	-	-	-	-	-
Novel000846	Novel000846.1	chr4	142881935	142882930	142882995	142885390	-	-	-	-	-	-	-	-	-	-	-	-	-	-	-	-	-	-	-	-	-	-	-	-	-	-	-	-	-	-	-	-	-	-	-	-	-	-	-	-	-	-	-
Novel000847	Novel000847.1	chr4	37533669	37533692	37534120	37534271	37538112	37538238	37539393	37539603	37544234	37544431	37544746	37544900	37545392	37545503	37545593	37545736	37547057	37547169	37548038	37548147	37550397	37550581	37554385	37554502	37555862	37556016	37556634	37556744	37556828	37556944	37565201	37565394	37567667	37567816	37568409	37568568	37568766	37568955	37581896	37582015	37582966	37583042	37583495	37584727	-	-	-
Novel000848	Novel000848.1	chr4	37535750	37538238	37539393	37539603	37544234	37544431	37544746	37544900	37545392	37545503	37545593	37545807	-	-	-	-	-	-	-	-	-	-	-	-	-	-	-	-	-	-	-	-	-	-	-	-	-	-	-	-	-	-	-	-	-	-	-
Novel000849	Novel000849.1	chr4	41732832	41733331	41734982	41735080	41735670	41735747	41736034	41736105	41737282	41737434	41741645	41742058	41749375	41749497	41751247	41751369	41763715	41763837	41764083	41764205	41767572	41767694	41775740	41775879	-	-	-	-	-	-	-	-	-	-	-	-	-	-	-	-	-	-	-	-	-	-	-
Novel000850	Novel000850.1	chr4	77202058	77206014	77206505	77206831	-	-	-	-	-	-	-	-	-	-	-	-	-	-	-	-	-	-	-	-	-	-	-	-	-	-	-	-	-	-	-	-	-	-	-	-	-	-	-	-	-	-	-
Novel000851	Novel000851.1	chr4	120107102	120107511	120108385	120108750	-	-	-	-	-	-	-	-	-	-	-	-	-	-	-	-	-	-	-	-	-	-	-	-	-	-	-	-	-	-	-	-	-	-	-	-	-	-	-	-	-	-	-
Novel000852	Novel000852.1	chr4	127133974	127136799	127154297	127154448	127163021	127168844	-	-	-	-	-	-	-	-	-	-	-	-	-	-	-	-	-	-	-	-	-	-	-	-	-	-	-	-	-	-	-	-	-	-	-	-	-	-	-	-	-
Novel000853	Novel000853.1	chr4	8226305	8257357	8263473	8263675	8385774	8386414	-	-	-	-	-	-	-	-	-	-	-	-	-	-	-	-	-	-	-	-	-	-	-	-	-	-	-	-	-	-	-	-	-	-	-	-	-	-	-	-	-
Novel000854	Novel000854.1	chr4	80535963	80536026	80537040	80544249	-	-	-	-	-	-	-	-	-	-	-	-	-	-	-	-	-	-	-	-	-	-	-	-	-	-	-	-	-	-	-	-	-	-	-	-	-	-	-	-	-	-	-
Novel000855	Novel000855.1	chr4	30373654	30377233	30379191	30380237	30380554	30380713	30384145	30384236	30385672	30386206	-	-	-	-	-	-	-	-	-	-	-	-	-	-	-	-	-	-	-	-	-	-	-	-	-	-	-	-	-	-	-	-	-	-	-	-	-
Novel000856	Novel000856.1	chr4	101355363	101355555	101357171	101357391	-	-	-	-	-	-	-	-	-	-	-	-	-	-	-	-	-	-	-	-	-	-	-	-	-	-	-	-	-	-	-	-	-	-	-	-	-	-	-	-	-	-	-
Novel000857	Novel000857.1	chr4	130594688	130594994	130595734	130595795	-	-	-	-	-	-	-	-	-	-	-	-	-	-	-	-	-	-	-	-	-	-	-	-	-	-	-	-	-	-	-	-	-	-	-	-	-	-	-	-	-	-	-
Novel000858	Novel000858.1	chr4	86941738	86941904	86992067	86992146	-	-	-	-	-	-	-	-	-	-	-	-	-	-	-	-	-	-	-	-	-	-	-	-	-	-	-	-	-	-	-	-	-	-	-	-	-	-	-	-	-	-	-
Novel000859	Novel000859.1	chr4	142919328	142919617	142920963	142921798	-	-	-	-	-	-	-	-	-	-	-	-	-	-	-	-	-	-	-	-	-	-	-	-	-	-	-	-	-	-	-	-	-	-	-	-	-	-	-	-	-	-	-
Novel000860	Novel000860.1	chr4	8257259	8257357	8263473	8263725	-	-	-	-	-	-	-	-	-	-	-	-	-	-	-	-	-	-	-	-	-	-	-	-	-	-	-	-	-	-	-	-	-	-	-	-	-	-	-	-	-	-	-
Novel000861	Novel000861.1	chr4	15130388	15130797	15136820	15136953	-	-	-	-	-	-	-	-	-	-	-	-	-	-	-	-	-	-	-	-	-	-	-	-	-	-	-	-	-	-	-	-	-	-	-	-	-	-	-	-	-	-	-
Novel000862	Novel000862.1	chr4	89478648	89478827	89529502	89530399	-	-	-	-	-	-	-	-	-	-	-	-	-	-	-	-	-	-	-	-	-	-	-	-	-	-	-	-	-	-	-	-	-	-	-	-	-	-	-	-	-	-	-
Novel000863	Novel000863.1	chr4	89602395	89602476	89602712	89603275	-	-	-	-	-	-	-	-	-	-	-	-	-	-	-	-	-	-	-	-	-	-	-	-	-	-	-	-	-	-	-	-	-	-	-	-	-	-	-	-	-	-	-
Novel000864	Novel000864.1	chr4	90692733	90692916	90697637	90697772	90699670	90699788	-	-	-	-	-	-	-	-	-	-	-	-	-	-	-	-	-	-	-	-	-	-	-	-	-	-	-	-	-	-	-	-	-	-	-	-	-	-	-	-	-
Novel000865	Novel000865.1	chr4	15761723	15762073	15765429	15765542	15769680	15769835	-	-	-	-	-	-	-	-	-	-	-	-	-	-	-	-	-	-	-	-	-	-	-	-	-	-	-	-	-	-	-	-	-	-	-	-	-	-	-	-	-
Novel000866	Novel000866.1	chr4	37550397	37550581	37554385	37554502	37555862	37556016	37556634	37556744	37556828	37556944	37565201	37565394	37567667	37567816	37568409	37568568	37568766	37568955	37581896	37582015	37582966	37583042	37583495	37583576	37583935	37584788	-	-	-	-	-	-	-	-	-	-	-	-	-	-	-	-	-	-	-	-	-
Novel000867	Novel000867.1	chr4	37550397	37550581	37554385	37554502	37555862	37556016	37556634	37556744	37556828	37556944	37565201	37565412	37567667	37567816	37568409	37568568	37568766	37568955	37581896	37582015	37582966	37583042	37583495	37583576	37583935	37584788	-	-	-	-	-	-	-	-	-	-	-	-	-	-	-	-	-	-	-	-	-
Novel000868	Novel000868.1	chr4	102983566	102984845	102995975	102996128	103010984	103011123	103011586	103011669	-	-	-	-	-	-	-	-	-	-	-	-	-	-	-	-	-	-	-	-	-	-	-	-	-	-	-	-	-	-	-	-	-	-	-	-	-	-	-
Novel000869	Novel000869.1	chr4	110164845	110165556	110225230	110225340	110255147	110256275	-	-	-	-	-	-	-	-	-	-	-	-	-	-	-	-	-	-	-	-	-	-	-	-	-	-	-	-	-	-	-	-	-	-	-	-	-	-	-	-	-
Novel000870	Novel000870.1	chr4	121325552	121326905	121327223	121327346	121327612	121327718	121328278	121329241	121330105	121330353	-	-	-	-	-	-	-	-	-	-	-	-	-	-	-	-	-	-	-	-	-	-	-	-	-	-	-	-	-	-	-	-	-	-	-	-	-
Novel000871	Novel000871.1	chr4	8224311	8224429	8244714	8244848	8246798	8246962	8251782	8252001	-	-	-	-	-	-	-	-	-	-	-	-	-	-	-	-	-	-	-	-	-	-	-	-	-	-	-	-	-	-	-	-	-	-	-	-	-	-	-
Novel000872	Novel000872.1	chr4	8224311	8224429	8230392	8230484	8244714	8244848	8246798	8246962	8251782	8252001	-	-	-	-	-	-	-	-	-	-	-	-	-	-	-	-	-	-	-	-	-	-	-	-	-	-	-	-	-	-	-	-	-	-	-	-	-
Novel000873	Novel000873.1	chr4	14948832	14949119	14956919	14957024	14957416	14957516	15062375	15064577	-	-	-	-	-	-	-	-	-	-	-	-	-	-	-	-	-	-	-	-	-	-	-	-	-	-	-	-	-	-	-	-	-	-	-	-	-	-	-
Novel000874	Novel000874.1	chr4	67860625	67861466	67866336	67866828	-	-	-	-	-	-	-	-	-	-	-	-	-	-	-	-	-	-	-	-	-	-	-	-	-	-	-	-	-	-	-	-	-	-	-	-	-	-	-	-	-	-	-
Novel000875	Novel000875.1	chr4	67860625	67861481	67866336	67866828	-	-	-	-	-	-	-	-	-	-	-	-	-	-	-	-	-	-	-	-	-	-	-	-	-	-	-	-	-	-	-	-	-	-	-	-	-	-	-	-	-	-	-
Novel000876	Novel000876.1	chr4	30395132	30398545	30405303	30405411	-	-	-	-	-	-	-	-	-	-	-	-	-	-	-	-	-	-	-	-	-	-	-	-	-	-	-	-	-	-	-	-	-	-	-	-	-	-	-	-	-	-	-
Novel000877	Novel000877.1	chr4	107364460	107365168	107368488	107368579	107370423	107370500	107372455	107372676	-	-	-	-	-	-	-	-	-	-	-	-	-	-	-	-	-	-	-	-	-	-	-	-	-	-	-	-	-	-	-	-	-	-	-	-	-	-	-
Novel000878	Novel000878.1	chr5	11119277	11120330	11341954	11342139	-	-	-	-	-	-	-	-	-	-	-	-	-	-	-	-	-	-	-	-	-	-	-	-	-	-	-	-	-	-	-	-	-	-	-	-	-	-	-	-	-	-	-
Novel000879	Novel000879.1	chr5	22948750	22948875	22950089	22951991	-	-	-	-	-	-	-	-	-	-	-	-	-	-	-	-	-	-	-	-	-	-	-	-	-	-	-	-	-	-	-	-	-	-	-	-	-	-	-	-	-	-	-
Novel000880	Novel000880.1	chr5	22948750	22949075	22950089	22951991	-	-	-	-	-	-	-	-	-	-	-	-	-	-	-	-	-	-	-	-	-	-	-	-	-	-	-	-	-	-	-	-	-	-	-	-	-	-	-	-	-	-	-
Novel000881	Novel000881.1	chr5	24788219	24788240	24788750	24788922	24789105	24790238	-	-	-	-	-	-	-	-	-	-	-	-	-	-	-	-	-	-	-	-	-	-	-	-	-	-	-	-	-	-	-	-	-	-	-	-	-	-	-	-	-
Novel000882	Novel000882.1	chr5	68840426	68840906	68855833	68856074	-	-	-	-	-	-	-	-	-	-	-	-	-	-	-	-	-	-	-	-	-	-	-	-	-	-	-	-	-	-	-	-	-	-	-	-	-	-	-	-	-	-	-
Novel000883	Novel000883.1	chr5	70038731	70039723	70043709	70043888	70045596	70045757	70048716	70049248	-	-	-	-	-	-	-	-	-	-	-	-	-	-	-	-	-	-	-	-	-	-	-	-	-	-	-	-	-	-	-	-	-	-	-	-	-	-	-
Novel000884	Novel000884.1	chr5	4747717	4748194	4749752	4749868	4763133	4763277	-	-	-	-	-	-	-	-	-	-	-	-	-	-	-	-	-	-	-	-	-	-	-	-	-	-	-	-	-	-	-	-	-	-	-	-	-	-	-	-	-
Novel000885	Novel000885.1	chr5	4747717	4748138	4749752	4749868	4763133	4763277	-	-	-	-	-	-	-	-	-	-	-	-	-	-	-	-	-	-	-	-	-	-	-	-	-	-	-	-	-	-	-	-	-	-	-	-	-	-	-	-	-
Novel000886	Novel000886.1	chr5	11647797	11647916	11715938	11716252	-	-	-	-	-	-	-	-	-	-	-	-	-	-	-	-	-	-	-	-	-	-	-	-	-	-	-	-	-	-	-	-	-	-	-	-	-	-	-	-	-	-	-
Novel000887	Novel000887.1	chr5	23082607	23083498	23083733	23083864	23084410	23084475	23085362	23085533	-	-	-	-	-	-	-	-	-	-	-	-	-	-	-	-	-	-	-	-	-	-	-	-	-	-	-	-	-	-	-	-	-	-	-	-	-	-	-
Novel000888	Novel000888.1	chr5	24324313	24324390	24324472	24324594	24324847	24324975	24325117	24325233	24325564	24325686	24325764	24325913	24326212	24326325	24326535	24326656	-	-	-	-	-	-	-	-	-	-	-	-	-	-	-	-	-	-	-	-	-	-	-	-	-	-	-	-	-	-	-
Novel000889	Novel000889.1	chr5	24334098	24334421	24334505	24334656	24335271	24335397	24335521	24335650	24335838	24335972	24336216	24336345	-	-	-	-	-	-	-	-	-	-	-	-	-	-	-	-	-	-	-	-	-	-	-	-	-	-	-	-	-	-	-	-	-	-	-
Novel000890	Novel000890.1	chr5	36167084	36168661	36173176	36173444	-	-	-	-	-	-	-	-	-	-	-	-	-	-	-	-	-	-	-	-	-	-	-	-	-	-	-	-	-	-	-	-	-	-	-	-	-	-	-	-	-	-	-
Novel000891	Novel000891.1	chr5	40008547	40010409	40159729	40171509	-	-	-	-	-	-	-	-	-	-	-	-	-	-	-	-	-	-	-	-	-	-	-	-	-	-	-	-	-	-	-	-	-	-	-	-	-	-	-	-	-	-	-
Novel000892	Novel000892.1	chr5	44864710	44866402	44875287	44875439	45068930	45069554	-	-	-	-	-	-	-	-	-	-	-	-	-	-	-	-	-	-	-	-	-	-	-	-	-	-	-	-	-	-	-	-	-	-	-	-	-	-	-	-	-
Novel000893	Novel000893.1	chr5	47401611	47401918	47421402	47422499	-	-	-	-	-	-	-	-	-	-	-	-	-	-	-	-	-	-	-	-	-	-	-	-	-	-	-	-	-	-	-	-	-	-	-	-	-	-	-	-	-	-	-
Novel000894	Novel000894.1	chr5	66437144	66438753	66439298	66439430	66445472	66445718	-	-	-	-	-	-	-	-	-	-	-	-	-	-	-	-	-	-	-	-	-	-	-	-	-	-	-	-	-	-	-	-	-	-	-	-	-	-	-	-	-
Novel000895	Novel000895.1	chr5	69943791	69943873	69945400	69945505	69953108	69953242	69955469	69958595	-	-	-	-	-	-	-	-	-	-	-	-	-	-	-	-	-	-	-	-	-	-	-	-	-	-	-	-	-	-	-	-	-	-	-	-	-	-	-
Novel000896	Novel000896.1	chr5	70053787	70058192	70058657	70058738	70064661	70065071	70068277	70068497	70069367	70071248	-	-	-	-	-	-	-	-	-	-	-	-	-	-	-	-	-	-	-	-	-	-	-	-	-	-	-	-	-	-	-	-	-	-	-	-	-
Novel000897	Novel000897.1	chr5	70051419	70058192	70064661	70065071	70068277	70068497	70069367	70071143	-	-	-	-	-	-	-	-	-	-	-	-	-	-	-	-	-	-	-	-	-	-	-	-	-	-	-	-	-	-	-	-	-	-	-	-	-	-	-
Novel000898	Novel000898.1	chr5	71991090	71991466	71992408	71992989	-	-	-	-	-	-	-	-	-	-	-	-	-	-	-	-	-	-	-	-	-	-	-	-	-	-	-	-	-	-	-	-	-	-	-	-	-	-	-	-	-	-	-
Novel000899	Novel000899.1	chr5	76454458	76456645	76457289	76457319	-	-	-	-	-	-	-	-	-	-	-	-	-	-	-	-	-	-	-	-	-	-	-	-	-	-	-	-	-	-	-	-	-	-	-	-	-	-	-	-	-	-	-
Novel000900	Novel000900.1	chr5	91152484	91153754	91154042	91156369	-	-	-	-	-	-	-	-	-	-	-	-	-	-	-	-	-	-	-	-	-	-	-	-	-	-	-	-	-	-	-	-	-	-	-	-	-	-	-	-	-	-	-
Novel000901	Novel000901.1	chr5	110962226	110962336	110965519	110965635	-	-	-	-	-	-	-	-	-	-	-	-	-	-	-	-	-	-	-	-	-	-	-	-	-	-	-	-	-	-	-	-	-	-	-	-	-	-	-	-	-	-	-
Novel000902	Novel000902.1	chr5	23093751	23093872	23095037	23095157	23095974	23096770	-	-	-	-	-	-	-	-	-	-	-	-	-	-	-	-	-	-	-	-	-	-	-	-	-	-	-	-	-	-	-	-	-	-	-	-	-	-	-	-	-
Novel000903	Novel000903.1	chr5	23094729	23095157	23095974	23096450	-	-	-	-	-	-	-	-	-	-	-	-	-	-	-	-	-	-	-	-	-	-	-	-	-	-	-	-	-	-	-	-	-	-	-	-	-	-	-	-	-	-	-
Novel000904	Novel000904.1	chr5	40300823	40300851	40301146	40304340	-	-	-	-	-	-	-	-	-	-	-	-	-	-	-	-	-	-	-	-	-	-	-	-	-	-	-	-	-	-	-	-	-	-	-	-	-	-	-	-	-	-	-
Novel000905	Novel000905.1	chr5	44918676	44919959	44924688	44928923	-	-	-	-	-	-	-	-	-	-	-	-	-	-	-	-	-	-	-	-	-	-	-	-	-	-	-	-	-	-	-	-	-	-	-	-	-	-	-	-	-	-	-
Novel000906	Novel000906.1	chr5	66659014	66659124	66659499	66660717	-	-	-	-	-	-	-	-	-	-	-	-	-	-	-	-	-	-	-	-	-	-	-	-	-	-	-	-	-	-	-	-	-	-	-	-	-	-	-	-	-	-	-
Novel000907	Novel000907.1	chr5	77730223	77730537	77739105	77739650	-	-	-	-	-	-	-	-	-	-	-	-	-	-	-	-	-	-	-	-	-	-	-	-	-	-	-	-	-	-	-	-	-	-	-	-	-	-	-	-	-	-	-
Novel000908	Novel000908.1	chr5	96061205	96061252	96083482	96085386	-	-	-	-	-	-	-	-	-	-	-	-	-	-	-	-	-	-	-	-	-	-	-	-	-	-	-	-	-	-	-	-	-	-	-	-	-	-	-	-	-	-	-
Novel000909	Novel000909.1	chr5	106342204	106346663	106347588	106347676	106347841	106348585	-	-	-	-	-	-	-	-	-	-	-	-	-	-	-	-	-	-	-	-	-	-	-	-	-	-	-	-	-	-	-	-	-	-	-	-	-	-	-	-	-
Novel000910	Novel000910.1	chr5	50255912	50258893	50260986	50261199	-	-	-	-	-	-	-	-	-	-	-	-	-	-	-	-	-	-	-	-	-	-	-	-	-	-	-	-	-	-	-	-	-	-	-	-	-	-	-	-	-	-	-
Novel000911	Novel000911.1	chr5	69624112	69629139	69629238	69629342	-	-	-	-	-	-	-	-	-	-	-	-	-	-	-	-	-	-	-	-	-	-	-	-	-	-	-	-	-	-	-	-	-	-	-	-	-	-	-	-	-	-	-
Novel000912	Novel000912.1	chr5	5504038	5508232	5530146	5530236	5536261	5536334	5604992	5605387	-	-	-	-	-	-	-	-	-	-	-	-	-	-	-	-	-	-	-	-	-	-	-	-	-	-	-	-	-	-	-	-	-	-	-	-	-	-	-
Novel000913	Novel000913.1	chr5	39049544	39065393	39065999	39066096	-	-	-	-	-	-	-	-	-	-	-	-	-	-	-	-	-	-	-	-	-	-	-	-	-	-	-	-	-	-	-	-	-	-	-	-	-	-	-	-	-	-	-
Novel000914	Novel000914.1	chr5	24324312	24324390	24324472	24324594	24324847	24324975	24325117	24325233	24325564	24325688	-	-	-	-	-	-	-	-	-	-	-	-	-	-	-	-	-	-	-	-	-	-	-	-	-	-	-	-	-	-	-	-	-	-	-	-	-
Novel000915	Novel000915.1	chr5	66189147	66190525	66194526	66194689	-	-	-	-	-	-	-	-	-	-	-	-	-	-	-	-	-	-	-	-	-	-	-	-	-	-	-	-	-	-	-	-	-	-	-	-	-	-	-	-	-	-	-
Novel000916	Novel000916.1	chr5	5296527	5298433	5352462	5352532	5352951	5352999	-	-	-	-	-	-	-	-	-	-	-	-	-	-	-	-	-	-	-	-	-	-	-	-	-	-	-	-	-	-	-	-	-	-	-	-	-	-	-	-	-
Novel000917	Novel000917.1	chr5	90646016	90647317	90649684	90649830	90654343	90654455	-	-	-	-	-	-	-	-	-	-	-	-	-	-	-	-	-	-	-	-	-	-	-	-	-	-	-	-	-	-	-	-	-	-	-	-	-	-	-	-	-
Novel000918	Novel000918.1	chr6	13464813	13465016	13465250	13465490	-	-	-	-	-	-	-	-	-	-	-	-	-	-	-	-	-	-	-	-	-	-	-	-	-	-	-	-	-	-	-	-	-	-	-	-	-	-	-	-	-	-	-
Novel000919	Novel000919.1	chr6	14501893	14502428	14503091	14503153	14504732	14505946	-	-	-	-	-	-	-	-	-	-	-	-	-	-	-	-	-	-	-	-	-	-	-	-	-	-	-	-	-	-	-	-	-	-	-	-	-	-	-	-	-
Novel000920	Novel000920.1	chr6	14501893	14502428	14503091	14504705	-	-	-	-	-	-	-	-	-	-	-	-	-	-	-	-	-	-	-	-	-	-	-	-	-	-	-	-	-	-	-	-	-	-	-	-	-	-	-	-	-	-	-
Novel000921	Novel000921.1	chr6	26788325	26788433	26788948	26790270	-	-	-	-	-	-	-	-	-	-	-	-	-	-	-	-	-	-	-	-	-	-	-	-	-	-	-	-	-	-	-	-	-	-	-	-	-	-	-	-	-	-	-
Novel000922	Novel000922.1	chr6	41385259	41385370	41400154	41400236	41401842	41401968	41402956	41403048	41410729	41418244	-	-	-	-	-	-	-	-	-	-	-	-	-	-	-	-	-	-	-	-	-	-	-	-	-	-	-	-	-	-	-	-	-	-	-	-	-
Novel000923	Novel000923.1	chr6	41691114	41691379	41692205	41692272	41698613	41698669	41702720	41702846	41703156	41703251	41710676	41712772	-	-	-	-	-	-	-	-	-	-	-	-	-	-	-	-	-	-	-	-	-	-	-	-	-	-	-	-	-	-	-	-	-	-	-
Novel000924	Novel000924.1	chr6	41814719	41819341	41819505	41826905	-	-	-	-	-	-	-	-	-	-	-	-	-	-	-	-	-	-	-	-	-	-	-	-	-	-	-	-	-	-	-	-	-	-	-	-	-	-	-	-	-	-	-
Novel000925	Novel000925.1	chr6	44933963	44933991	44934087	44934577	-	-	-	-	-	-	-	-	-	-	-	-	-	-	-	-	-	-	-	-	-	-	-	-	-	-	-	-	-	-	-	-	-	-	-	-	-	-	-	-	-	-	-
Novel000926	Novel000926.1	chr6	45005271	45005443	45005777	45005877	45006794	45007877	-	-	-	-	-	-	-	-	-	-	-	-	-	-	-	-	-	-	-	-	-	-	-	-	-	-	-	-	-	-	-	-	-	-	-	-	-	-	-	-	-
Novel000927	Novel000927.1	chr6	46228162	46230041	46232027	46232116	46232491	46232607	46232821	46233306	-	-	-	-	-	-	-	-	-	-	-	-	-	-	-	-	-	-	-	-	-	-	-	-	-	-	-	-	-	-	-	-	-	-	-	-	-	-	-
Novel000928	Novel000928.1	chr6	46232441	46232607	46232821	46233306	-	-	-	-	-	-	-	-	-	-	-	-	-	-	-	-	-	-	-	-	-	-	-	-	-	-	-	-	-	-	-	-	-	-	-	-	-	-	-	-	-	-	-
Novel000929	Novel000929.1	chr6	47326688	47326934	47327859	47328018	-	-	-	-	-	-	-	-	-	-	-	-	-	-	-	-	-	-	-	-	-	-	-	-	-	-	-	-	-	-	-	-	-	-	-	-	-	-	-	-	-	-	-
Novel000930	Novel000930.1	chr6	66707624	66707754	66708557	66712679	-	-	-	-	-	-	-	-	-	-	-	-	-	-	-	-	-	-	-	-	-	-	-	-	-	-	-	-	-	-	-	-	-	-	-	-	-	-	-	-	-	-	-
Novel000931	Novel000931.1	chr6	82695184	82695697	82695878	82695986	82696206	82696331	82696446	82696619	82697111	82697156	-	-	-	-	-	-	-	-	-	-	-	-	-	-	-	-	-	-	-	-	-	-	-	-	-	-	-	-	-	-	-	-	-	-	-	-	-
Novel000932	Novel000932.1	chr6	82761416	82761474	82762730	82765566	-	-	-	-	-	-	-	-	-	-	-	-	-	-	-	-	-	-	-	-	-	-	-	-	-	-	-	-	-	-	-	-	-	-	-	-	-	-	-	-	-	-	-
Novel000933	Novel000933.1	chr6	82917397	82917666	82920967	82921446	-	-	-	-	-	-	-	-	-	-	-	-	-	-	-	-	-	-	-	-	-	-	-	-	-	-	-	-	-	-	-	-	-	-	-	-	-	-	-	-	-	-	-
Novel000934	Novel000934.1	chr6	91272148	91272967	91333024	91333119	91376158	91376618	-	-	-	-	-	-	-	-	-	-	-	-	-	-	-	-	-	-	-	-	-	-	-	-	-	-	-	-	-	-	-	-	-	-	-	-	-	-	-	-	-
Novel000935	Novel000935.1	chr6	109333869	109335329	109336262	109336476	109337508	109339041	-	-	-	-	-	-	-	-	-	-	-	-	-	-	-	-	-	-	-	-	-	-	-	-	-	-	-	-	-	-	-	-	-	-	-	-	-	-	-	-	-
Novel000936	Novel000936.1	chr6	109335371	109336476	109337508	109339359	-	-	-	-	-	-	-	-	-	-	-	-	-	-	-	-	-	-	-	-	-	-	-	-	-	-	-	-	-	-	-	-	-	-	-	-	-	-	-	-	-	-	-
Novel000937	Novel000937.1	chr6	119905932	119912138	119932756	119937328	-	-	-	-	-	-	-	-	-	-	-	-	-	-	-	-	-	-	-	-	-	-	-	-	-	-	-	-	-	-	-	-	-	-	-	-	-	-	-	-	-	-	-
Novel000938	Novel000938.1	chr6	151664877	151665281	151671928	151672327	-	-	-	-	-	-	-	-	-	-	-	-	-	-	-	-	-	-	-	-	-	-	-	-	-	-	-	-	-	-	-	-	-	-	-	-	-	-	-	-	-	-	-
Novel000939	Novel000939.1	chr6	8567518	8570560	8570907	8571181	-	-	-	-	-	-	-	-	-	-	-	-	-	-	-	-	-	-	-	-	-	-	-	-	-	-	-	-	-	-	-	-	-	-	-	-	-	-	-	-	-	-	-
Novel000940	Novel000940.1	chr6	13494065	13494583	13495247	13496012	-	-	-	-	-	-	-	-	-	-	-	-	-	-	-	-	-	-	-	-	-	-	-	-	-	-	-	-	-	-	-	-	-	-	-	-	-	-	-	-	-	-	-
Novel000941	Novel000941.1	chr6	16143020	16144360	16144682	16144727	-	-	-	-	-	-	-	-	-	-	-	-	-	-	-	-	-	-	-	-	-	-	-	-	-	-	-	-	-	-	-	-	-	-	-	-	-	-	-	-	-	-	-
Novel000942	Novel000942.1	chr6	25096855	25100614	25104153	25104196	-	-	-	-	-	-	-	-	-	-	-	-	-	-	-	-	-	-	-	-	-	-	-	-	-	-	-	-	-	-	-	-	-	-	-	-	-	-	-	-	-	-	-
Novel000943	Novel000943.1	chr6	25928385	25930733	25952331	25952694	-	-	-	-	-	-	-	-	-	-	-	-	-	-	-	-	-	-	-	-	-	-	-	-	-	-	-	-	-	-	-	-	-	-	-	-	-	-	-	-	-	-	-
Novel000944	Novel000944.1	chr6	27299320	27299638	27303037	27303109	27311743	27311823	27317005	27317127	-	-	-	-	-	-	-	-	-	-	-	-	-	-	-	-	-	-	-	-	-	-	-	-	-	-	-	-	-	-	-	-	-	-	-	-	-	-	-
Novel000945	Novel000945.1	chr6	28295663	28298364	28315039	28315123	-	-	-	-	-	-	-	-	-	-	-	-	-	-	-	-	-	-	-	-	-	-	-	-	-	-	-	-	-	-	-	-	-	-	-	-	-	-	-	-	-	-	-
Novel000946	Novel000946.1	chr6	32504717	32504762	32551152	32551260	32552791	32553766	-	-	-	-	-	-	-	-	-	-	-	-	-	-	-	-	-	-	-	-	-	-	-	-	-	-	-	-	-	-	-	-	-	-	-	-	-	-	-	-	-
Novel000947	Novel000947.1	chr6	40159624	40159729	40159805	40160169	-	-	-	-	-	-	-	-	-	-	-	-	-	-	-	-	-	-	-	-	-	-	-	-	-	-	-	-	-	-	-	-	-	-	-	-	-	-	-	-	-	-	-
Novel000948	Novel000948.1	chr6	45981920	45982358	45986991	45987092	45987916	45988014	-	-	-	-	-	-	-	-	-	-	-	-	-	-	-	-	-	-	-	-	-	-	-	-	-	-	-	-	-	-	-	-	-	-	-	-	-	-	-	-	-
Novel000949	Novel000949.1	chr6	56227129	56227315	56231399	56231622	-	-	-	-	-	-	-	-	-	-	-	-	-	-	-	-	-	-	-	-	-	-	-	-	-	-	-	-	-	-	-	-	-	-	-	-	-	-	-	-	-	-	-
Novel000950	Novel000950.1	chr6	57927244	57927883	57928295	57928846	-	-	-	-	-	-	-	-	-	-	-	-	-	-	-	-	-	-	-	-	-	-	-	-	-	-	-	-	-	-	-	-	-	-	-	-	-	-	-	-	-	-	-
Novel000951	Novel000951.1	chr6	60132910	60132950	60134894	60135067	60135343	60135510	60136004	60136208	60137790	60138017	60138620	60138775	60139042	60139210	60141781	60141857	60142133	60142195	60143341	60143479	60143766	60143939	60153269	60153393	60157092	60157504	-	-	-	-	-	-	-	-	-	-	-	-	-	-	-	-	-	-	-	-	-
Novel000952	Novel000952.1	chr6	68983132	68984244	68984808	68984915	68985158	68985265	69023909	69024061	69027247	69027314	-	-	-	-	-	-	-	-	-	-	-	-	-	-	-	-	-	-	-	-	-	-	-	-	-	-	-	-	-	-	-	-	-	-	-	-	-
Novel000953	Novel000953.1	chr6	69447572	69449650	69453056	69456228	-	-	-	-	-	-	-	-	-	-	-	-	-	-	-	-	-	-	-	-	-	-	-	-	-	-	-	-	-	-	-	-	-	-	-	-	-	-	-	-	-	-	-
Novel000954	Novel000954.1	chr6	69447572	69449650	69451796	69456228	-	-	-	-	-	-	-	-	-	-	-	-	-	-	-	-	-	-	-	-	-	-	-	-	-	-	-	-	-	-	-	-	-	-	-	-	-	-	-	-	-	-	-
Novel000955	Novel000955.1	chr6	85555805	85556279	85561392	85561559	85582231	85582335	85602406	85602524	-	-	-	-	-	-	-	-	-	-	-	-	-	-	-	-	-	-	-	-	-	-	-	-	-	-	-	-	-	-	-	-	-	-	-	-	-	-	-
Novel000956	Novel000956.1	chr6	100540069	100540147	100573341	100573423	100633518	100633635	-	-	-	-	-	-	-	-	-	-	-	-	-	-	-	-	-	-	-	-	-	-	-	-	-	-	-	-	-	-	-	-	-	-	-	-	-	-	-	-	-
Novel000957	Novel000957.1	chr6	100862596	100865738	100867138	100867194	100868673	100868756	100871227	100871303	100872219	100872405	-	-	-	-	-	-	-	-	-	-	-	-	-	-	-	-	-	-	-	-	-	-	-	-	-	-	-	-	-	-	-	-	-	-	-	-	-
Novel000958	Novel000958.1	chr6	100946226	100946294	100946757	100947361	-	-	-	-	-	-	-	-	-	-	-	-	-	-	-	-	-	-	-	-	-	-	-	-	-	-	-	-	-	-	-	-	-	-	-	-	-	-	-	-	-	-	-
Novel000959	Novel000959.1	chr6	134655738	134656406	134662985	134663328	-	-	-	-	-	-	-	-	-	-	-	-	-	-	-	-	-	-	-	-	-	-	-	-	-	-	-	-	-	-	-	-	-	-	-	-	-	-	-	-	-	-	-
Novel000960	Novel000960.1	chr6	145303188	145303559	145305871	145306901	-	-	-	-	-	-	-	-	-	-	-	-	-	-	-	-	-	-	-	-	-	-	-	-	-	-	-	-	-	-	-	-	-	-	-	-	-	-	-	-	-	-	-
Novel000961	Novel000961.1	chr6	154499972	154502520	154508766	154508884	-	-	-	-	-	-	-	-	-	-	-	-	-	-	-	-	-	-	-	-	-	-	-	-	-	-	-	-	-	-	-	-	-	-	-	-	-	-	-	-	-	-	-
Novel000962	Novel000962.1	chr6	3637461	3637543	3642203	3642428	-	-	-	-	-	-	-	-	-	-	-	-	-	-	-	-	-	-	-	-	-	-	-	-	-	-	-	-	-	-	-	-	-	-	-	-	-	-	-	-	-	-	-
Novel000963	Novel000963.1	chr6	40367724	40368469	40380949	40380989	-	-	-	-	-	-	-	-	-	-	-	-	-	-	-	-	-	-	-	-	-	-	-	-	-	-	-	-	-	-	-	-	-	-	-	-	-	-	-	-	-	-	-
Novel000964	Novel000964.1	chr6	41190585	41190713	41196371	41196497	41197694	41198596	-	-	-	-	-	-	-	-	-	-	-	-	-	-	-	-	-	-	-	-	-	-	-	-	-	-	-	-	-	-	-	-	-	-	-	-	-	-	-	-	-
Novel000965	Novel000965.1	chr6	97086138	97086602	97088562	97089585	-	-	-	-	-	-	-	-	-	-	-	-	-	-	-	-	-	-	-	-	-	-	-	-	-	-	-	-	-	-	-	-	-	-	-	-	-	-	-	-	-	-	-
Novel000966	Novel000966.1	chr6	149921460	149921520	150160047	150160413	-	-	-	-	-	-	-	-	-	-	-	-	-	-	-	-	-	-	-	-	-	-	-	-	-	-	-	-	-	-	-	-	-	-	-	-	-	-	-	-	-	-	-
Novel000967	Novel000967.1	chr6	56180803	56183585	56186217	56186312	56186488	56186614	56191827	56193179	-	-	-	-	-	-	-	-	-	-	-	-	-	-	-	-	-	-	-	-	-	-	-	-	-	-	-	-	-	-	-	-	-	-	-	-	-	-	-
Novel000968	Novel000968.1	chr6	56180803	56183585	56186217	56186312	56186488	56186614	56191827	56191918	56192772	56192904	56194065	56194935	-	-	-	-	-	-	-	-	-	-	-	-	-	-	-	-	-	-	-	-	-	-	-	-	-	-	-	-	-	-	-	-	-	-	-
Novel000969	Novel000969.1	chr6	56852735	56854239	56856934	56857083	-	-	-	-	-	-	-	-	-	-	-	-	-	-	-	-	-	-	-	-	-	-	-	-	-	-	-	-	-	-	-	-	-	-	-	-	-	-	-	-	-	-	-
Novel000970	Novel000970.1	chr6	62967770	62968101	62978249	62978398	-	-	-	-	-	-	-	-	-	-	-	-	-	-	-	-	-	-	-	-	-	-	-	-	-	-	-	-	-	-	-	-	-	-	-	-	-	-	-	-	-	-	-
Novel000971	Novel000971.1	chr6	74416158	74417294	74418153	74418435	-	-	-	-	-	-	-	-	-	-	-	-	-	-	-	-	-	-	-	-	-	-	-	-	-	-	-	-	-	-	-	-	-	-	-	-	-	-	-	-	-	-	-
Novel000972	Novel000972.1	chr6	77319811	77320279	77320667	77320997	-	-	-	-	-	-	-	-	-	-	-	-	-	-	-	-	-	-	-	-	-	-	-	-	-	-	-	-	-	-	-	-	-	-	-	-	-	-	-	-	-	-	-
Novel000973	Novel000973.1	chr6	102941940	102944070	102945169	102945228	102946173	102946352	102975445	102975485	102976547	102976673	-	-	-	-	-	-	-	-	-	-	-	-	-	-	-	-	-	-	-	-	-	-	-	-	-	-	-	-	-	-	-	-	-	-	-	-	-
Novel000974	Novel000974.1	chr6	8573735	8574470	8576708	8577784	-	-	-	-	-	-	-	-	-	-	-	-	-	-	-	-	-	-	-	-	-	-	-	-	-	-	-	-	-	-	-	-	-	-	-	-	-	-	-	-	-	-	-
Novel000975	Novel000975.1	chr6	39693116	39693252	39695130	39695168	39729480	39729566	39732696	39735046	-	-	-	-	-	-	-	-	-	-	-	-	-	-	-	-	-	-	-	-	-	-	-	-	-	-	-	-	-	-	-	-	-	-	-	-	-	-	-
Novel000976	Novel000976.1	chr6	44925363	44925778	44927484	44927649	44929762	44929911	44930364	44930524	44930663	44930838	-	-	-	-	-	-	-	-	-	-	-	-	-	-	-	-	-	-	-	-	-	-	-	-	-	-	-	-	-	-	-	-	-	-	-	-	-
Novel000977	Novel000977.1	chr6	51880872	51881312	51884362	51886218	-	-	-	-	-	-	-	-	-	-	-	-	-	-	-	-	-	-	-	-	-	-	-	-	-	-	-	-	-	-	-	-	-	-	-	-	-	-	-	-	-	-	-
Novel000978	Novel000978.1	chr6	156134395	156134544	156139206	156139291	-	-	-	-	-	-	-	-	-	-	-	-	-	-	-	-	-	-	-	-	-	-	-	-	-	-	-	-	-	-	-	-	-	-	-	-	-	-	-	-	-	-	-
Novel000979	Novel000979.1	chr6	69164029	69166153	69174251	69174628	-	-	-	-	-	-	-	-	-	-	-	-	-	-	-	-	-	-	-	-	-	-	-	-	-	-	-	-	-	-	-	-	-	-	-	-	-	-	-	-	-	-	-
Novel000980	Novel000980.1	chr6	57744350	57744398	57744622	57749707	-	-	-	-	-	-	-	-	-	-	-	-	-	-	-	-	-	-	-	-	-	-	-	-	-	-	-	-	-	-	-	-	-	-	-	-	-	-	-	-	-	-	-
Novel000981	Novel000981.1	chr6	56180803	56183585	56186217	56186312	56186488	56186614	56191827	56192904	56194651	56194944	-	-	-	-	-	-	-	-	-	-	-	-	-	-	-	-	-	-	-	-	-	-	-	-	-	-	-	-	-	-	-	-	-	-	-	-	-
Novel000982	Novel000982.1	chr6	130279635	130280067	130680484	130680716	130880504	130883140	-	-	-	-	-	-	-	-	-	-	-	-	-	-	-	-	-	-	-	-	-	-	-	-	-	-	-	-	-	-	-	-	-	-	-	-	-	-	-	-	-
Novel000983	Novel000983.1	chr6	867466	868105	909898	910828	-	-	-	-	-	-	-	-	-	-	-	-	-	-	-	-	-	-	-	-	-	-	-	-	-	-	-	-	-	-	-	-	-	-	-	-	-	-	-	-	-	-	-
Novel000984	Novel000984.1	chr6	876301	876941	958769	958773	-	-	-	-	-	-	-	-	-	-	-	-	-	-	-	-	-	-	-	-	-	-	-	-	-	-	-	-	-	-	-	-	-	-	-	-	-	-	-	-	-	-	-
Novel000985	Novel000985.1	chr6	85555805	85556279	85561392	85561559	85582280	85582335	85602406	85602524	-	-	-	-	-	-	-	-	-	-	-	-	-	-	-	-	-	-	-	-	-	-	-	-	-	-	-	-	-	-	-	-	-	-	-	-	-	-	-
Novel000986	Novel000986.1	chr6	877109	877683	958061	958171	-	-	-	-	-	-	-	-	-	-	-	-	-	-	-	-	-	-	-	-	-	-	-	-	-	-	-	-	-	-	-	-	-	-	-	-	-	-	-	-	-	-	-
Novel000987	Novel000987.1	chr6	69158790	69159515	69162245	69162481	69166024	69166153	69174251	69174459	-	-	-	-	-	-	-	-	-	-	-	-	-	-	-	-	-	-	-	-	-	-	-	-	-	-	-	-	-	-	-	-	-	-	-	-	-	-	-
Novel000988	Novel000988.1	chr6	88853308	88855462	88875783	88875961	-	-	-	-	-	-	-	-	-	-	-	-	-	-	-	-	-	-	-	-	-	-	-	-	-	-	-	-	-	-	-	-	-	-	-	-	-	-	-	-	-	-	-
Novel000989	Novel000989.1	chr7	1814570	1814755	1815984	1816580	-	-	-	-	-	-	-	-	-	-	-	-	-	-	-	-	-	-	-	-	-	-	-	-	-	-	-	-	-	-	-	-	-	-	-	-	-	-	-	-	-	-	-
Novel000990	Novel000990.1	chr7	44057377	44057420	44057933	44058034	44076476	44076573	44077228	44077353	44077626	44078493	-	-	-	-	-	-	-	-	-	-	-	-	-	-	-	-	-	-	-	-	-	-	-	-	-	-	-	-	-	-	-	-	-	-	-	-	-
Novel000991	Novel000991.1	chr7	50161233	50161573	50165746	50166173	50167350	50167371	-	-	-	-	-	-	-	-	-	-	-	-	-	-	-	-	-	-	-	-	-	-	-	-	-	-	-	-	-	-	-	-	-	-	-	-	-	-	-	-	-
Novel000992	Novel000992.1	chr7	57464436	57464867	57473955	57476515	-	-	-	-	-	-	-	-	-	-	-	-	-	-	-	-	-	-	-	-	-	-	-	-	-	-	-	-	-	-	-	-	-	-	-	-	-	-	-	-	-	-	-
Novel000993	Novel000993.1	chr7	57464436	57464867	57469599	57469642	57473955	57476515	-	-	-	-	-	-	-	-	-	-	-	-	-	-	-	-	-	-	-	-	-	-	-	-	-	-	-	-	-	-	-	-	-	-	-	-	-	-	-	-	-
Novel000994	Novel000994.1	chr7	102526747	102526844	102561752	102562512	-	-	-	-	-	-	-	-	-	-	-	-	-	-	-	-	-	-	-	-	-	-	-	-	-	-	-	-	-	-	-	-	-	-	-	-	-	-	-	-	-	-	-
Novel000995	Novel000995.1	chr7	123823320	123823468	123829516	123830189	-	-	-	-	-	-	-	-	-	-	-	-	-	-	-	-	-	-	-	-	-	-	-	-	-	-	-	-	-	-	-	-	-	-	-	-	-	-	-	-	-	-	-
Novel000996	Novel000996.1	chr7	11821266	11823481	11824338	11824749	-	-	-	-	-	-	-	-	-	-	-	-	-	-	-	-	-	-	-	-	-	-	-	-	-	-	-	-	-	-	-	-	-	-	-	-	-	-	-	-	-	-	-
Novel000997	Novel000997.1	chr7	26669135	26670509	26674422	26674558	26674719	26674769	26674899	26674931	26675370	26675480	26675600	26675875	26676773	26677048	26679617	26679913	26684485	26687354	-	-	-	-	-	-	-	-	-	-	-	-	-	-	-	-	-	-	-	-	-	-	-	-	-	-	-	-	-
Novel000998	Novel000998.1	chr7	26670540	26674558	26674719	26674769	26674899	26674931	26675370	26675480	26675600	26675875	26676773	26677048	26679617	26679913	26684485	26687354	-	-	-	-	-	-	-	-	-	-	-	-	-	-	-	-	-	-	-	-	-	-	-	-	-	-	-	-	-	-	-
Novel000999	Novel000999.1	chr7	26696260	26701395	26716853	26717525	-	-	-	-	-	-	-	-	-	-	-	-	-	-	-	-	-	-	-	-	-	-	-	-	-	-	-	-	-	-	-	-	-	-	-	-	-	-	-	-	-	-	-
Novel001000	Novel001000.1	chr7	43275283	43277777	43279288	43279389	43282112	43282253	-	-	-	-	-	-	-	-	-	-	-	-	-	-	-	-	-	-	-	-	-	-	-	-	-	-	-	-	-	-	-	-	-	-	-	-	-	-	-	-	-
Novel001001	Novel001001.1	chr7	54609665	54612503	54614579	54614739	54659341	54659858	-	-	-	-	-	-	-	-	-	-	-	-	-	-	-	-	-	-	-	-	-	-	-	-	-	-	-	-	-	-	-	-	-	-	-	-	-	-	-	-	-
Novel001002	Novel001002.1	chr7	60617908	60624850	60646081	60646251	-	-	-	-	-	-	-	-	-	-	-	-	-	-	-	-	-	-	-	-	-	-	-	-	-	-	-	-	-	-	-	-	-	-	-	-	-	-	-	-	-	-	-
Novel001003	Novel001003.1	chr7	63284734	63284788	63296769	63296925	-	-	-	-	-	-	-	-	-	-	-	-	-	-	-	-	-	-	-	-	-	-	-	-	-	-	-	-	-	-	-	-	-	-	-	-	-	-	-	-	-	-	-
Novel001004	Novel001004.1	chr7	81787568	81788493	81789653	81789766	81790425	81790490	81791059	81791348	-	-	-	-	-	-	-	-	-	-	-	-	-	-	-	-	-	-	-	-	-	-	-	-	-	-	-	-	-	-	-	-	-	-	-	-	-	-	-
Novel001005	Novel001005.1	chr7	82116199	82116502	82116589	82116657	-	-	-	-	-	-	-	-	-	-	-	-	-	-	-	-	-	-	-	-	-	-	-	-	-	-	-	-	-	-	-	-	-	-	-	-	-	-	-	-	-	-	-
Novel001006	Novel001006.1	chr7	82412844	82413100	82413287	82413349	-	-	-	-	-	-	-	-	-	-	-	-	-	-	-	-	-	-	-	-	-	-	-	-	-	-	-	-	-	-	-	-	-	-	-	-	-	-	-	-	-	-	-
Novel001007	Novel001007.1	chr7	109543953	109545035	109545662	109545778	109551835	109553124	-	-	-	-	-	-	-	-	-	-	-	-	-	-	-	-	-	-	-	-	-	-	-	-	-	-	-	-	-	-	-	-	-	-	-	-	-	-	-	-	-
Novel001008	Novel001008.1	chr7	120262135	120262476	120263165	120263352	120265354	120265469	120267987	120268116	120269082	120269187	120269268	120269427	120270626	120270807	120274421	120274480	120278150	120278585	-	-	-	-	-	-	-	-	-	-	-	-	-	-	-	-	-	-	-	-	-	-	-	-	-	-	-	-	-
Novel001009	Novel001009.1	chr7	128366257	128366311	128370105	128370133	128382249	128382383	128395106	128395241	128413149	128413366	-	-	-	-	-	-	-	-	-	-	-	-	-	-	-	-	-	-	-	-	-	-	-	-	-	-	-	-	-	-	-	-	-	-	-	-	-
Novel001010	Novel001010.1	chr7	134717404	134721431	134725126	134725629	-	-	-	-	-	-	-	-	-	-	-	-	-	-	-	-	-	-	-	-	-	-	-	-	-	-	-	-	-	-	-	-	-	-	-	-	-	-	-	-	-	-	-
Novel001011	Novel001011.1	chr7	134717404	134721431	134725422	134725629	-	-	-	-	-	-	-	-	-	-	-	-	-	-	-	-	-	-	-	-	-	-	-	-	-	-	-	-	-	-	-	-	-	-	-	-	-	-	-	-	-	-	-
Novel001012	Novel001012.1	chr7	129873026	129873160	129873611	129873675	-	-	-	-	-	-	-	-	-	-	-	-	-	-	-	-	-	-	-	-	-	-	-	-	-	-	-	-	-	-	-	-	-	-	-	-	-	-	-	-	-	-	-
Novel001013	Novel001013.1	chr7	17845130	17851713	17852378	17852467	-	-	-	-	-	-	-	-	-	-	-	-	-	-	-	-	-	-	-	-	-	-	-	-	-	-	-	-	-	-	-	-	-	-	-	-	-	-	-	-	-	-	-
Novel001014	Novel001014.1	chr7	29353320	29355335	29356365	29356466	-	-	-	-	-	-	-	-	-	-	-	-	-	-	-	-	-	-	-	-	-	-	-	-	-	-	-	-	-	-	-	-	-	-	-	-	-	-	-	-	-	-	-
Novel001015	Novel001015.1	chr7	58392555	58392798	58393006	58393104	58396385	58396498	58397638	58397756	58399100	58399291	58400988	58401683	58401966	58402098	58406818	58406932	-	-	-	-	-	-	-	-	-	-	-	-	-	-	-	-	-	-	-	-	-	-	-	-	-	-	-	-	-	-	-
Novel001016	Novel001016.1	chr7	128366257	128366311	128370105	128370133	128395106	128395241	128413149	128413329	-	-	-	-	-	-	-	-	-	-	-	-	-	-	-	-	-	-	-	-	-	-	-	-	-	-	-	-	-	-	-	-	-	-	-	-	-	-	-
Novel001017	Novel001017.1	chr7	131197512	131199366	131200275	131200805	-	-	-	-	-	-	-	-	-	-	-	-	-	-	-	-	-	-	-	-	-	-	-	-	-	-	-	-	-	-	-	-	-	-	-	-	-	-	-	-	-	-	-
Novel001018	Novel001018.1	chr7	47273615	47273701	47298249	47298445	47299450	47299561	47303074	47303829	-	-	-	-	-	-	-	-	-	-	-	-	-	-	-	-	-	-	-	-	-	-	-	-	-	-	-	-	-	-	-	-	-	-	-	-	-	-	-
Novel001019	Novel001019.1	chr7	96169433	96170005	96172222	96173160	-	-	-	-	-	-	-	-	-	-	-	-	-	-	-	-	-	-	-	-	-	-	-	-	-	-	-	-	-	-	-	-	-	-	-	-	-	-	-	-	-	-	-
Novel001020	Novel001020.1	chr7	16056270	16056513	16058051	16058126	16059830	16059911	-	-	-	-	-	-	-	-	-	-	-	-	-	-	-	-	-	-	-	-	-	-	-	-	-	-	-	-	-	-	-	-	-	-	-	-	-	-	-	-	-
Novel001021	Novel001021.1	chr7	29353233	29353266	29355208	29355335	29356365	29356520	-	-	-	-	-	-	-	-	-	-	-	-	-	-	-	-	-	-	-	-	-	-	-	-	-	-	-	-	-	-	-	-	-	-	-	-	-	-	-	-	-
Novel001022	Novel001022.1	chr7	47134734	47134761	47135766	47135962	47160725	47160922	-	-	-	-	-	-	-	-	-	-	-	-	-	-	-	-	-	-	-	-	-	-	-	-	-	-	-	-	-	-	-	-	-	-	-	-	-	-	-	-	-
Novel001023	Novel001023.1	chr7	44057377	44057420	44057933	44058034	44069669	44069798	44076476	44076573	44077231	44077539	-	-	-	-	-	-	-	-	-	-	-	-	-	-	-	-	-	-	-	-	-	-	-	-	-	-	-	-	-	-	-	-	-	-	-	-	-
Novel001024	Novel001024.1	chr7	68389867	68390949	68396906	68397117	-	-	-	-	-	-	-	-	-	-	-	-	-	-	-	-	-	-	-	-	-	-	-	-	-	-	-	-	-	-	-	-	-	-	-	-	-	-	-	-	-	-	-
Novel001025	Novel001025.1	chr7	83117980	83118212	83172478	83172643	-	-	-	-	-	-	-	-	-	-	-	-	-	-	-	-	-	-	-	-	-	-	-	-	-	-	-	-	-	-	-	-	-	-	-	-	-	-	-	-	-	-	-
Novel001026	Novel001026.1	chr7	120262135	120262476	120263165	120263352	120265354	120265469	120267987	120268116	120269082	120269187	120269268	120269427	120270626	120270807	120278150	120278585	-	-	-	-	-	-	-	-	-	-	-	-	-	-	-	-	-	-	-	-	-	-	-	-	-	-	-	-	-	-	-
Novel001027	Novel001027.1	chr7	8176293	8178732	8189935	8190048	-	-	-	-	-	-	-	-	-	-	-	-	-	-	-	-	-	-	-	-	-	-	-	-	-	-	-	-	-	-	-	-	-	-	-	-	-	-	-	-	-	-	-
Novel001028	Novel001028.1	chr8	2399273	2399401	2399851	2399944	2400656	2400757	2401267	2402942	-	-	-	-	-	-	-	-	-	-	-	-	-	-	-	-	-	-	-	-	-	-	-	-	-	-	-	-	-	-	-	-	-	-	-	-	-	-	-
Novel001029	Novel001029.1	chr8	2399275	2399401	2399851	2399944	2400656	2400767	2401267	2403063	-	-	-	-	-	-	-	-	-	-	-	-	-	-	-	-	-	-	-	-	-	-	-	-	-	-	-	-	-	-	-	-	-	-	-	-	-	-	-
Novel001030	Novel001030.1	chr8	20946405	20946470	20949793	20950764	-	-	-	-	-	-	-	-	-	-	-	-	-	-	-	-	-	-	-	-	-	-	-	-	-	-	-	-	-	-	-	-	-	-	-	-	-	-	-	-	-	-	-
Novel001031	Novel001031.1	chr8	35048953	35049019	35115985	35117616	-	-	-	-	-	-	-	-	-	-	-	-	-	-	-	-	-	-	-	-	-	-	-	-	-	-	-	-	-	-	-	-	-	-	-	-	-	-	-	-	-	-	-
Novel001032	Novel001032.1	chr8	42491127	42492383	42492897	42493268	-	-	-	-	-	-	-	-	-	-	-	-	-	-	-	-	-	-	-	-	-	-	-	-	-	-	-	-	-	-	-	-	-	-	-	-	-	-	-	-	-	-	-
Novel001033	Novel001033.1	chr8	81082774	81085182	81088459	81088946	-	-	-	-	-	-	-	-	-	-	-	-	-	-	-	-	-	-	-	-	-	-	-	-	-	-	-	-	-	-	-	-	-	-	-	-	-	-	-	-	-	-	-
Novel001034	Novel001034.1	chr8	82672037	82672605	82673196	82676120	-	-	-	-	-	-	-	-	-	-	-	-	-	-	-	-	-	-	-	-	-	-	-	-	-	-	-	-	-	-	-	-	-	-	-	-	-	-	-	-	-	-	-
Novel001035	Novel001035.1	chr8	82672791	82672862	82673196	82676238	-	-	-	-	-	-	-	-	-	-	-	-	-	-	-	-	-	-	-	-	-	-	-	-	-	-	-	-	-	-	-	-	-	-	-	-	-	-	-	-	-	-	-
Novel001036	Novel001036.1	chr8	106816204	106816459	106817798	106821499	-	-	-	-	-	-	-	-	-	-	-	-	-	-	-	-	-	-	-	-	-	-	-	-	-	-	-	-	-	-	-	-	-	-	-	-	-	-	-	-	-	-	-
Novel001037	Novel001037.1	chr8	124176840	124183699	124185088	124185424	-	-	-	-	-	-	-	-	-	-	-	-	-	-	-	-	-	-	-	-	-	-	-	-	-	-	-	-	-	-	-	-	-	-	-	-	-	-	-	-	-	-	-
Novel001038	Novel001038.1	chr8	124912625	124913275	124916451	124916536	124923721	124925600	-	-	-	-	-	-	-	-	-	-	-	-	-	-	-	-	-	-	-	-	-	-	-	-	-	-	-	-	-	-	-	-	-	-	-	-	-	-	-	-	-
Novel001039	Novel001039.1	chr8	140999719	141000574	141043790	141043895	-	-	-	-	-	-	-	-	-	-	-	-	-	-	-	-	-	-	-	-	-	-	-	-	-	-	-	-	-	-	-	-	-	-	-	-	-	-	-	-	-	-	-
Novel001040	Novel001040.1	chr8	141583312	141584490	141584712	141585408	-	-	-	-	-	-	-	-	-	-	-	-	-	-	-	-	-	-	-	-	-	-	-	-	-	-	-	-	-	-	-	-	-	-	-	-	-	-	-	-	-	-	-
Novel001041	Novel001041.1	chr8	141597014	141597657	141629825	141631920	-	-	-	-	-	-	-	-	-	-	-	-	-	-	-	-	-	-	-	-	-	-	-	-	-	-	-	-	-	-	-	-	-	-	-	-	-	-	-	-	-	-	-
Novel001042	Novel001042.1	chr8	1299060	1299325	1299501	1299656	1300017	1300135	1300475	1300622	1303066	1303630	-	-	-	-	-	-	-	-	-	-	-	-	-	-	-	-	-	-	-	-	-	-	-	-	-	-	-	-	-	-	-	-	-	-	-	-	-
Novel001043	Novel001043.1	chr8	1298400	1299325	1299501	1299656	1300017	1300135	1300475	1300622	1303066	1303225	1304464	1304496	-	-	-	-	-	-	-	-	-	-	-	-	-	-	-	-	-	-	-	-	-	-	-	-	-	-	-	-	-	-	-	-	-	-	-
Novel001044	Novel001044.1	chr8	3787751	3787911	3857278	3857378	-	-	-	-	-	-	-	-	-	-	-	-	-	-	-	-	-	-	-	-	-	-	-	-	-	-	-	-	-	-	-	-	-	-	-	-	-	-	-	-	-	-	-
Novel001045	Novel001045.1	chr8	10166737	10167154	10183029	10183644	-	-	-	-	-	-	-	-	-	-	-	-	-	-	-	-	-	-	-	-	-	-	-	-	-	-	-	-	-	-	-	-	-	-	-	-	-	-	-	-	-	-	-
Novel001046	Novel001046.1	chr8	33822363	33824678	33927855	33928197	-	-	-	-	-	-	-	-	-	-	-	-	-	-	-	-	-	-	-	-	-	-	-	-	-	-	-	-	-	-	-	-	-	-	-	-	-	-	-	-	-	-	-
Novel001047	Novel001047.1	chr8	44208434	44208930	44222917	44223012	44223524	44223628	-	-	-	-	-	-	-	-	-	-	-	-	-	-	-	-	-	-	-	-	-	-	-	-	-	-	-	-	-	-	-	-	-	-	-	-	-	-	-	-	-
Novel001048	Novel001048.1	chr8	57599947	57601007	57602233	57607542	-	-	-	-	-	-	-	-	-	-	-	-	-	-	-	-	-	-	-	-	-	-	-	-	-	-	-	-	-	-	-	-	-	-	-	-	-	-	-	-	-	-	-
Novel001049	Novel001049.1	chr8	74836690	74840357	74846359	74846709	-	-	-	-	-	-	-	-	-	-	-	-	-	-	-	-	-	-	-	-	-	-	-	-	-	-	-	-	-	-	-	-	-	-	-	-	-	-	-	-	-	-	-
Novel001050	Novel001050.1	chr8	123863015	123863077	123864179	123864239	123870958	123871097	-	-	-	-	-	-	-	-	-	-	-	-	-	-	-	-	-	-	-	-	-	-	-	-	-	-	-	-	-	-	-	-	-	-	-	-	-	-	-	-	-
Novel001051	Novel001051.1	chr8	127590950	127591364	127615096	127616101	-	-	-	-	-	-	-	-	-	-	-	-	-	-	-	-	-	-	-	-	-	-	-	-	-	-	-	-	-	-	-	-	-	-	-	-	-	-	-	-	-	-	-
Novel001052	Novel001052.1	chr8	136145613	136156023	136156328	136164570	-	-	-	-	-	-	-	-	-	-	-	-	-	-	-	-	-	-	-	-	-	-	-	-	-	-	-	-	-	-	-	-	-	-	-	-	-	-	-	-	-	-	-
Novel001053	Novel001053.1	chr8	4082913	4083002	4083982	4084107	4086731	4086788	-	-	-	-	-	-	-	-	-	-	-	-	-	-	-	-	-	-	-	-	-	-	-	-	-	-	-	-	-	-	-	-	-	-	-	-	-	-	-	-	-
Novel001054	Novel001054.1	chr8	678204	680055	685444	685472	-	-	-	-	-	-	-	-	-	-	-	-	-	-	-	-	-	-	-	-	-	-	-	-	-	-	-	-	-	-	-	-	-	-	-	-	-	-	-	-	-	-	-
Novel001055	Novel001055.1	chr8	1298552	1299325	1299501	1299656	1300017	1300135	1300475	1300684	-	-	-	-	-	-	-	-	-	-	-	-	-	-	-	-	-	-	-	-	-	-	-	-	-	-	-	-	-	-	-	-	-	-	-	-	-	-	-
Novel001056	Novel001056.1	chr8	67603725	67608491	67609028	67609207	67610300	67611091	-	-	-	-	-	-	-	-	-	-	-	-	-	-	-	-	-	-	-	-	-	-	-	-	-	-	-	-	-	-	-	-	-	-	-	-	-	-	-	-	-
Novel001057	Novel001057.1	chr8	73033288	73033342	73033541	73033965	-	-	-	-	-	-	-	-	-	-	-	-	-	-	-	-	-	-	-	-	-	-	-	-	-	-	-	-	-	-	-	-	-	-	-	-	-	-	-	-	-	-	-
Novel001058	Novel001058.1	chr8	106242239	106243204	106243806	106244167	-	-	-	-	-	-	-	-	-	-	-	-	-	-	-	-	-	-	-	-	-	-	-	-	-	-	-	-	-	-	-	-	-	-	-	-	-	-	-	-	-	-	-
Novel001059	Novel001059.1	chr8	106816204	106816459	106817945	106821499	-	-	-	-	-	-	-	-	-	-	-	-	-	-	-	-	-	-	-	-	-	-	-	-	-	-	-	-	-	-	-	-	-	-	-	-	-	-	-	-	-	-	-
Novel001060	Novel001060.1	chr8	141597275	141597657	141629493	141630881	-	-	-	-	-	-	-	-	-	-	-	-	-	-	-	-	-	-	-	-	-	-	-	-	-	-	-	-	-	-	-	-	-	-	-	-	-	-	-	-	-	-	-
Novel001061	Novel001061.1	chr8	19815038	19816992	19819829	19820097	-	-	-	-	-	-	-	-	-	-	-	-	-	-	-	-	-	-	-	-	-	-	-	-	-	-	-	-	-	-	-	-	-	-	-	-	-	-	-	-	-	-	-
Novel001062	Novel001062.1	chr8	42290559	42299391	42299981	42300091	42300625	42303501	-	-	-	-	-	-	-	-	-	-	-	-	-	-	-	-	-	-	-	-	-	-	-	-	-	-	-	-	-	-	-	-	-	-	-	-	-	-	-	-	-
Novel001063	Novel001063.1	chr8	123862698	123862828	123863016	123863077	123864179	123864239	123870958	123871682	-	-	-	-	-	-	-	-	-	-	-	-	-	-	-	-	-	-	-	-	-	-	-	-	-	-	-	-	-	-	-	-	-	-	-	-	-	-	-
Novel001064	Novel001064.1	chr8	87612391	87628265	87675804	87676631	-	-	-	-	-	-	-	-	-	-	-	-	-	-	-	-	-	-	-	-	-	-	-	-	-	-	-	-	-	-	-	-	-	-	-	-	-	-	-	-	-	-	-
Novel001065	Novel001065.1	chr8	10888100	10888351	10889772	10890098	-	-	-	-	-	-	-	-	-	-	-	-	-	-	-	-	-	-	-	-	-	-	-	-	-	-	-	-	-	-	-	-	-	-	-	-	-	-	-	-	-	-	-
Novel001066	Novel001066.1	chr8	33877901	33878045	33958514	33959031	-	-	-	-	-	-	-	-	-	-	-	-	-	-	-	-	-	-	-	-	-	-	-	-	-	-	-	-	-	-	-	-	-	-	-	-	-	-	-	-	-	-	-
Novel001067	Novel001067.1	chr8	42406134	42408064	42414336	42414424	-	-	-	-	-	-	-	-	-	-	-	-	-	-	-	-	-	-	-	-	-	-	-	-	-	-	-	-	-	-	-	-	-	-	-	-	-	-	-	-	-	-	-
Novel001068	Novel001068.1	chr8	42406135	42408064	42425918	42426010	-	-	-	-	-	-	-	-	-	-	-	-	-	-	-	-	-	-	-	-	-	-	-	-	-	-	-	-	-	-	-	-	-	-	-	-	-	-	-	-	-	-	-
Novel001069	Novel001069.1	chr8	57609407	57610298	57610830	57610974	57629122	57629325	-	-	-	-	-	-	-	-	-	-	-	-	-	-	-	-	-	-	-	-	-	-	-	-	-	-	-	-	-	-	-	-	-	-	-	-	-	-	-	-	-
Novel001070	Novel001070.1	chr8	87644053	87644530	87675804	87676589	-	-	-	-	-	-	-	-	-	-	-	-	-	-	-	-	-	-	-	-	-	-	-	-	-	-	-	-	-	-	-	-	-	-	-	-	-	-	-	-	-	-	-
Novel001071	Novel001071.1	chr8	87668299	87673519	87675804	87676589	-	-	-	-	-	-	-	-	-	-	-	-	-	-	-	-	-	-	-	-	-	-	-	-	-	-	-	-	-	-	-	-	-	-	-	-	-	-	-	-	-	-	-
Novel001072	Novel001072.1	chr8	135692562	135694146	136033868	136036259	-	-	-	-	-	-	-	-	-	-	-	-	-	-	-	-	-	-	-	-	-	-	-	-	-	-	-	-	-	-	-	-	-	-	-	-	-	-	-	-	-	-	-
Novel001073	Novel001073.1	chr8	136276303	136277191	136284688	136284907	136287509	136287585	136291254	136291555	-	-	-	-	-	-	-	-	-	-	-	-	-	-	-	-	-	-	-	-	-	-	-	-	-	-	-	-	-	-	-	-	-	-	-	-	-	-	-
Novel001074	Novel001074.1	chr8	124910228	124913275	124916451	124919998	-	-	-	-	-	-	-	-	-	-	-	-	-	-	-	-	-	-	-	-	-	-	-	-	-	-	-	-	-	-	-	-	-	-	-	-	-	-	-	-	-	-	-
Novel001075	Novel001075.1	chr8	141000338	141000574	141043787	141043907	-	-	-	-	-	-	-	-	-	-	-	-	-	-	-	-	-	-	-	-	-	-	-	-	-	-	-	-	-	-	-	-	-	-	-	-	-	-	-	-	-	-	-
Novel001076	Novel001076.1	chr8	147466189	147468267	147698536	147698680	-	-	-	-	-	-	-	-	-	-	-	-	-	-	-	-	-	-	-	-	-	-	-	-	-	-	-	-	-	-	-	-	-	-	-	-	-	-	-	-	-	-	-
Novel001077	Novel001077.1	chr8	67603496	67604168	67608338	67608491	67610300	67610337	-	-	-	-	-	-	-	-	-	-	-	-	-	-	-	-	-	-	-	-	-	-	-	-	-	-	-	-	-	-	-	-	-	-	-	-	-	-	-	-	-
Novel001078	Novel001078.1	chr8	87670017	87672774	87675804	87676666	-	-	-	-	-	-	-	-	-	-	-	-	-	-	-	-	-	-	-	-	-	-	-	-	-	-	-	-	-	-	-	-	-	-	-	-	-	-	-	-	-	-	-
Novel001079	Novel001079.1	chr8	147466189	147468267	147698306	147698680	-	-	-	-	-	-	-	-	-	-	-	-	-	-	-	-	-	-	-	-	-	-	-	-	-	-	-	-	-	-	-	-	-	-	-	-	-	-	-	-	-	-	-
Novel001080	Novel001080.1	chr9	7076854	7077396	7079902	7080164	-	-	-	-	-	-	-	-	-	-	-	-	-	-	-	-	-	-	-	-	-	-	-	-	-	-	-	-	-	-	-	-	-	-	-	-	-	-	-	-	-	-	-
Novel001081	Novel001081.1	chr9	11790755	11791977	11792868	11793308	-	-	-	-	-	-	-	-	-	-	-	-	-	-	-	-	-	-	-	-	-	-	-	-	-	-	-	-	-	-	-	-	-	-	-	-	-	-	-	-	-	-	-
Novel001082	Novel001082.1	chr9	29758814	29759957	29760747	29760914	29762907	29766046	-	-	-	-	-	-	-	-	-	-	-	-	-	-	-	-	-	-	-	-	-	-	-	-	-	-	-	-	-	-	-	-	-	-	-	-	-	-	-	-	-
Novel001083	Novel001083.1	chr9	29758814	29759957	29760750	29760914	29762907	29766046	-	-	-	-	-	-	-	-	-	-	-	-	-	-	-	-	-	-	-	-	-	-	-	-	-	-	-	-	-	-	-	-	-	-	-	-	-	-	-	-	-
Novel001084	Novel001084.1	chr9	37850910	37851117	37851720	37851880	37853034	37853157	37854168	37854289	37858025	37858231	-	-	-	-	-	-	-	-	-	-	-	-	-	-	-	-	-	-	-	-	-	-	-	-	-	-	-	-	-	-	-	-	-	-	-	-	-
Novel001085	Novel001085.1	chr9	41144911	41145165	41146336	41146423	41148663	41148751	41151674	41152251	-	-	-	-	-	-	-	-	-	-	-	-	-	-	-	-	-	-	-	-	-	-	-	-	-	-	-	-	-	-	-	-	-	-	-	-	-	-	-
Novel001086	Novel001086.1	chr9	41179962	41180245	41188483	41188543	41189302	41189432	41190484	41190642	41191652	41191772	41192373	41192608	-	-	-	-	-	-	-	-	-	-	-	-	-	-	-	-	-	-	-	-	-	-	-	-	-	-	-	-	-	-	-	-	-	-	-
Novel001087	Novel001087.1	chr9	43914130	43914965	43915691	43918262	-	-	-	-	-	-	-	-	-	-	-	-	-	-	-	-	-	-	-	-	-	-	-	-	-	-	-	-	-	-	-	-	-	-	-	-	-	-	-	-	-	-	-
Novel001088	Novel001088.1	chr9	47728105	47728288	47732085	47732257	47736808	47736897	47747640	47747672	47767057	47767188	47769209	47772236	-	-	-	-	-	-	-	-	-	-	-	-	-	-	-	-	-	-	-	-	-	-	-	-	-	-	-	-	-	-	-	-	-	-	-
Novel001089	Novel001089.1	chr9	53331063	53331257	53333441	53342796	-	-	-	-	-	-	-	-	-	-	-	-	-	-	-	-	-	-	-	-	-	-	-	-	-	-	-	-	-	-	-	-	-	-	-	-	-	-	-	-	-	-	-
Novel001090	Novel001090.1	chr9	67451816	67452503	67453938	67454030	67454168	67454365	67460831	67460899	67463973	67464068	67465917	67466025	67469564	67469656	67472602	67472683	67473622	67475301	-	-	-	-	-	-	-	-	-	-	-	-	-	-	-	-	-	-	-	-	-	-	-	-	-	-	-	-	-
Novel001091	Novel001091.1	chr9	67497158	67497235	67497404	67498402	67502169	67502314	67504537	67504608	67505065	67505152	67505824	67505911	67506221	67506332	67507037	67507153	67507261	67507324	67507922	67508687	-	-	-	-	-	-	-	-	-	-	-	-	-	-	-	-	-	-	-	-	-	-	-	-	-	-	-
Novel001092	Novel001092.1	chr9	77046396	77046783	77048865	77048957	77069458	77069553	77071624	77071883	-	-	-	-	-	-	-	-	-	-	-	-	-	-	-	-	-	-	-	-	-	-	-	-	-	-	-	-	-	-	-	-	-	-	-	-	-	-	-
Novel001093	Novel001093.1	chr9	77046397	77046469	77048865	77048957	77069458	77069553	77071624	77072993	-	-	-	-	-	-	-	-	-	-	-	-	-	-	-	-	-	-	-	-	-	-	-	-	-	-	-	-	-	-	-	-	-	-	-	-	-	-	-
Novel001094	Novel001094.1	chr9	94840521	94841543	94842237	94842595	-	-	-	-	-	-	-	-	-	-	-	-	-	-	-	-	-	-	-	-	-	-	-	-	-	-	-	-	-	-	-	-	-	-	-	-	-	-	-	-	-	-	-
Novel001095	Novel001095.1	chr9	97197095	97197283	97225825	97231660	-	-	-	-	-	-	-	-	-	-	-	-	-	-	-	-	-	-	-	-	-	-	-	-	-	-	-	-	-	-	-	-	-	-	-	-	-	-	-	-	-	-	-
Novel001096	Novel001096.1	chr9	114385307	114385391	114389309	114389582	-	-	-	-	-	-	-	-	-	-	-	-	-	-	-	-	-	-	-	-	-	-	-	-	-	-	-	-	-	-	-	-	-	-	-	-	-	-	-	-	-	-	-
Novel001097	Novel001097.1	chr9	114692308	114692758	114717483	114719651	-	-	-	-	-	-	-	-	-	-	-	-	-	-	-	-	-	-	-	-	-	-	-	-	-	-	-	-	-	-	-	-	-	-	-	-	-	-	-	-	-	-	-
Novel001098	Novel001098.1	chr9	119179497	119179667	119181968	119182948	-	-	-	-	-	-	-	-	-	-	-	-	-	-	-	-	-	-	-	-	-	-	-	-	-	-	-	-	-	-	-	-	-	-	-	-	-	-	-	-	-	-	-
Novel001099	Novel001099.1	chr9	128650222	128650467	128651645	128652842	-	-	-	-	-	-	-	-	-	-	-	-	-	-	-	-	-	-	-	-	-	-	-	-	-	-	-	-	-	-	-	-	-	-	-	-	-	-	-	-	-	-	-
Novel001100	Novel001100.1	chr9	131350805	131350903	131352093	131352888	-	-	-	-	-	-	-	-	-	-	-	-	-	-	-	-	-	-	-	-	-	-	-	-	-	-	-	-	-	-	-	-	-	-	-	-	-	-	-	-	-	-	-
Novel001101	Novel001101.1	chr9	131352093	131352212	131353581	131353725	-	-	-	-	-	-	-	-	-	-	-	-	-	-	-	-	-	-	-	-	-	-	-	-	-	-	-	-	-	-	-	-	-	-	-	-	-	-	-	-	-	-	-
Novel001102	Novel001102.1	chr9	131481270	131483802	131485601	131485659	131580788	131580853	131581629	131581824	-	-	-	-	-	-	-	-	-	-	-	-	-	-	-	-	-	-	-	-	-	-	-	-	-	-	-	-	-	-	-	-	-	-	-	-	-	-	-
Novel001103	Novel001103.1	chr9	131480959	131485659	131580788	131580853	131581629	131581800	-	-	-	-	-	-	-	-	-	-	-	-	-	-	-	-	-	-	-	-	-	-	-	-	-	-	-	-	-	-	-	-	-	-	-	-	-	-	-	-	-
Novel001104	Novel001104.1	chr9	139459576	139459901	139464185	139466095	-	-	-	-	-	-	-	-	-	-	-	-	-	-	-	-	-	-	-	-	-	-	-	-	-	-	-	-	-	-	-	-	-	-	-	-	-	-	-	-	-	-	-
Novel001105	Novel001105.1	chr9	139552574	139553354	139555610	139555800	139560186	139560399	139562311	139562445	139562846	139563036	139565049	139565130	139569603	139569780	-	-	-	-	-	-	-	-	-	-	-	-	-	-	-	-	-	-	-	-	-	-	-	-	-	-	-	-	-	-	-	-	-
Novel001106	Novel001106.1	chr9	144388438	144388638	144389402	144389701	-	-	-	-	-	-	-	-	-	-	-	-	-	-	-	-	-	-	-	-	-	-	-	-	-	-	-	-	-	-	-	-	-	-	-	-	-	-	-	-	-	-	-
Novel001107	Novel001107.1	chr9	145782592	145782840	145784535	145784819	-	-	-	-	-	-	-	-	-	-	-	-	-	-	-	-	-	-	-	-	-	-	-	-	-	-	-	-	-	-	-	-	-	-	-	-	-	-	-	-	-	-	-
Novel001108	Novel001108.1	chr9	148523955	148525114	148525251	148527624	-	-	-	-	-	-	-	-	-	-	-	-	-	-	-	-	-	-	-	-	-	-	-	-	-	-	-	-	-	-	-	-	-	-	-	-	-	-	-	-	-	-	-
Novel001109	Novel001109.1	chr9	148528228	148528340	148529387	148533375	-	-	-	-	-	-	-	-	-	-	-	-	-	-	-	-	-	-	-	-	-	-	-	-	-	-	-	-	-	-	-	-	-	-	-	-	-	-	-	-	-	-	-
Novel001110	Novel001110.1	chr9	148547452	148548894	148549351	148553682	-	-	-	-	-	-	-	-	-	-	-	-	-	-	-	-	-	-	-	-	-	-	-	-	-	-	-	-	-	-	-	-	-	-	-	-	-	-	-	-	-	-	-
Novel001111	Novel001111.1	chr9	6873428	6873499	6875385	6875526	6879034	6879236	-	-	-	-	-	-	-	-	-	-	-	-	-	-	-	-	-	-	-	-	-	-	-	-	-	-	-	-	-	-	-	-	-	-	-	-	-	-	-	-	-
Novel001112	Novel001112.1	chr9	21796753	21797270	21815775	21817015	-	-	-	-	-	-	-	-	-	-	-	-	-	-	-	-	-	-	-	-	-	-	-	-	-	-	-	-	-	-	-	-	-	-	-	-	-	-	-	-	-	-	-
Novel001113	Novel001113.1	chr9	29740620	29740900	29741848	29741972	29743356	29743556	29745071	29745211	-	-	-	-	-	-	-	-	-	-	-	-	-	-	-	-	-	-	-	-	-	-	-	-	-	-	-	-	-	-	-	-	-	-	-	-	-	-	-
Novel001114	Novel001114.1	chr9	37819735	37820143	37820937	37821060	-	-	-	-	-	-	-	-	-	-	-	-	-	-	-	-	-	-	-	-	-	-	-	-	-	-	-	-	-	-	-	-	-	-	-	-	-	-	-	-	-	-	-
Novel001115	Novel001115.1	chr9	37832002	37832492	37833877	37834136	37836273	37836428	37837416	37837545	37840793	37841153	-	-	-	-	-	-	-	-	-	-	-	-	-	-	-	-	-	-	-	-	-	-	-	-	-	-	-	-	-	-	-	-	-	-	-	-	-
Novel001116	Novel001116.1	chr9	67416065	67416158	67421528	67421682	67424445	67424565	-	-	-	-	-	-	-	-	-	-	-	-	-	-	-	-	-	-	-	-	-	-	-	-	-	-	-	-	-	-	-	-	-	-	-	-	-	-	-	-	-
Novel001117	Novel001117.1	chr9	73071916	73073145	73077716	73077840	73081700	73081777	73084113	73085065	-	-	-	-	-	-	-	-	-	-	-	-	-	-	-	-	-	-	-	-	-	-	-	-	-	-	-	-	-	-	-	-	-	-	-	-	-	-	-
Novel001118	Novel001118.1	chr9	79996491	79997240	80002832	80003126	-	-	-	-	-	-	-	-	-	-	-	-	-	-	-	-	-	-	-	-	-	-	-	-	-	-	-	-	-	-	-	-	-	-	-	-	-	-	-	-	-	-	-
Novel001119	Novel001119.1	chr9	97170521	97170669	97187096	97187378	-	-	-	-	-	-	-	-	-	-	-	-	-	-	-	-	-	-	-	-	-	-	-	-	-	-	-	-	-	-	-	-	-	-	-	-	-	-	-	-	-	-	-
Novel001120	Novel001120.1	chr9	114317698	114318001	114322015	114322124	114323060	114323188	114323946	114324154	114326096	114326208	114333032	114333154	-	-	-	-	-	-	-	-	-	-	-	-	-	-	-	-	-	-	-	-	-	-	-	-	-	-	-	-	-	-	-	-	-	-	-
Novel001121	Novel001121.1	chr9	117551860	117552089	117554566	117554669	117556210	117556435	117556548	117557441	-	-	-	-	-	-	-	-	-	-	-	-	-	-	-	-	-	-	-	-	-	-	-	-	-	-	-	-	-	-	-	-	-	-	-	-	-	-	-
Novel001122	Novel001122.1	chr9	117907319	117909939	117910189	117910904	-	-	-	-	-	-	-	-	-	-	-	-	-	-	-	-	-	-	-	-	-	-	-	-	-	-	-	-	-	-	-	-	-	-	-	-	-	-	-	-	-	-	-
Novel001123	Novel001123.1	chr9	119580567	119581088	119583408	119583455	119583749	119583796	119584342	119584401	119585277	119585606	119588515	119589134	-	-	-	-	-	-	-	-	-	-	-	-	-	-	-	-	-	-	-	-	-	-	-	-	-	-	-	-	-	-	-	-	-	-	-
Novel001124	Novel001124.1	chr9	119616026	119616493	119619879	119620142	-	-	-	-	-	-	-	-	-	-	-	-	-	-	-	-	-	-	-	-	-	-	-	-	-	-	-	-	-	-	-	-	-	-	-	-	-	-	-	-	-	-	-
Novel001125	Novel001125.1	chr9	119616026	119616493	119622718	119622971	-	-	-	-	-	-	-	-	-	-	-	-	-	-	-	-	-	-	-	-	-	-	-	-	-	-	-	-	-	-	-	-	-	-	-	-	-	-	-	-	-	-	-
Novel001126	Novel001126.1	chr9	119632843	119633147	119633257	119633547	-	-	-	-	-	-	-	-	-	-	-	-	-	-	-	-	-	-	-	-	-	-	-	-	-	-	-	-	-	-	-	-	-	-	-	-	-	-	-	-	-	-	-
Novel001127	Novel001127.1	chr9	120049465	120050404	120084401	120084536	120086129	120086220	120105684	120105905	-	-	-	-	-	-	-	-	-	-	-	-	-	-	-	-	-	-	-	-	-	-	-	-	-	-	-	-	-	-	-	-	-	-	-	-	-	-	-
Novel001128	Novel001128.1	chr9	126099135	126101285	126102836	126102909	126105069	126105554	-	-	-	-	-	-	-	-	-	-	-	-	-	-	-	-	-	-	-	-	-	-	-	-	-	-	-	-	-	-	-	-	-	-	-	-	-	-	-	-	-
Novel001129	Novel001129.1	chr9	131333718	131333950	131334654	131334784	-	-	-	-	-	-	-	-	-	-	-	-	-	-	-	-	-	-	-	-	-	-	-	-	-	-	-	-	-	-	-	-	-	-	-	-	-	-	-	-	-	-	-
Novel001130	Novel001130.1	chr9	141966018	141966187	141982434	141982758	141991486	141991667	-	-	-	-	-	-	-	-	-	-	-	-	-	-	-	-	-	-	-	-	-	-	-	-	-	-	-	-	-	-	-	-	-	-	-	-	-	-	-	-	-
Novel001131	Novel001131.1	chr9	141966012	141966187	141982434	141982758	141992159	141993535	-	-	-	-	-	-	-	-	-	-	-	-	-	-	-	-	-	-	-	-	-	-	-	-	-	-	-	-	-	-	-	-	-	-	-	-	-	-	-	-	-
Novel001132	Novel001132.1	chr9	47747218	47747672	47767057	47767188	47769209	47772159	-	-	-	-	-	-	-	-	-	-	-	-	-	-	-	-	-	-	-	-	-	-	-	-	-	-	-	-	-	-	-	-	-	-	-	-	-	-	-	-	-
Novel001133	Novel001133.1	chr9	81561688	81562636	81562867	81564434	-	-	-	-	-	-	-	-	-	-	-	-	-	-	-	-	-	-	-	-	-	-	-	-	-	-	-	-	-	-	-	-	-	-	-	-	-	-	-	-	-	-	-
Novel001134	Novel001134.1	chr9	116705419	116705762	116762218	116762697	116764207	116764269	-	-	-	-	-	-	-	-	-	-	-	-	-	-	-	-	-	-	-	-	-	-	-	-	-	-	-	-	-	-	-	-	-	-	-	-	-	-	-	-	-
Novel001135	Novel001135.1	chr9	131350811	131350903	131352093	131352212	131353581	131353653	131354944	131355156	-	-	-	-	-	-	-	-	-	-	-	-	-	-	-	-	-	-	-	-	-	-	-	-	-	-	-	-	-	-	-	-	-	-	-	-	-	-	-
Novel001136	Novel001136.1	chr9	139552607	139553354	139555610	139555800	139560186	139560399	139562311	139562445	139562574	139562627	139562846	139563036	139565049	139565130	139569603	139569781	-	-	-	-	-	-	-	-	-	-	-	-	-	-	-	-	-	-	-	-	-	-	-	-	-	-	-	-	-	-	-
Novel001137	Novel001137.1	chr9	148485317	148486138	148486347	148488338	-	-	-	-	-	-	-	-	-	-	-	-	-	-	-	-	-	-	-	-	-	-	-	-	-	-	-	-	-	-	-	-	-	-	-	-	-	-	-	-	-	-	-
Novel001138	Novel001138.1	chr9	6873428	6873499	6875385	6875526	6879034	6879196	6879971	6880914	-	-	-	-	-	-	-	-	-	-	-	-	-	-	-	-	-	-	-	-	-	-	-	-	-	-	-	-	-	-	-	-	-	-	-	-	-	-	-
Novel001139	Novel001139.1	chr9	72327096	72331058	72340522	72340611	-	-	-	-	-	-	-	-	-	-	-	-	-	-	-	-	-	-	-	-	-	-	-	-	-	-	-	-	-	-	-	-	-	-	-	-	-	-	-	-	-	-	-
Novel001140	Novel001140.1	chr9	117761761	117762008	117769083	117769134	-	-	-	-	-	-	-	-	-	-	-	-	-	-	-	-	-	-	-	-	-	-	-	-	-	-	-	-	-	-	-	-	-	-	-	-	-	-	-	-	-	-	-
Novel001141	Novel001141.1	chr9	119629135	119629363	119629614	119629639	-	-	-	-	-	-	-	-	-	-	-	-	-	-	-	-	-	-	-	-	-	-	-	-	-	-	-	-	-	-	-	-	-	-	-	-	-	-	-	-	-	-	-
Novel001142	Novel001142.1	chr9	119634226	119634981	119635089	119635149	-	-	-	-	-	-	-	-	-	-	-	-	-	-	-	-	-	-	-	-	-	-	-	-	-	-	-	-	-	-	-	-	-	-	-	-	-	-	-	-	-	-	-
Novel001143	Novel001143.1	chr9	115157566	115157894	115158141	115160804	-	-	-	-	-	-	-	-	-	-	-	-	-	-	-	-	-	-	-	-	-	-	-	-	-	-	-	-	-	-	-	-	-	-	-	-	-	-	-	-	-	-	-
Novel001144	Novel001144.1	chr9	131353340	131353653	131354944	131355156	-	-	-	-	-	-	-	-	-	-	-	-	-	-	-	-	-	-	-	-	-	-	-	-	-	-	-	-	-	-	-	-	-	-	-	-	-	-	-	-	-	-	-
Novel001145	Novel001145.1	chr9	7462431	7465875	7471014	7471066	-	-	-	-	-	-	-	-	-	-	-	-	-	-	-	-	-	-	-	-	-	-	-	-	-	-	-	-	-	-	-	-	-	-	-	-	-	-	-	-	-	-	-
Novel001146	Novel001146.1	chr9	67497174	67497235	67498296	67498402	67502169	67502314	67504537	67504608	67504979	67505152	67505824	67505911	67506221	67506332	67507037	67507153	67507261	67507324	67507922	67508687	-	-	-	-	-	-	-	-	-	-	-	-	-	-	-	-	-	-	-	-	-	-	-	-	-	-	-
Novel001147	Novel001147.1	chr9	7098629	7099343	7100467	7101072	-	-	-	-	-	-	-	-	-	-	-	-	-	-	-	-	-	-	-	-	-	-	-	-	-	-	-	-	-	-	-	-	-	-	-	-	-	-	-	-	-	-	-
Novel001148	Novel001148.1	chr9	8099185	8099244	8102536	8102637	8107627	8108336	-	-	-	-	-	-	-	-	-	-	-	-	-	-	-	-	-	-	-	-	-	-	-	-	-	-	-	-	-	-	-	-	-	-	-	-	-	-	-	-	-
Novel001149	Novel001149.1	chr9	115556075	115559336	115581573	115582716	-	-	-	-	-	-	-	-	-	-	-	-	-	-	-	-	-	-	-	-	-	-	-	-	-	-	-	-	-	-	-	-	-	-	-	-	-	-	-	-	-	-	-
Novel001150	Novel001150.1	chr9	23007050	23007163	23009573	23010216	-	-	-	-	-	-	-	-	-	-	-	-	-	-	-	-	-	-	-	-	-	-	-	-	-	-	-	-	-	-	-	-	-	-	-	-	-	-	-	-	-	-	-
Novel001151	Novel001151.1	chr9	47728122	47728288	47732085	47733314	-	-	-	-	-	-	-	-	-	-	-	-	-	-	-	-	-	-	-	-	-	-	-	-	-	-	-	-	-	-	-	-	-	-	-	-	-	-	-	-	-	-	-
Novel001152	Novel001152.1	chr9	47731434	47732257	47736808	47736897	47767057	47767188	47769209	47771555	-	-	-	-	-	-	-	-	-	-	-	-	-	-	-	-	-	-	-	-	-	-	-	-	-	-	-	-	-	-	-	-	-	-	-	-	-	-	-
Novel001153	Novel001153.1	chr9	67451608	67452337	67452409	67452503	67454168	67454365	67460831	67460899	67463973	67464068	67465917	67466025	67469564	67469656	67472602	67472683	67473622	67474176	-	-	-	-	-	-	-	-	-	-	-	-	-	-	-	-	-	-	-	-	-	-	-	-	-	-	-	-	-
Novel001154	Novel001154.1	chr9	111187359	111187530	111624665	111628317	-	-	-	-	-	-	-	-	-	-	-	-	-	-	-	-	-	-	-	-	-	-	-	-	-	-	-	-	-	-	-	-	-	-	-	-	-	-	-	-	-	-	-
Novel001155	Novel001155.1	chr9	112589342	112592091	112593276	112593537	112595047	112599115	-	-	-	-	-	-	-	-	-	-	-	-	-	-	-	-	-	-	-	-	-	-	-	-	-	-	-	-	-	-	-	-	-	-	-	-	-	-	-	-	-
Novel001156	Novel001156.1	chr9	131489801	131489956	131490079	131491245	-	-	-	-	-	-	-	-	-	-	-	-	-	-	-	-	-	-	-	-	-	-	-	-	-	-	-	-	-	-	-	-	-	-	-	-	-	-	-	-	-	-	-
Novel001157	Novel001157.1	chr9	139553234	139553354	139555610	139555800	139560186	139560399	139562311	139562627	139562846	139563036	139565049	139565130	139569603	139569780	-	-	-	-	-	-	-	-	-	-	-	-	-	-	-	-	-	-	-	-	-	-	-	-	-	-	-	-	-	-	-	-	-
Novel001158	Novel001158.1	chr9	54386218	54386420	54409993	54410105	54432237	54432374	54446699	54446776	54516427	54516526	54704349	54704444	-	-	-	-	-	-	-	-	-	-	-	-	-	-	-	-	-	-	-	-	-	-	-	-	-	-	-	-	-	-	-	-	-	-	-
Novel001159	Novel001159.1	chr9	54430215	54432374	54446699	54446776	54516427	54516526	54704349	54704442	-	-	-	-	-	-	-	-	-	-	-	-	-	-	-	-	-	-	-	-	-	-	-	-	-	-	-	-	-	-	-	-	-	-	-	-	-	-	-
Novel001160	Novel001160.1	chr9	67491833	67492243	67492327	67492462	67496237	67496462	-	-	-	-	-	-	-	-	-	-	-	-	-	-	-	-	-	-	-	-	-	-	-	-	-	-	-	-	-	-	-	-	-	-	-	-	-	-	-	-	-
Novel001161	Novel001161.1	chr9	115556102	115559336	115582585	115582728	-	-	-	-	-	-	-	-	-	-	-	-	-	-	-	-	-	-	-	-	-	-	-	-	-	-	-	-	-	-	-	-	-	-	-	-	-	-	-	-	-	-	-
Novel001162	Novel001162.1	chr9	119543026	119543146	119545267	119545308	119545592	119545639	119546475	119546534	119585277	119585606	119588515	119588687	-	-	-	-	-	-	-	-	-	-	-	-	-	-	-	-	-	-	-	-	-	-	-	-	-	-	-	-	-	-	-	-	-	-	-
Novel001163	Novel001163.1	chr9	129672476	129674662	129674812	129677130	-	-	-	-	-	-	-	-	-	-	-	-	-	-	-	-	-	-	-	-	-	-	-	-	-	-	-	-	-	-	-	-	-	-	-	-	-	-	-	-	-	-	-
Novel001164	Novel001164.1	chr9	47728170	47728288	47732085	47732257	47767057	47767188	47769209	47771556	-	-	-	-	-	-	-	-	-	-	-	-	-	-	-	-	-	-	-	-	-	-	-	-	-	-	-	-	-	-	-	-	-	-	-	-	-	-	-
Novel001165	Novel001165.1	chr9	139553234	139553354	139555610	139555800	139560186	139560399	139562311	139562445	139562561	139562627	139562846	139563036	139565049	139565130	139569603	139569779	-	-	-	-	-	-	-	-	-	-	-	-	-	-	-	-	-	-	-	-	-	-	-	-	-	-	-	-	-	-	-
Novel001166	Novel001166.1	chr9	67451608	67452337	67453938	67454030	67454168	67454365	67460831	67460899	67463973	67464068	67465917	67466025	67469564	67469656	67472602	67472683	67473622	67474176	-	-	-	-	-	-	-	-	-	-	-	-	-	-	-	-	-	-	-	-	-	-	-	-	-	-	-	-	-
Novel001167	Novel001167.1	chr9	69726172	69727598	69729312	69729391	69731190	69731258	69731388	69731517	69735797	69743290	-	-	-	-	-	-	-	-	-	-	-	-	-	-	-	-	-	-	-	-	-	-	-	-	-	-	-	-	-	-	-	-	-	-	-	-	-
Novel001168	Novel001168.1	chr9	131481270	131483802	131485601	131486012	-	-	-	-	-	-	-	-	-	-	-	-	-	-	-	-	-	-	-	-	-	-	-	-	-	-	-	-	-	-	-	-	-	-	-	-	-	-	-	-	-	-	-
Novel001169	Novel001169.1	chrX	14193234	14193646	14200303	14200507	14207717	14207887	14211725	14212131	-	-	-	-	-	-	-	-	-	-	-	-	-	-	-	-	-	-	-	-	-	-	-	-	-	-	-	-	-	-	-	-	-	-	-	-	-	-	-
Novel001170	Novel001170.1	chrX	14193234	14193425	14200303	14200507	14207717	14207887	14211725	14212131	-	-	-	-	-	-	-	-	-	-	-	-	-	-	-	-	-	-	-	-	-	-	-	-	-	-	-	-	-	-	-	-	-	-	-	-	-	-	-
Novel001171	Novel001171.1	chrX	29880632	29885533	29895478	29899848	-	-	-	-	-	-	-	-	-	-	-	-	-	-	-	-	-	-	-	-	-	-	-	-	-	-	-	-	-	-	-	-	-	-	-	-	-	-	-	-	-	-	-
Novel001172	Novel001172.1	chrX	102988773	102988871	103041976	103042086	103044907	103045098	-	-	-	-	-	-	-	-	-	-	-	-	-	-	-	-	-	-	-	-	-	-	-	-	-	-	-	-	-	-	-	-	-	-	-	-	-	-	-	-	-
Novel001173	Novel001173.1	chrX	127953793	127953893	127954329	127954757	127955916	127956286	-	-	-	-	-	-	-	-	-	-	-	-	-	-	-	-	-	-	-	-	-	-	-	-	-	-	-	-	-	-	-	-	-	-	-	-	-	-	-	-	-
Novel001174	Novel001174.1	chrX	127954260	127954757	127955916	127956286	-	-	-	-	-	-	-	-	-	-	-	-	-	-	-	-	-	-	-	-	-	-	-	-	-	-	-	-	-	-	-	-	-	-	-	-	-	-	-	-	-	-	-
Novel001175	Novel001175.1	chrX	143696233	143696582	143698486	143699184	-	-	-	-	-	-	-	-	-	-	-	-	-	-	-	-	-	-	-	-	-	-	-	-	-	-	-	-	-	-	-	-	-	-	-	-	-	-	-	-	-	-	-
Novel001176	Novel001176.1	chrX	3771579	3771768	3863796	3864223	3964749	3965631	-	-	-	-	-	-	-	-	-	-	-	-	-	-	-	-	-	-	-	-	-	-	-	-	-	-	-	-	-	-	-	-	-	-	-	-	-	-	-	-	-
Novel001177	Novel001177.1	chrX	38057503	38057563	38059137	38059194	38060752	38063063	-	-	-	-	-	-	-	-	-	-	-	-	-	-	-	-	-	-	-	-	-	-	-	-	-	-	-	-	-	-	-	-	-	-	-	-	-	-	-	-	-
Novel001178	Novel001178.1	chrX	102989428	102989511	103041976	103042086	103044907	103045098	-	-	-	-	-	-	-	-	-	-	-	-	-	-	-	-	-	-	-	-	-	-	-	-	-	-	-	-	-	-	-	-	-	-	-	-	-	-	-	-	-
Novel001179	Novel001179.1	chrX	2144737	2147620	2149412	2149595	-	-	-	-	-	-	-	-	-	-	-	-	-	-	-	-	-	-	-	-	-	-	-	-	-	-	-	-	-	-	-	-	-	-	-	-	-	-	-	-	-	-	-
Novel001180	Novel001180.1	chrX	3434546	3434624	3659510	3659922	3677199	3677338	3681563	3681666	3681899	3682185	3682327	3682419	3683769	3683935	3771661	3771768	3863796	3864208	-	-	-	-	-	-	-	-	-	-	-	-	-	-	-	-	-	-	-	-	-	-	-	-	-	-	-	-	-
Novel001181	Novel001181.1	chrX	117591167	117597377	117612797	117613333	-	-	-	-	-	-	-	-	-	-	-	-	-	-	-	-	-	-	-	-	-	-	-	-	-	-	-	-	-	-	-	-	-	-	-	-	-	-	-	-	-	-	-
Novel001182	Novel001182.1	chrX	14193212	14193646	14195465	14195603	-	-	-	-	-	-	-	-	-	-	-	-	-	-	-	-	-	-	-	-	-	-	-	-	-	-	-	-	-	-	-	-	-	-	-	-	-	-	-	-	-	-	-
Novel001183	Novel001183.1	chrX	46623229	46623350	46625291	46625431	-	-	-	-	-	-	-	-	-	-	-	-	-	-	-	-	-	-	-	-	-	-	-	-	-	-	-	-	-	-	-	-	-	-	-	-	-	-	-	-	-	-	-
Novel001184	Novel001184.1	chrX	26338520	26339411	26691464	26691569	27186544	27186823	27513763	27513949	27518472	27527087	-	-	-	-	-	-	-	-	-	-	-	-	-	-	-	-	-	-	-	-	-	-	-	-	-	-	-	-	-	-	-	-	-	-	-	-	-
Novel001185	Novel001185.1	chrX	61486224	61486345	61653020	61653142	-	-	-	-	-	-	-	-	-	-	-	-	-	-	-	-	-	-	-	-	-	-	-	-	-	-	-	-	-	-	-	-	-	-	-	-	-	-	-	-	-	-	-
Novel001186	Novel001186.1	chrX	116291444	116291927	116294829	116295076	-	-	-	-	-	-	-	-	-	-	-	-	-	-	-	-	-	-	-	-	-	-	-	-	-	-	-	-	-	-	-	-	-	-	-	-	-	-	-	-	-	-	-
Novel001187	Novel001187.1	chrX	61486224	61486345	61486487	61486778	-	-	-	-	-	-	-	-	-	-	-	-	-	-	-	-	-	-	-	-	-	-	-	-	-	-	-	-	-	-	-	-	-	-	-	-	-	-	-	-	-	-	-
Novel001188	Novel001188.1	chrX	142222997	142223905	142224413	142224497	142224948	142224992	142225207	142225322	142225409	142225454	142226280	142226338	142226767	142226865	142227335	142227478	-	-	-	-	-	-	-	-	-	-	-	-	-	-	-	-	-	-	-	-	-	-	-	-	-	-	-	-	-	-	-
Novel001189	Novel001189.1	chrY	1289581	1289724	1324382	1325308	-	-	-	-	-	-	-	-	-	-	-	-	-	-	-	-	-	-	-	-	-	-	-	-	-	-	-	-	-	-	-	-	-	-	-	-	-	-	-	-	-	-	-
[truncated: 23 more columns]
