# Supplementary material for: Long Noncoding RNA and mRNA Expression Profiles in the Thyroid Gland of Two Phenotypically Extreme Pig Breeds Using Ribo-Zero RNA Sequencing
Source: Genes (Basel). 2016 Jul 9;7(7):34. doi: 10.3390/genes7070034 (PMC4962004; doi:10.3390/genes7070034)
Supplement: Supplementary file 1 [file genes-07-00034-s001.zip › genes-127123-supplementary/Table S7. Differentially expressed mRNAs.xlsx]

## Sheet: up-regulated
GeneBank accession NO.	Gene ID	Gene symbol	Yorkshire	Jinhua	log2FoldChange	pval	padj
XM_005665359.1	397126	PTGFR	3139.15	65.2766	5.5877	8.6347e-52	1.053e-47
XM_003481125.2	100520554	ACOXL	1375.11	69.1228	4.3142	7.8774e-34	4.8032e-30
XM_005669718.1	100736627	FAM19A4	356.089	11.9871	4.8927	2.0622e-29	1.0059e-25
XM_005665688.1	100135029	SLA-5	554.944	39.1642	3.8247	1.6558e-23	4.4871e-20
XM_005655345.1	100155904	NUDCD1	361.925	24.1714	3.9043	6.6886e-23	1.6313e-19
NM_213817.1	396752	IRG6	1207.4	152.616	2.9839	2.1884e-19	3.5583e-16
XM_005673973.1	100737297	LOC100737297	1008.42	130.924	2.9453	9.6303e-19	1.468e-15
XM_003354685.2	100627208	LOC100627208	347.934	37.1783	3.2263	1.4524e-17	1.9679e-14
XM_003482017.2	100739434	LOC100739434	116.791	5.04542	4.5328	1.3584e-16	1.5777e-13
NM_001044525.1	396810	KIT	2719.05	488.798	2.4758	2.7034e-15	2.3549e-12
Novel000641.1	Novel000641	-	78.2881	2.00382	5.288	1.0518e-14	8.2752e-12
XM_005670986.1	100152623	ZNF37A	336.88	49.6977	2.761	5.0475e-14	3.7305e-11
XM_003125512.2	100522252	AARD	149.913	15.4893	3.2748	3.1695e-13	2.1473e-10
XM_005658975.1	100517370	LOC100517370	107.294	8.00631	3.7443	4.3506e-13	2.8679e-10
Novel000876.1	Novel000876	-	134.018	4.04351	5.0507	6.5818e-13	4.2245e-10
NM_001243675.1	100157630	TPMT	319.48	53.173	2.587	1.375e-12	8.1796e-10
XM_003361680.2	100621607	LOC100621607	3331.77	10.0281	8.3761	2.374e-12	1.316e-09
XM_003354937.2	100514639	SOX11	87.8145	6.52587	3.7502	1.0989e-11	5.1543e-09
Novel000500.1	Novel000500	-	205.696	32.1867	2.676	1.5267e-11	7.0255e-09
NM_001123094.1	397379	CDC20	212.27	26.6179	2.9954	1.6347e-11	7.3833e-09
NM_213781.1	396670	SCD	6995.62	1403.6	2.3173	2.112e-11	9.1984e-09
XM_003481529.2	100737997	LOC100737997	94.8007	8.02425	3.5625	1.1085e-10	4.4324e-08
XM_005654734.1	100521889	EMR1	214.552	37.9291	2.5	1.2149e-10	4.7792e-08
NM_001170768.1	397662	CCNB1	413.042	47.64	3.116	1.3763e-10	5.3282e-08
XM_003122956.3	100514091	OTOG	104.568	12.5015	3.0643	2.5606e-10	9.6081e-08
XM_005667782.1	100516458	TNFSF18	115.958	16.527	2.8107	9.0536e-10	2.9708e-07
XM_005662353.1	100737124	LOC100737124	54.7702	2.97883	4.2006	1.1976e-09	3.8435e-07
NM_001159311.1	100286810	SPAG5	188.171	36.6818	2.3589	1.771e-09	5.4677e-07
XM_005662768.1	100623872	CMPK2	353.559	82.7786	2.0946	2.0117e-09	6.133e-07
NM_213804.2	396723	DDX58	1444.57	363.101	1.9922	2.3866e-09	7.1864e-07
XM_003135273.2	100525848	LOC100525848	116.647	18.0523	2.6919	2.818e-09	8.3817e-07
XM_001928347.2	100153312	CDCA3	81.5657	9.52263	3.0985	3.492e-09	1.002e-06
XM_005672753.1	733672	CST3	35.8485	0.496471	6.1741	4.2879e-09	1.2021e-06
Novel000553.1	Novel000553	-	340.941	83.7805	2.0248	6.4396e-09	1.6888e-06
XM_005667000.1	100518083	HERC5	1080.38	233.538	2.2098	8.4975e-09	2.1589e-06
XM_003483239.2	100519111	MCM2	552.182	141.954	1.9597	8.9865e-09	2.2596e-06
XM_003354711.2	396786	SLC9A4	2079.14	617.789	1.7508	1.0515e-08	2.5905e-06
NM_001039745.1	396691	BMPR1B	226.69	51.4145	2.1405	1.2034e-08	2.9061e-06
XM_005671854.1	100627600	GALNT5	122.393	21.5455	2.5061	1.2631e-08	3.0203e-06
XM_005672162.1	102162699	LOC102162699	286.027	70.0709	2.0293	1.383e-08	3.2434e-06
XM_005670611.1	100739587	LOC100739587	337.989	58.7418	2.5245	2.3305e-08	5.3624e-06
XM_003130413.2	397258	NEK2	97.2521	15.5431	2.6455	2.3709e-08	5.4043e-06
XM_005669657.1	100153986	CACNA2D3	257.759	64.807	1.9918	3.3237e-08	7.3694e-06
XM_005670174.1	100153948	PARP14	2750.39	866.126	1.667	4.4612e-08	9.6291e-06
XM_001928833.3	100153133	UBE2C	81.7454	12.5732	2.7008	7.5711e-08	1.564e-05
Novel000818.1	Novel000818	-	233.408	59.5823	1.9699	7.8039e-08	1.5861e-05
XM_005656684.1	100620543	DNAH11	4736.67	1561	1.6014	9.6747e-08	1.9184e-05
XM_005674532.1	102164658	FAM83D	76.437	6.01146	3.6685	1.0634e-07	2.0916e-05
XM_005657062.1	100516642	COL6A6	98.0911	17.9626	2.4491	1.3175e-07	2.5503e-05
Novel000435.1	Novel000435	-	207.866	34.3731	2.5963	1.568e-07	2.9877e-05
NM_001204395.1	100154248	IFIT3	613.499	189.848	1.6922	1.6755e-07	3.1435e-05
XM_003357541.2	100623697	CENPL	127.894	28.5769	2.162	2.8398e-07	5.0557e-05
XM_005666987.1	100622952	UNC5C	401.757	122.314	1.7157	3.3169e-07	5.8201e-05
XM_005659571.1	100621268	LOC100621268	2631.71	907.561	1.5359	3.999e-07	6.8206e-05
Novel001072.1	Novel001072	-	612.032	200.053	1.6132	4.814e-07	7.9873e-05
XM_003357659.2	100520688	LOC100520688	468.298	75.8549	2.6261	4.8753e-07	8.0343e-05
XM_001928073.3	100153272	RIPPLY3	56.5622	7.49191	2.9164	5.8128e-07	9.515e-05
XM_001928611.4	100154071	LOC100154071	536.682	154.249	1.7988	6.5552e-07	0.00010588
XM_003134787.4	100523340	ANLN	888.291	187.662	2.2429	6.7036e-07	0.00010613
Novel001019.1	Novel001019	-	33.0866	1.48941	4.4734	6.8962e-07	0.00010777
XM_003127967.2	100510966	TACSTD2	181.208	48.6599	1.8968	6.9371e-07	0.00010777
XM_003356957.2	100624700	LOC100624700	1042.95	359.476	1.5367	7.5016e-07	0.0001158
XM_005674164.1	100622539	LOC100622539	132.441	32.4141	2.0307	9.6123e-07	0.00014562
NM_001159613.1	100286873	NQO1	2304.51	830.556	1.4723	1.0874e-06	0.00016271
XM_005668479.1	100736643	POU4F1	42.8052	2.50029	4.0976	1.2173e-06	0.00018103
XM_005656543.1	102167653	C8H4orf21	176.703	49.2102	1.8443	1.3191e-06	0.00019266
XM_003122566.3	100519128	LOC100519128	85.2089	11.012	2.9519	1.4918e-06	0.00021155
Novel000350.1	Novel000350	-	102.045	17.167	2.5715	1.6134e-06	0.00022615
XM_003355281.2	100156959	OLFM3	671.745	233.373	1.5253	1.678e-06	0.00023387
Novel000783.1	Novel000783	-	449.165	147.286	1.6086	1.7122e-06	0.00023728
XM_003483190.2	100737042	LOC100737042	137.834	36.2212	1.928	1.7932e-06	0.00024597
XM_003127919.2	100511267	IFI44L	4147.97	1245.19	1.736	1.8053e-06	0.00024599
XM_005652338.1	102159892	LOC102159892	594.169	206.498	1.5247	2.0344e-06	0.00027053
XM_005668374.1	100625564	TPTE2	33.7755	2.51823	3.7455	2.3441e-06	0.00030904
NM_001185150.1	100158149	TM7SF4	37.7779	3.5022	3.4312	2.5225e-06	0.00032381
NM_001097427.1	100037288	SLA-3	6747.94	2556.17	1.4005	2.52e-06	0.00032381
Novel000636.1	Novel000636	-	29.1137	1.49838	4.2802	2.6798e-06	0.00033951
XM_001928587.2	100156557	LOC100156557	201.209	32.1956	2.6438	2.9469e-06	0.00036859
XM_005671575.1	102164100	LOC102164100	507.376	148.722	1.7704	2.9977e-06	0.00037303
XM_005659878.1	100522116	KIF23	500.738	61.2958	3.0302	3.0995e-06	0.00038374
XM_003126807.4	100525749	CDT1	56.3044	9.00822	2.6439	3.1997e-06	0.00039305
XM_003361864.3	100621284	LOC100621284	474.137	165.369	1.5196	3.5784e-06	0.00043421
XM_003125598.4	100517890	SBSPON	167.062	49.1653	1.7647	4.0219e-06	0.00048086
XM_003361314.3	100621671	LOC100621671	209.352	65.6386	1.6733	4.6527e-06	0.00055356
XM_005653801.1	100512674	ZNF367	117.349	16.5988	2.8217	4.8426e-06	0.00057059
Novel000276.1	Novel000276	-	79.0425	11.4457	2.7878	5.3938e-06	0.00062945
XM_005653966.1	100739319	LOC100739319	31.7742	2.50029	3.6677	5.6113e-06	0.00064863
XM_003483396.2	100627165	ESCO2	224.032	39.1642	2.5161	5.6473e-06	0.00064971
Novel000245.1	Novel000245	-	182.886	56.5855	1.6924	6.6589e-06	0.00075893
NM_214025.2	397089	PPP2R2B	299.634	101.872	1.5564	6.8332e-06	0.00077517
XM_003128215.3	100511884	LOC100511884	138.68	16.9697	3.0307	6.9667e-06	0.00078666
XM_005674631.1	100514786	ABCA13	407.486	146.069	1.4801	7.3671e-06	0.00082424
NM_214319.1	397588	PKR	1641.34	636.234	1.3672	7.863e-06	0.00086387
XM_003127146.2	100523846	MIA	35.0096	3.49323	3.3251	8.205e-06	0.0008974
XM_001928888.2	100157598	MCCD1	112.057	30.1111	1.8959	8.4469e-06	0.00091564
XM_003484257.2	100623470	LOC100623470	822.876	314.98	1.3854	9.176e-06	0.00099028
NM_001244997.1	100514810	LOC100514810	481.085	54.9045	3.1313	9.5599e-06	0.0010272
XM_005656109.1	100623583	TUBB6	362.105	129.662	1.4817	9.6635e-06	0.0010337
NM_001185129.1	100152997	GADD45G	351.881	124.724	1.4963	9.7298e-06	0.0010363
XM_001926828.4	396710	LOC396710	351.061	125.14	1.4882	1.0221e-05	0.0010746
XM_005669138.1	102159947	XAF1	438.808	99.0815	2.1469	1.0444e-05	0.0010886
XM_005657383.1	102157769	LOC102157769	94.376	24.0727	1.971	1.0507e-05	0.0010904
XM_003125696.4	100515079	IQGAP3	166.997	29.1002	2.5207	1.0977e-05	0.0011296
XM_003357080.2	100516747	GRID2	1442.32	572.991	1.3318	1.1676e-05	0.0011965
XM_001926809.3	100158209	PI15	203.773	67.7051	1.5896	1.3926e-05	0.0014036
XM_005669022.1	102162720	LOC102162720	241.305	83.311	1.5343	1.4193e-05	0.0014246
XM_003356475.3	100627093	LOC100627093	89.7925	23.0977	1.9588	1.4711e-05	0.0014705
XM_005668600.1	100513619	LOC100513619	4216.05	1675.77	1.3311	1.5107e-05	0.0014978
XM_003125609.4	100524984	MYBL1	400.424	59.2293	2.7571	1.5298e-05	0.0015106
XM_003132070.2	100520101	SGOL1	106.576	16.0575	2.7306	1.5483e-05	0.0015227
Novel001052.1	Novel001052	-	3498.1	1117.2	1.6467	1.6335e-05	0.0015873
XM_005662366.1	100626904	IL1R1	8902.02	3704.51	1.2648	1.8639e-05	0.0017898
Novel000431.1	Novel000431	-	127.103	21.4469	2.5672	1.8754e-05	0.0017938
XM_003127001.3	100522493	LOC100522493	70.1755	14.577	2.2673	1.9953e-05	0.001901
XM_005665336.1	100627907	DTNA	331.161	74.231	2.1574	2.0802e-05	0.0019665
Novel000261.1	Novel000261	-	795.751	317.79	1.3242	2.1426e-05	0.0020177
XM_001926749.4	100154278	LOC100154278	635.873	41.9995	3.9203	2.1552e-05	0.0020217
Novel000807.1	Novel000807	-	41.1928	0.992943	5.3745	2.2369e-05	0.0020824
XM_005666986.1	102163523	LOC102163523	365.586	137.315	1.4127	2.3227e-05	0.0021459
XM_003130395.4	100521032	CENPF	1767.54	251.718	2.8119	2.5615e-05	0.0023353
XM_005652564.1	100153121	ESPL1	119.925	36.1764	1.729	2.5643e-05	0.0023353
XM_003125439.2	100524433	RECQL4	86.1197	12.0678	2.8352	2.7287e-05	0.0024468
XM_005668599.1	102163288	LOC102163288	275.098	100.352	1.4549	2.7562e-05	0.0024624
XM_003130768.3	100518211	PRTFDC1	322.554	121.799	1.405	2.986e-05	0.0026292
XM_005672380.1	100517978	CTNND2	2529.93	1058.3	1.2573	3.1759e-05	0.0027664
XM_003356399.3	100627626	DTNA	865.939	249.646	1.7944	3.3349e-05	0.0028843
XM_003361329.2	100623898	LOC100623898	36.2859	4.96471	2.8696	3.5738e-05	0.0030692
NM_001097423.1	100037276	ITGB6	530.363	210.924	1.3303	3.6562e-05	0.0031289
XM_005657567.1	100519519	LOC100519519	1074.97	367.404	1.5489	3.6902e-05	0.003147
XM_005653795.1	100524038	KIF14	181.341	23.5404	2.9455	3.7182e-05	0.0031599
NM_001123216.1	100144524	ZBP1	218.901	78.0772	1.4873	3.8103e-05	0.0032269
XM_005652675.1	100037271	ENPP1	1038.19	433.501	1.26	3.8972e-05	0.0032664
XM_003360364.2	100622071	ERCC6L	96.8865	28.0804	1.7867	4.2806e-05	0.0035512
XM_001927277.3	100156509	LOC100156509	893.692	372.19	1.2637	4.273e-05	0.0035512
XM_001929436.4	100153308	TCTN1	452.483	181.863	1.315	5.8395e-05	0.0047475
XM_003130396.3	100521211	LOC100521211	46.6935	9.06202	2.3653	5.9816e-05	0.0048469
Novel000570.1	Novel000570	-	34.9377	5.00955	2.802	6.0674e-05	0.0048622
XM_003483590.1	100736759	LOC100736759	22.7804	1.51632	3.9092	6.0581e-05	0.0048622
XM_001924579.4	100157473	ARHGAP11A	380.256	84.8093	2.1647	6.0803e-05	0.0048622
XM_003356363.2	100626545	NDC80	192.989	23.6659	3.0276	6.1374e-05	0.0048759
XM_003124595.2	100518832	RMI2	61.1458	14.6039	2.0659	6.1347e-05	0.0048759
NM_001243579.1	100627209	TYMS	224.062	75.3495	1.5722	6.2261e-05	0.0049303
XM_003480520.2	100738878	TMEM261	73.4891	13.4944	2.4452	6.7027e-05	0.0052906
XM_005668601.1	102163538	LOC102163538	146.629	50.1403	1.5481	6.9545e-05	0.0054581
Novel001167.1	Novel001167	-	1077.64	171.833	2.6488	7.3572e-05	0.0056786
XM_005653970.1	100523993	LOC100523993	1782.92	777.342	1.1976	7.3364e-05	0.0056786
XM_003135318.3	100522971	CAPN6	2028.96	885.44	1.1963	7.3946e-05	0.0056894
NM_001244363.1	100153038	IFIT1	1834.62	587.26	1.6434	7.5104e-05	0.0057243
XM_003481401.2	100156398	MCM4	440.778	156.244	1.4962	7.5871e-05	0.0057648
XM_005653066.1	102163605	LOC102163605	68.7555	18.0971	1.9257	8.1342e-05	0.0061232
XM_005658886.1	100624032	ARSD	454.435	186.248	1.2869	8.1844e-05	0.006142
Novel000366.1	Novel000366	-	610.23	150.244	2.022	8.3919e-05	0.0062785
XM_003360076.2	100625616	GBX1	27.4062	2.99676	3.193	8.6836e-05	0.0064571
XM_001926883.4	397382	MUC1	380.949	155.502	1.2927	8.847e-05	0.0065586
XM_005669174.1	396735	SR-PSOX	129.271	43.5248	1.5705	9.0335e-05	0.0066564
XM_005663142.1	102163953	GPA33	25.5846	2.50029	3.3551	9.371e-05	0.0068636
XM_003482167.1	100737015	LOC100737015	52.7753	12.0588	2.1298	9.8319e-05	0.0071156
NM_001246215.1	100514753	UBE2L6	599.907	141.667	2.0822	9.8609e-05	0.0071156
Novel000055.1	Novel000055	-	31.8461	4.53998	2.8104	0.00010357	0.0074299
XM_005665358.1	100525523	IFI44	1060.43	234.947	2.1743	0.00010717	0.0076426
NM_001185064.1	100151939	LYPD1	89.2409	27.0874	1.7201	0.00010913	0.0077153
NM_001115136.1	767625	GPX2	48.5806	4.50411	3.4311	0.00010913	0.0077153
XM_005659188.1	100628107	LOC100628107	172.083	63.7244	1.4332	0.00011296	0.007918
XM_003133322.4	100511106	LOC100511106	168.41	43.3455	1.958	0.00012289	0.0085148
XM_003130433.2	100515158	VWC2	18.9999	0.992943	4.2581	0.0001268	0.008761
XM_003132765.2	100513568	CHAF1B	174.378	65.7013	1.4082	0.00013799	0.0094012
XM_005670175.1	100520459	DTX3L	1052.1	466.46	1.1735	0.00014061	0.0095262
XM_005657808.1	100515638	CCNB3	136.169	23.6032	2.5283	0.0001445	0.0097087
XM_001928557.3	100157763	LOC100157763	200.556	46.1865	2.1185	0.0001474	0.0098495
XM_005668732.1	100521577	KIF18B	40.6899	8.03321	2.3406	0.00015827	0.010518
NM_001031779.2	595105	CASP8	486.17	209.914	1.2117	0.0001639	0.010804
XM_003121903.2	100515182	TTC39B	481.994	183.164	1.3959	0.00016825	0.011005
NM_001243656.1	100157327	HIST1H2BD	1271.63	576.481	1.1413	0.00016787	0.011005
XM_005657965.1	100316853	RRM2	329.53	31.2027	3.4007	0.00017004	0.011019
XM_001927845.3	100154627	KIFC1	66.209	15.0645	2.1359	0.00018061	0.011623
NM_001122987.1	494561	HK2	942.98	242.682	1.9582	0.00018508	0.011817
XM_003129802.4	100519555	ARHGAP42	2021.81	916.466	1.1415	0.00018957	0.012072
NM_213833.1	100152141	CCN2	3189.12	1475.59	1.1119	0.00019811	0.012486
NM_001123156.2	100141310	PBK	342.233	37.2141	3.2011	0.00020752	0.013011
XM_003362183.2	100627743	LOC100627743	50.1866	12.0588	2.0572	0.00021076	0.013147
NM_001243811.1	100511070	HOMER1	888.434	400.812	1.1483	0.0002187	0.013504
XM_003126287.3	100511813	LOC100511813	15.7582	0.505439	4.9624	0.00022879	0.014092
XM_003132790.2	100520933	CKS2	393.19	171.111	1.2003	0.00024394	0.014949
XM_003130555.4	100512301	EXO1	142.287	17.5917	3.0158	0.0002475	0.015091
XM_005661223.1	102158791	LOC102158791	106.263	22.664	2.2292	0.00024876	0.015131
XM_003359883.2	692192	PCNA	2109.92	990.745	1.0906	0.00025188	0.015244
XM_003359740.3	100525132	PDZD2	972.948	446.685	1.1231	0.00027892	0.016715
XM_005672164.1	100511662	BARD1	152.107	57.1537	1.4122	0.00028371	0.01696
XM_005652337.1	100155651	STARD13	3705.06	1754.67	1.0783	0.00028507	0.017
XM_001927395.2	100154966	SFXN4	360.222	156.11	1.2063	0.00028695	0.01707
NM_001159305.1	100286777	CENPM	58.4134	16.0485	1.8639	0.0002956	0.017499
XM_005664322.1	100518663	PLCG2	128.259	47.5862	1.4304	0.00029717	0.01755
Novel000113.1	Novel000113	-	79.2285	24.985	1.665	0.00029925	0.01763
XM_001926880.5	100153846	E2F1	357.929	149.607	1.2585	0.00030573	0.017839
XM_005665934.1	100156210	ETV7	201.651	81.5974	1.3053	0.00031013	0.018053
XM_003360707.2	100626657	HERC6	1076.52	501.541	1.1019	0.00031859	0.018457
XM_005668414.1	397127	ESD	30.2823	5.02748	2.5906	0.00031787	0.018457
XM_003123998.3	100510895	LOC100510895	294.368	126.872	1.2143	0.00032457	0.018715
NM_001097416.1	396893	MX2	352.589	154.115	1.194	0.00032729	0.018827
XM_005657286.1	100158037	DDX60	3559.35	650.172	2.4527	0.00033899	0.019408
XM_003132816.2	100156303	CDCA2	224.068	70.2234	1.6739	0.00034356	0.019532
XM_005670219.1	102161685	LOC102161685	67.2149	20.0113	1.748	0.00035623	0.020159
XM_003356010.2	100620310	CLEC11A	40.4384	9.01719	2.165	0.00035805	0.020215
Novel000222.1	Novel000222	-	227.238	47.296	2.2644	0.00037782	0.021039
Novel000322.1	Novel000322	-	283.168	121.907	1.2159	0.00037994	0.021108
XM_005673617.1	102164539	PCSK1N	333.452	146.686	1.1848	0.00038079	0.021108
XM_003355209.2	100155404	LOC100155404	849.462	389.105	1.1264	0.00039602	0.021853
NM_001100189.1	100101921	SLC9A2	841.316	393.541	1.0961	0.00040418	0.022248
NM_001105053.1	100049698	SNCAIP	23.3256	1.49838	3.9604	0.000405	0.022248
XM_005652339.1	595120	ITM2B	83.9262	27.9907	1.5842	0.00040948	0.022443
XM_005657692.1	100626709	ASB10	42.6192	10.037	2.0862	0.00041222	0.022543
Novel001117.1	Novel001117	-	53.2487	14.568	1.8699	0.00041336	0.022555
XM_005667907.1	100517233	VSTM2A	31.1508	5.50602	2.5002	0.00042731	0.023263
Novel000449.1	Novel000449	-	568.5	261.705	1.1192	0.00042952	0.023332
Novel000283.1	Novel000283	-	180.519	74.1055	1.2845	0.00045203	0.024446
NM_001097449.1	100037952	C6	426.721	194.724	1.1319	0.00045346	0.024469
NM_001177926.1	100415929	CCNA2	349.278	98.501	1.8262	0.00045978	0.0247
XM_005666988.1	102163792	LOC102163792	78.6474	26.1124	1.5907	0.00048588	0.025875
NM_214166.1	397337	SUS2DD	360.277	162.175	1.1516	0.00048482	0.025875
XM_005674498.1	100624724	TKTL2	40.654	9.54953	2.0899	0.00050878	0.026918
XM_005656968.1	100526072	SCPEP1	7240.03	3475.42	1.0588	0.00052185	0.027549
NM_001137625.1	100192434	ASF1B	110.692	13.611	3.0237	0.0005394	0.028353
XM_005661805.1	100624660	SH3TC2	74.3216	24.5961	1.5954	0.00055165	0.028935
XM_005658863.1	102166594	LOC102166594	260.789	114.164	1.1918	0.00057064	0.029739
NM_001244532.1	100513307	DHRS11	281.754	124.635	1.1767	0.00057985	0.03006
XM_003134615.2	100515805	PARP12	585.81	274.254	1.0949	0.00058385	0.03017
XM_003359284.2	100623641	ZWINT	45.8968	12.0498	1.9294	0.00060383	0.03094
XM_003356239.2	100621067	DNAJC8	513.791	240.506	1.0951	0.00060668	0.031021
XM_005656558.1	102162554	LOC102162554	385.15	178.125	1.1125	0.00064827	0.032872
XM_003482905.2	100737947	LOC100737947	57.3652	11.5444	2.313	0.00065848	0.033251
XM_005665059.1	100622416	KLHDC7A	524.888	247.601	1.084	0.00067427	0.033978
NM_214362.1	397649	LTF	690.38	332.054	1.056	0.00069652	0.034955
Novel000780.1	Novel000780	-	764.454	368.945	1.051	0.00072376	0.036099
XM_005654251.1	100624243	ZNFX1	739.594	355.897	1.0553	0.00072581	0.036127
NM_213769.1	396655	STAT1	6327.58	3166.24	0.99888	0.00075108	0.037158
XM_005653435.1	100525112	LOC100525112	109.152	42.0982	1.3745	0.00076488	0.037764
XM_005669656.1	102162606	LOC102162606	51.8286	15.0735	1.7817	0.00076956	0.037918
XM_003125610.2	100525161	C4H8orf46	48.6229	13.5123	1.8474	0.00077283	0.037926
XM_003129835.2	100513368	EXPH5	2540.53	1268.86	1.0016	0.00077248	0.037926
XM_005668587.1	100626814	RNF213	418.293	195.265	1.0991	0.00077714	0.038061
XM_003356925.3	100620089	LOC100620089	612.476	295.617	1.0509	0.00079115	0.038453
XM_005657194.1	100739440	DIRAS2	58.6289	18.0075	1.703	0.00080879	0.039217
NM_214139.1	397263	CLC-5	644.648	283.34	1.186	0.00082019	0.039613
NM_001243826.1	100511370	HSH2D	50.7678	14.4963	1.8082	0.00082531	0.039781
XM_005658647.1	100620959	POLE	122.412	21.5993	2.5027	0.0008274	0.039803
NM_001184946.1	595126	LY75	274.291	109.992	1.3183	0.0008482	0.040564
XM_003126675.4	100523000	PARPBP	145.228	53.6874	1.4357	0.00087325	0.041518
XM_005652621.1	102164405	NCAPD2	235.889	104.441	1.1754	0.00091749	0.0432
NM_001123122.1	100141311	H2AFZ	763.554	328.782	1.2156	0.00091615	0.0432
XM_005653834.1	102158159	LOC102158159	86.5085	31.6902	1.4488	0.00092052	0.043259
XM_003134060.3	100525792	GABRP	122.344	25.1195	2.2841	0.00092678	0.043294
XM_003130606.3	100524949	LOC100524949	1466.9	735.931	0.99513	0.00092837	0.043294
XM_001925811.3	100154771	RAB27B	7316.98	3694.61	0.98583	0.00092432	0.043294
XM_003361072.2	100625212	LOC100625212	1351.95	676.478	0.99892	0.00093926	0.043678
XM_003126756.2	100154851	E2F7	65.7716	16.6167	1.9848	0.00095613	0.044335
XM_003126679.2	100523738	CHPT1	2576.43	1305.3	0.98099	0.00099005	0.04582
XM_005657991.1	100621596	GSG2	34.6503	8.02425	2.1104	0.0010035	0.046238
XM_005659414.1	100157649	TTK	335.263	93.1116	1.8483	0.0010048	0.046238
XM_005660840.1	100511308	TMEM132A	578.092	280.284	1.0444	0.0010328	0.047254
XM_005669766.1	100522343	FANCD2	720.664	357.553	1.0112	0.0010431	0.047556
XM_005665664.1	574051	LOC574051	286.454	83.4813	1.7788	0.00107	0.048462
NM_001244633.1	100524750	CYP2J34	74.8669	26.5282	1.4968	0.0010778	0.048591
XM_005663652.1	100738771	LOC100738771	2483.19	1168.58	1.0874	0.00108	0.048602
Novel000851.1	Novel000851	-	42.6552	11.6072	1.8777	0.0010889	0.04891
NM_001246242.1	100513601	LOC100513601	613.486	0	Inf	1.0076e-57	2.4576e-53
XM_003354408.2	100626247	LOC100626247	265.798	0	Inf	3.0965e-15	2.6043e-12
NM_001031797.1	595129	FADD	46.8731	0	Inf	1.6338e-12	9.4879e-10
NM_001105311.1	100125970	GDDR	37.0467	0	Inf	2.2751e-10	8.6702e-08
XM_005658486.1	100624526	LOC100624526	32.0616	0	Inf	3.1476e-09	9.1977e-07
NM_001134824.1	100126281	CYP3A46	27.2985	0	Inf	3.8996e-08	8.492e-06
XM_003361555.3	100516478	LOC100516478	59.6052	0	Inf	1.2719e-06	0.00018688
XM_003481194.2	100737387	LOC100737387	13.3914	0	Inf	0.00018229	0.01167
XM_005663769.1	100142667	NAGA	12.4088	0	Inf	0.00034191	0.019484
XM_005662975.1	100737436	LOC100737436	12.2651	0	Inf	0.00035465	0.020116
XM_003133000.3	100510930	LOC100510930	10.7732	0	Inf	0.00092567	0.043294

## Sheet: down-regulated
GeneBank accession NO.	Gene ID	Gene symbol	Yorkshire	Jinhua	log2FoldChange	pval	padj
NM_001001646.1	414437	C5	214.941	624.872	-1.5396	1.4296e-06	0.00020553
NM_001001861.2	414904	CXCL2	108.492	321.003	-1.565	0.0005561	0.029044
NM_001004044.1	445533	PC2	297.561	2507.95	-3.0752	1.7551e-21	3.8916e-18
NM_001012299.1	497237	SCG2	544.703	4181.84	-2.9406	2.2493e-20	4.22e-17
NM_001024587.1	396836	LEPR	269.527	1487.55	-2.4644	0.00020933	0.013091
NM_001037148.1	641353	ADRA2B	39.4558	236.759	-2.5851	1.762e-11	7.8135e-09
NM_001078673.1	780418	UBE2D2	0.509283	57.342	-6.815	0.00084179	0.040336
NM_001097439.1	100037304	CPE	91.8655	277.197	-1.5933	5.2385e-06	0.00061426
NM_001097505.2	100048932	BTG2	435.85	959.558	-1.1385	0.00020297	0.012759
NM_001102473.1	100124407	CALCB	128.589	479.867	-1.8999	1.3412e-08	3.1758e-06
NM_001110175.1	100126238	BCAS1	4.40393	26.5641	-2.5926	0.00070194	0.035155
NM_001115155.1	396598	GPX3	452.056	2147.76	-2.2483	1.1698e-07	2.2826e-05
NM_001123170.1	100144520	PRRT1	164.976	358.474	-1.1196	0.00068899	0.034648
NM_001143702.1	100233173	C1QTNF7	63.0751	165.127	-1.3884	0.00021795	0.013492
NM_001159306.1	100286778	PDK4	2121.6	6484.76	-1.6119	0.00010758	0.0076498
NM_001164005.2	397540	CHGA	24.2723	1425.51	-5.876	9.1354e-10	2.9708e-07
NM_001164649.1	397003	SLC1A1	2.40272	60.3029	-4.6495	0.00030309	0.01773
NM_001185184.1	100157437	RGS4	77.0772	211.555	-1.4567	4.7948e-05	0.0039243
NM_001243920.1	100511956	CA4	1.49193	36.0957	-4.5966	7.6309e-08	1.564e-05
NM_001244238.1	100154990	SQRDL	0	338.482	#NAME?	3.6537e-08	8.0282e-06
NM_001244640.1	100152394	RTN1	7.24409	42.134	-2.5401	5.5484e-05	0.004526
NM_001256075.1	100522469	DUSP1	404.788	1380.66	-1.7701	9.9945e-09	2.4874e-06
NM_213742.1	396563	CALCB	18.125	684.479	-5.239	1.9283e-07	3.5362e-05
NM_213747.1	396574	CRSP-2	1.456	178.881	-6.9408	2.2177e-28	6.7612e-25
NM_213750.1	396585	CACNB4	57.7181	144.969	-1.3286	0.00049385	0.026242
NM_213854.1	396857	DDC	17.8313	132.605	-2.8947	7.4396e-11	3.0242e-08
NM_213880.1	396913	C-JUN	239.399	641.192	-1.4213	7.7774e-06	0.00085833
NM_214081.2	397154	CHGB	134.197	973.065	-2.8582	1.6679e-07	3.1435e-05
NM_214094.2	397171	OCA2	579.491	1282.6	-1.1462	0.00016912	0.011005
NM_214257.1	397492	DPP4	45.0579	119.849	-1.4114	0.00045819	0.024669
NM_214268.1	397508	SELE	58.5212	160.811	-1.4583	0.0001132	0.007918
NM_214436.1	404690	ST6GALNAC-V	5.82401	37.0527	-2.6695	6.9869e-05	0.0054619
XM_001924686.4	100154854	SEZ6L	40.5462	287.342	-2.8251	8.2861e-14	5.7742e-11
XM_001924925.4	100157199	COL13A1	21.2526	65.1779	-1.6167	0.00078773	0.038426
XM_001925000.3	100154170	ISM1	80.7859	321.108	-1.9909	1.1043e-08	2.6934e-06
XM_001925242.3	100153566	DNAJC12	37.0171	101.184	-1.4507	0.00059965	0.030855
XM_001925909.5	100157497	GPLD1	14.0507	73.1663	-2.3805	2.6865e-06	0.00033951
XM_001925911.3	100154760	SCG3	120.548	492.449	-2.0304	1.5772e-09	4.9957e-07
XM_001926473.1	100156815	SPTSSA	300.761	977.817	-1.7009	5.7812e-08	1.2052e-05
XM_001926542.3	100153865	ERP27	5.78809	40.0854	-2.7919	2.418e-05	0.0022255
XM_001926762.2	100156610	SV2A	4.47578	37.5492	-3.0686	9.8587e-06	0.0010411
XM_001928211.3	100153738	TRIM9	6.40514	49.1743	-2.9406	1.8396e-06	0.00024927
XM_001928519.5	100037946	KCND3	5.85994	40.528	-2.79	2.0237e-05	0.0019206
XM_001929276.2	100156502	FOXA1	3.93057	36.1495	-3.2012	7.4751e-05	0.0057243
XM_001929320.5	100153400	INA	13.2836	131.34	-3.3056	1.2204e-12	7.4417e-10
XM_001929456.3	100154215	WDR96	4.43986	35.0489	-2.9808	2.604e-05	0.002361
XM_001929524.3	100155702	INSRR	9.38899	39.6337	-2.0777	0.0006014	0.03088
XM_003121106.2	100142677	SLC22A3	30.0604	88.5121	-1.558	0.00036337	0.020421
XM_003121695.2	100518408	CDH19	24.8894	78.131	-1.6504	0.0002783	0.016715
XM_003122334.3	100513066	KIAA1984	51.2052	289.301	-2.4982	1.0786e-11	5.1543e-09
XM_003123665.3	100524609	LOC100524609	4.54763	62.6508	-3.7841	8.5567e-10	2.8589e-07
XM_003123912.3	100520422	SLC22A5	153.73	390.114	-1.3435	4.6941e-05	0.003857
XM_003123974.4	100520726	EGR1	237.398	695.072	-1.5499	0.00029454	0.017479
XM_003125277.4	100518963	FAM179A	5.35065	84.5852	-3.9826	3.3709e-12	1.7873e-09
XM_003125343.2	100517707	VSNL1	1.456	25.0029	-4.102	1.6318e-05	0.0015873
XM_003126148.2	100522015	GRASP	53.9312	139.14	-1.3673	0.00036649	0.020549
XM_003126501.2	100523437	STYK1	11.2465	49.6708	-2.1429	0.00014193	0.0095889
XM_003126850.4	100520197	VAT1L	1.49193	39.9688	-4.7436	1.6847e-05	0.0016306
XM_003127131.2	100520248	EID2	111.992	361.008	-1.6886	0.00030313	0.01773
XM_003127218.1	100524810	LOC100524810	0.94672	17.4931	-4.2077	0.00026558	0.016033
XM_003127464.3	100517657	LOC100517657	0.982643	27.9907	-4.8321	1.0362e-06	0.00015601
XM_003127886.3	100517222	B4GALT6	8.29858	40.0943	-2.2725	0.00024724	0.015091
XM_003128952.4	100517042	GABRG1	4.40393	64.0326	-3.8619	5.148e-10	1.7937e-07
XM_003129240.4	100513297	LOC100513297	0.982643	34.0649	-5.1155	4.9257e-08	1.0538e-05
XM_003130101.4	100525178	LRRN2	1.456	38.0457	-4.7076	3.0173e-08	6.7516e-06
XM_003130156.3	100523325	ASB4	2.94793	87.824	-4.8968	3.3439e-10	1.2357e-07
XM_003130328.3	100520686	TNR	14.0867	73.5283	-2.384	2.3857e-06	0.00031116
XM_003130330.4	100521390	PAPPA2	404.959	4207.44	-3.3771	0.00013335	0.0091358
XM_003130514.1	100518506	LOC100518506	76.3101	454.557	-2.5745	6.6659e-07	0.00010613
XM_003130572.4	100516995	SUSD4	28.2452	92.6632	-1.714	0.00010693	0.0076426
XM_003130757.4	100515334	MYO3A	36.3219	239.394	-2.7205	1.9487e-12	1.1053e-09
XM_003131464.2	100520694	KRT28	0	16.9787	#NAME?	0.00014841	0.0098899
XM_003131485.4	100524521	KRT222	7.7893	41.5479	-2.4152	0.00010234	0.0073634
XM_003131549.2	100522513	HOXB7	8.37043	42.5857	-2.347	0.0001133	0.007918
XM_003131712.4	100516039	CCL23	8.4782	49.0577	-2.5327	1.4871e-05	0.0014804
XM_003131760.3	100512191	LOC100512191	0.47336	69.0421	-7.1884	8.8961e-16	8.679e-13
XM_003132488.3	100524220	P2RY14	146.342	549.322	-1.9083	7.8025e-09	2.0245e-06
XM_003133392.2	100514374	DUSP4	48.1918	182.132	-1.9181	5.8758e-07	9.5541e-05
XM_003133438.4	100513690	LOC100513690	2.47457	34.5435	-3.8032	1.4312e-06	0.00020553
XM_003133530.2	100525259	FAM171B	98.7081	243.165	-1.3007	0.00021194	0.013187
XM_003133630.3	100522957	UNC80	40.1088	240.383	-2.5833	3.6376e-06	0.00043921
XM_003133832.4	100517246	KIF1A	28.7545	182.566	-2.6666	5.6976e-09	1.5271e-06
XM_003133834.3	100517616	LOC100517616	2.47457	24.0907	-3.2832	0.00016005	0.010599
XM_003133934.3	100511417	LOC100511417	6.95035	76.6685	-3.4635	4.5839e-10	1.6203e-07
XM_003134145.4	100515934	ANXA6	241.772	763.422	-1.6588	1.252e-06	0.00018506
XM_003134770.2	100520161	LRRN3	11.7558	45.6183	-1.9562	0.00058049	0.03006
XM_003135235.2	100516714	TMEM35	10.8809	50.6099	-2.2176	7.5087e-05	0.0057243
XM_003135287.2	100514813	SLC25A53	35.5252	94.314	-1.4086	0.0010567	0.048084
XM_003135289.3	100515353	LOC100515353	3.38537	29.0733	-3.1023	7.8194e-05	0.0059228
XM_003135291.4	100515872	RNF128	1989.5	3935.68	-0.98421	0.00088923	0.042195
XM_003353198.3	100621590	KIAA1244	111.776	297.429	-1.4119	4.1033e-05	0.0034273
XM_003354345.2	100622368	LOC100622368	23.332	253.001	-3.4388	1.8693e-06	0.0002508
XM_003355366.3	100627589	BTBD11	13.3196	47.1167	-1.8227	0.00094018	0.043678
XM_003355617.3	100521555	CNTN1	77.1554	525.261	-2.7672	1.7482e-15	1.5792e-12
XM_003355658.2	100521556	STAB2	14.7037	56.4958	-1.942	0.00023029	0.014148
XM_003357026.2	100620123	LOC100620123	312.29	883.658	-1.5006	1.8715e-06	0.0002508
XM_003357362.3	100519860	LOC100519860	1.52785	17.0504	-3.4802	0.00089302	0.042293
XM_003357442.3	100627565	HEPACAM2	27.8014	87.5819	-1.6555	0.0001692	0.011005
XM_003357522.3	100625132	LOC100625132	1709.88	4605.83	-1.4296	1.7951e-06	0.00024597
XM_003358075.2	100627849	HOXB6	17.5439	77.2547	-2.1387	1.0642e-05	0.0010999
XM_003358383.3	100623913	LOC100623913	970.437	6463.17	-2.7355	2.2568e-11	9.6568e-09
XM_003358490.3	100623290	SYNPR	2.43865	68.7788	-4.8178	1.8505e-07	3.4192e-05
XM_003359655.3	100625740	LOC100625740	11.2106	162.399	-3.8566	1.2933e-16	1.5772e-13
XM_003359910.2	100625032	SLC24A3	7.38779	34.038	-2.2039	0.0007464	0.037001
XM_003360197.3	100624934	ADCY1	47.5684	228.762	-2.2658	1.7322e-09	5.4164e-07
XM_003360407.3	100627173	CXHXorf57	5.82401	48.1544	-3.0476	1.4325e-06	0.00020553
XM_003360548.2	100627578	LOC100627578	224.265	664.105	-1.5662	9.3785e-07	0.00014296
XM_003360783.2	100622016	LOC100622016	2.98385	34.6421	-3.5373	2.848e-05	0.0025259
XM_003360941.2	100621510	LOC100621510	67.6946	197.08	-1.5417	2.566e-05	0.0023353
XM_003361047.1	100620598	LOC100620598	2.94793	85.7306	-4.862	1.034e-14	8.2752e-12
XM_003361283.2	100624264	LOC100624264	2.43865	156.038	-5.9997	1.6883e-16	1.8717e-13
XM_003362107.2	100624664	SNX22	363.096	876.178	-1.2709	3.4443e-05	0.0029684
XM_003481356.2	100153430	NUDCD1	271.846	569.438	-1.0668	0.00078394	0.038317
XM_003481941.2	100738348	LOC100738348	0	21.9882	#NAME?	8.8941e-07	0.00013643
XM_003482144.2	100738146	LOC100738146	12.1573	47.5683	-1.9682	0.0004675	0.025005
XM_003482314.2	100152573	AK7	12.1932	77.1471	-2.6615	1.9509e-07	3.551e-05
XM_003482650.2	100738337	LOC100738337	7.42371	55.6733	-2.9068	6.7448e-07	0.00010613
XM_003482858.2	100739731	SHISA2	82.4934	781.353	-3.2436	1.0475e-12	6.551e-10
XM_003482862.2	100625134	ATP8A2	10.7732	85.5243	-2.9889	5.1143e-09	1.4016e-06
XM_003482920.2	100153917	SLITRK6	63.764	178.086	-1.4818	6.9597e-05	0.0054581
XM_003482975.2	100512807	MPP3	15.1052	51.1243	-1.759	0.0010308	0.047254
XM_003482981.2	100736934	HAP1	0.47336	20.6064	-5.444	0.00086083	0.041007
XM_003483451.2	100738645	CABP7	11.8276	108.766	-3.201	4.1325e-11	1.7083e-08
XM_005652595.1	100157750	ENO2	16.7049	120.69	-2.853	3.7403e-10	1.3416e-07
XM_005652681.1	100512321	LOC100512321	23.1101	147.63	-2.6754	0.00035946	0.020248
XM_005652702.1	102168112	LOC102168112	7.45963	57.1627	-2.9379	4.1538e-07	6.987e-05
XM_005652710.1	100620523	OLFM1	50.7319	123.713	-1.286	0.001073	0.048462
XM_005652819.1	100517263	DIRAS1	1.01857	19.0722	-4.2269	0.00011548	0.008047
XM_005653396.1	102167176	LOC102167176	2.43865	267.465	-6.7771	2.6982e-34	2.1936e-30
XM_005653399.1	100511641	LOC100511641	11.2465	43.0642	-1.937	0.00083773	0.040221
XM_005653412.1	102160802	LOC102160802	5.93178	42.6036	-2.8444	9.8606e-06	0.0010411
XM_005653430.1	100514238	C6H1orf173	16.8127	183.663	-3.4494	1.4186e-08	3.2951e-06
XM_005653571.1	102161904	LOC102161904	30.9057	103.125	-1.7384	6.0181e-05	0.0048603
XM_005653598.1	100511825	LOC100511825	5.31473	75.846	-3.835	0.00012719	0.0087634
XM_005653965.1	102167478	LOC102167478	170.507	805.47	-2.24	5.9993e-12	2.9862e-09
XM_005654487.1	100622535	LOC100622535	6.84258	32.5845	-2.2516	0.00081667	0.039521
XM_005654638.1	100738137	ANO1	28.2029	78.1579	-1.4705	0.0010346	0.047254
XM_005654914.1	100627038	UNC13A	6.98627	48.6599	-2.8001	3.8238e-06	0.00045942
XM_005655794.1	102167543	LOC102167543	7.38779	61.9929	-3.0689	2.4618e-06	0.00031937
XM_005655795.1	102167650	LOC102167650	10.9528	86.0297	-2.9735	4.9415e-09	1.3696e-06
XM_005655980.1	100623546	LOC100623546	9.28122	38.4883	-2.052	0.00086082	0.041007
XM_005656791.1	102167611	IGFN1	14.7756	64.6546	-2.1295	3.0165e-05	0.002637
XM_005657077.1	102160988	LOC102160988	0.982643	19.5686	-4.3157	8.8956e-05	0.0065747
XM_005657319.1	100519054	KSR2	5.93178	36.0777	-2.6046	9.846e-05	0.0071156
XM_005658532.1	100627397	LOC100627397	26.7533	298.273	-3.4788	1.6931e-18	2.429e-15
XM_005658806.1	102163021	LOC102163021	3.34944	144.499	-5.431	2.1539e-14	1.6417e-11
XM_005658936.1	100626946	ENOSF1	124.293	314.292	-1.3384	8.0971e-05	0.0061142
XM_005659200.1	100154420	LAMA2	764.198	1551.9	-1.022	0.00070822	0.035396
XM_005659223.1	100738438	PKIB	47.5325	147.281	-1.6316	2.9827e-05	0.0026292
XM_005660075.1	397402	PLIN2	30.4197	109.208	-1.844	1.2142e-05	0.0012339
XM_005660100.1	102164443	CER1	3.9665	28.532	-2.8466	0.00018162	0.011657
XM_005660365.1	100156816	KIF12	18.5624	60.016	-1.693	0.00074383	0.036949
XM_005661057.1	100517025	LOC100517025	35.1533	113.368	-1.6893	4.5262e-05	0.0037422
XM_005661074.1	100520718	NELL1	0.982643	16.0485	-4.0296	0.000587	0.030268
XM_005661110.1	100124407	CALCB	6932.23	44304	-2.676	5.3814e-08	1.1413e-05
XM_005661184.1	100737285	LOC100737285	8.84379	50.1941	-2.5048	7.2027e-05	0.0055947
XM_005661854.1	100521613	NPTX2	6.00363	39.6248	-2.7225	2.8258e-05	0.0025154
XM_005662017.1	100739078	LOC100739078	39.3776	147.517	-1.9054	3.8789e-05	0.0032623
XM_005662119.1	102164141	LOC102164141	0.47336	39.5889	-6.386	5.3673e-10	1.8438e-07
XM_005662559.1	100621059	GPR111	65.6215	187.025	-1.511	0.00034083	0.019468
XM_005662562.1	100738721	LOC100738721	17.6876	78.7172	-2.1539	7.5963e-06	0.00084215
XM_005662563.1	100519087	LOC100519087	29.8449	143.073	-2.2612	0.00032005	0.018498
XM_005662568.1	100624532	LOC100624532	2.40272	37.1693	-3.9514	0.00019515	0.012347
XM_005663552.1	397436	CASQ2	19.5092	212.441	-3.4448	2.9843e-16	3.1647e-13
XM_005663572.1	100157652	DENND2D	0.509283	15.0735	-4.8874	0.00079145	0.038453
XM_005664253.1	100516014	NR2C1	51.3193	125.753	-1.293	0.0010708	0.048462
XM_005665317.1	102166983	LOC102166983	52.302	137.525	-1.3948	0.00065495	0.033142
XM_005665678.1	102163193	LOC102163193	24.3865	83.2572	-1.7715	0.00011115	0.0078348
XM_005666194.1	100625559	LOC100625559	2.94793	28.5589	-3.2762	4.6967e-05	0.003857
XM_005666200.1	100156821	PAX9	3.8228	27.9907	-2.8722	0.00030296	0.01773
XM_005666315.1	100154659	SPTB	15.6145	56.6841	-1.8601	0.0003681	0.020591
XM_005666862.1	100620223	LOC100620223	93.6935	312.981	-1.7401	1.3168e-05	0.0013327
XM_005666875.1	102157714	LOC102157714	46.5435	119.057	-1.355	0.00062846	0.032067
XM_005667091.1	100516147	ARHGEF17	160.422	356.519	-1.1521	0.00046541	0.024948
XM_005667491.1	396689	DCPS	11.6839	80.0542	-2.7764	5.6901e-08	1.1964e-05
XM_005667772.1	100737634	LOC100737634	239.142	1124.19	-2.2329	2.5815e-12	1.3992e-09
XM_005667914.1	100512672	BRINP3	21.3603	102.655	-2.2648	4.1034e-07	6.9501e-05
XM_005667971.1	100517362	LOC100517362	163.311	376.628	-1.2055	0.00026707	0.016084
XM_005668146.1	100515159	LOC100515159	0	63.1024	#NAME?	6.6679e-16	6.7763e-13
XM_005668546.1	102161679	MYO16	0.509283	21.5455	-5.4028	7.4528e-06	0.00083001
XM_005668641.1	100623910	BTBD17	2.00121	31.0323	-3.9548	2.5902e-06	0.00033076
XM_005669273.1	100736917	LOC100736917	1.89344	38.5601	-4.348	8.3873e-08	1.6768e-05
XM_005669699.1	100518990	CADPS	13.8289	112.438	-3.0234	7.2254e-06	0.0008121
XM_005669996.1	100153975	SLC7A14	19.9825	91.1469	-2.1895	2.3587e-06	0.00030929
XM_005670002.1	100271877	KCNMB2	4.40393	28.1073	-2.6741	0.00039197	0.021678
XM_005670667.1	100153706	CIT	309.934	650.464	-1.0695	0.00064044	0.032542
XM_005670850.1	100515970	OSBP2	3.49314	25.5711	-2.8719	0.00033244	0.019078
XM_005671003.1	100626928	LOC100626928	362.578	1209.55	-1.7381	0.00017032	0.011019
XM_005671005.1	100155053	RET	73.8124	231.818	-1.6511	0.00019092	0.012126
XM_005671445.1	100511162	SORCS3	8.87971	104.901	-3.5624	3.6426e-07	6.2565e-05
XM_005671821.1	100514374	DUSP4	249.862	876.941	-1.8113	2.6583e-07	4.7673e-05
XM_005671892.1	100625056	SCN3A	45.1297	206.836	-2.1963	8.3423e-09	2.1418e-06
XM_005671899.1	100516881	SCN7A	66.1245	178.98	-1.4365	9.7818e-05	0.0071156
XM_005672158.1	100625232	LOC100625232	0	44.102	#NAME?	4.6756e-12	2.3758e-09
XM_005672345.1	100623561	ASB1	39.3776	102.276	-1.377	0.000914	0.0432
XM_005672379.1	102162819	AMER3	6.36922	36.619	-2.5234	0.00013558	0.0092628
XM_005672613.1	100625675	LOC100625675	612.685	2043.86	-1.7381	1.8342e-07	3.4149e-05
XM_005672739.1	100511966	INSM1	10.9168	91.3083	-3.0642	6.0352e-09	1.6e-06
XM_005672774.1	100738405	GFRA4	21.7978	164.14	-2.9127	1.0414e-05	0.0010886
XM_005673123.1	100738798	LOC100738798	46.4061	132.234	-1.5107	0.00014369	0.0096812
XM_005673347.1	100515113	POLM	50.3303	131.756	-1.3884	0.00037567	0.020967
XM_005673784.1	100526028	LOC100526028	99.6548	250.813	-1.3316	0.0001402	0.0095249
XM_005673788.1	102165545	LOC102165545	0.509283	12.9979	-4.6737	0.001013	0.046531
XM_005673811.1	100516238	LOC100516238	7.82522	62.244	-2.9917	1.619e-05	0.0015858
XM_005673971.1	100152632	ZNF185	555.405	1654.66	-1.5749	2.9852e-07	5.276e-05
XM_005674257.1	100737314	LOC100737314	13.757	250.164	-4.1846	2.4846e-21	5.05e-18
XM_005674385.1	100516802	PIP4K2C	394.266	1005.92	-1.3513	8.5805e-05	0.0063999
XM_005674540.1	100736974	PCDHGA11	2.91201	40.1033	-3.7836	3.4167e-07	5.9102e-05
XM_005674629.1	100626206	ABCA10	40.9413	161.146	-1.9767	4.5964e-07	7.6784e-05
Novel000068.1	Novel000068	-	24.5956	117.448	-2.2555	0.00055481	0.029038
Novel000149.1	Novel000149	-	20.0544	121.97	-2.6045	2.6391e-05	0.0023752
Novel000174.1	Novel000174	-	3.85873	33.072	-3.0994	3.0023e-05	0.0026341
Novel000186.1	Novel000186	-	5.45842	32.0252	-2.5527	0.00024952	0.015139
Novel000252.1	Novel000252	-	23.4397	83.033	-1.8247	7.1641e-05	0.0055825
Novel000364.1	Novel000364	-	5.89586	35.5992	-2.5941	0.00011764	0.0081744
Novel000614.1	Novel000614	-	18.8498	74.6019	-1.9847	3.2602e-05	0.0028298
Novel000763.1	Novel000763	-	0.47336	17.0325	-5.1692	9.81e-05	0.0071156
