# Supplementary material for: Long Noncoding RNA and mRNA Expression Profiles in the Thyroid Gland of Two Phenotypically Extreme Pig Breeds Using Ribo-Zero RNA Sequencing
Source: Genes (Basel). 2016 Jul 9;7(7):34. doi: 10.3390/genes7070034 (PMC4962004; doi:10.3390/genes7070034)
Supplement: Supplementary file 1 [file genes-07-00034-s001.zip › genes-127123-supplementary/Table S8. Differentially expressed lncRNAs.xlsx]

## Sheet: Sheet1
Transcript_ID	Gene_ID	Yorkshire	Jinhua	log2FoldChange	pval	padj
TCONS_05400747	XLOC_2880873	5.35065	299.023	-5.8044	1.7812e-05	0.0017172
TCONS_02720571	XLOC_1614492	0.509283	23.0619	-5.5009	3.2069e-06	0.00039305
TCONS_01532765	XLOC_908303	0.47336	16.545	-5.1273	0.00013069	0.0089791
TCONS_05820304	XLOC_3275377	5.4225	104.387	-4.2668	3.1677e-09	9.1977e-07
TCONS_01119510	XLOC_696845	5.35065	77.6525	-3.8592	3.1258e-11	1.3144e-08
TCONS_04334797	XLOC_2251967	8.87971	44.5446	-2.3267	9.2584e-05	0.0068016
TCONS_05483298	XLOC_3087168	18.778	75.6756	-2.0108	2.6256e-05	0.0023718
TCONS_05043561	XLOC_2810042	32.9724	93.7458	-1.5075	0.00045166	0.024446
TCONS_00109239	XLOC_063050	99.3124	280.015	-1.4955	0.0011036	0.049478
TCONS_02330922	XLOC_1411136	99.3547	220.908	-1.1528	0.00099474	0.04595
TCONS_05308920	XLOC_2908923	289.155	118.088	1.292	0.00014568	0.0097613
TCONS_00866652	XLOC_527076	474.999	175.571	1.4359	1.1782e-05	0.0012024
TCONS_00989417	XLOC_250893	293.356	93.1116	1.6556	0.0001684	0.011005
TCONS_00296658	XLOC_169130	222.521	68.9345	1.6906	3.3197e-06	0.00040483
TCONS_06123347	XLOC_3395075	4788.07	1402.92	1.771	2.2251e-07	4.0201e-05
TCONS_06133441	XLOC_3395055	969.911	275.976	1.8133	5.5431e-06	0.00064379
TCONS_03603747	XLOC_2052583	46.1842	13.0697	1.8212	0.0010721	0.048462
TCONS_05889464	XLOC_3395051	176.924	49.7335	1.8308	1.4731e-06	0.0002101
TCONS_06151746	XLOC_3395089	129.853	36.2212	1.842	6.4345e-06	0.00073679
TCONS_06123354	XLOC_3395082	11023.3	3060.68	1.8486	2.9554e-08	6.6742e-06
TCONS_01006790	XLOC_250893	336.945	93.5363	1.8489	8.0251e-08	1.6176e-05
TCONS_03986353	XLOC_2165550	116.941	32.1598	1.8625	8.4057e-06	0.00091524
TCONS_00989357	XLOC_250893	948.699	258.782	1.8742	0.00019541	0.012347
TCONS_06767781	XLOC_3763903	50.2585	13.5392	1.8922	0.00053189	0.028019
TCONS_02658701	XLOC_1506982	115.586	30.147	1.9389	4.7872e-06	0.0005668
TCONS_05272210	XLOC_2796809	143.574	37.3968	1.9408	1.6091e-06	0.00022615
TCONS_00194434	XLOC_111214	54.411	13.5482	2.0058	0.00017834	0.011507
TCONS_02870775	XLOC_1506982	115.113	28.1611	2.0313	2.0409e-06	0.00027053
TCONS_02204186	XLOC_1058674	231.796	51.0077	2.1841	5.2629e-09	1.4262e-06
TCONS_01586721	XLOC_867988	57.5808	12.5642	2.1963	3.8516e-05	0.0032505
TCONS_01997373	XLOC_942121	40.4743	8.06012	2.3281	0.00016035	0.010599
TCONS_06727731	XLOC_3635509	31.882	5.96662	2.4178	0.00049808	0.026409
TCONS_00014867	XLOC_008555	28.6044	5.00955	2.5135	0.00063968	0.032542
TCONS_01038150	XLOC_526989	139.787	24.4437	2.5157	3.997e-09	1.1336e-06
TCONS_00140783	XLOC_080455	32.7928	5.51499	2.5719	0.00021739	0.013492
TCONS_00299086	XLOC_170511	25.8425	4.02557	2.6825	0.00058032	0.03006
TCONS_01508140	XLOC_867974	710.848	109.54	2.6981	1.0333e-15	9.6934e-13
TCONS_02824204	XLOC_1603692	42.4692	6.49	2.7101	2.3122e-05	0.0021443
TCONS_01902910	XLOC_1058674	63.614	9.54953	2.7358	6.6775e-07	0.00010613
TCONS_02131364	XLOC_1093723	222.671	27.6377	3.0102	5.8764e-14	4.2154e-11
TCONS_01599707	XLOC_906420	43.0567	5.01852	3.1009	2.8418e-06	0.00035727
TCONS_05624241	XLOC_3167499	678.271	77.3443	3.1325	1.7569e-19	3.0608e-16
TCONS_06214878	XLOC_3496931	265.512	26.0497	3.3494	4.9302e-17	6.3289e-14
TCONS_00500031	XLOC_503258	54.4765	5.02748	3.4377	2.1847e-05	0.0020416
TCONS_01599709	XLOC_906315	76.2806	3.98971	4.257	3.9742e-12	2.0624e-09
TCONS_03541152	XLOC_1968420	46.6935	1.49838	4.9617	7.5566e-10	2.5598e-07
TCONS_00316519	XLOC_194798	306.19	9.49573	5.011	1.5343e-28	5.3459e-25
TCONS_01612196	XLOC_868019	32.3554	0.992943	5.0262	1.3631e-07	2.6177e-05
TCONS_01586785	XLOC_868033	303.542	8.57452	5.1457	2.7211e-29	1.1061e-25
TCONS_03505787	XLOC_1929449	450.947	12.4746	5.1759	3.7343e-10	1.3416e-07
TCONS_01531530	XLOC_906405	48.3355	0.496471	6.6052	9.334e-12	4.5531e-09
TCONS_01586780	XLOC_868025	23.7271	0	Inf	3.4088e-07	5.9102e-05
