# Supplementary material for: Long Noncoding RNA and mRNA Expression Profiles in the Thyroid Gland of Two Phenotypically Extreme Pig Breeds Using Ribo-Zero RNA Sequencing
Source: Genes (Basel). 2016 Jul 9;7(7):34. doi: 10.3390/genes7070034 (PMC4962004; doi:10.3390/genes7070034)
Supplement: Supplementary file 1 [file genes-07-00034-s001.zip › genes-127123-supplementary/Table S9. Genes involved in microtubule-based precess.xlsx]

## Sheet: Sheet1
Gene ID	Gene symbol	mRNA		readcount_YT	readcount_JT	log2FoldChange
100737015	LOC100737015	XM_003482167.1	kinesin-like protein KIFC1	52.7753	12.0588	2.1298
100739434	LOC100739434	XM_003482017.2	KH domain-containing, RNA-binding, signal transduction-associated protein 1-like	116.791	5.04542	4.5328
100154627	KIFC1	XM_001927845.3	kinesin-like protein KIFC1	66.209	15.0645	2.1359
100156816	KIF12	XM_005660365.1	kinesin family member 12	18.5624	60.016	-1.693
100517362	LOC100517362	XM_005667971.1	protein regulator of cytokinesis 1	163.311	376.628	-1.2055
100524038	KIF14	XM_005653795.1	kinesin family member 14	181.341	23.5404	2.9455
100521577	KIF18B	XM_005668732.1	kinesin family member 18B	40.6899	8.03321	2.3406
100517246	KIF1A	XM_003133832.4	kinesin family member 1A	28.7545	182.566	-2.6666
100522116	KIF23	XM_005659878.1	kinesin family member 23	500.738	61.2958	3.0302
100154771	RAB27B	XM_001925811.3	member RAS oncogene family	7316.98	3694.61	0.98583
100620543	DNAH11	XM_005656684.1	dynein, axonemal, heavy chain 11	4736.67	1561	1.6014
100156959	OLFM3	XM_003355281.2	olfactomedin 3	671.745	233.373	1.5253
100524521	KRT222	XM_003131485.4	keratin 222, type II	7.7893	41.5479	-2.4152
100153948	PARP14	XM_005670174.1	poly (ADP-ribose) polymerase family, member 14	2750.39	866.126	1.667
